# Supplementary material for: Crystal structure, Hirshfeld surface analysis and computational study of bis­(2-{[(2,6-di­chloro­benzyl­idene)hydrazinyl­idene]meth­yl}phenolato)cobalt(II) and of the copper(II) analogue
Source: Acta Crystallogr E Crystallogr Commun. 2020 Jan 1;76(Pt 1):53–61. doi: 10.1107/S2056989019016529 (PMC6944081; doi:10.1107/S2056989019016529)
Supplement: Supplementary file 1 [file e-76-00053-sup1.cif]

##############################################################################
#                                                                            #
# This CIF contains the data in a paper accepted for publication in          #
# Acta Crystallographica Section E. It conforms to the requirements of       #
# Notes for Authors for Acta Crystallographica Section E, and has been       #
# peer reviewed under the auspices of the IUCr Commission on Journals.       #
#                                                                            #
# Full details of the Crystallographic Information File format               #
# are given in the paper "The Crystallographic Information File (CIF):       #
# a New Standard Archive File for Crystallography" by S. R. Hall, F. H.      #
# Allen and I. D. Brown [Acta Cryst. (1991), A47, 655-685].                  #
#                                                                            #
# The current version of the core CIF dictionary is obtainable from          #
# ftp://ftp.iucr.org/pub/cif_core.dic.                                       #
#                                                                            #
# Software is freely available for graphical display of the structure(s)     #
# in this CIF. For information consult the CIF software page                 #
# http://www.iucr.org/resources/cif/software.                                #
#                                                                            #
# This file may be used for bona fide research purposes within the           #
# scientific community so long as proper attribution is given to the journal # 
# article from which it was obtained.                                        #
#                                                                            #
##############################################################################
data_I
_audit_creation_method     'SHELXL-2017/1'
_chemical_name_systematic
;
Bis(2-{[(2,6-dichlorobenzylidene)hydrazinylidene]methyl}phenolato)cobalt(II)
;
_chemical_name_common     ?
_chemical_formula_moiety     'C28 H18 Cl4 Co N4 O2'
_chemical_formula_sum     'C28 H18 Cl4 Co N4 O2'
_chemical_formula_iupac     '[Co (C14 H9 Cl2 N2 O1)2]'
_chemical_formula_weight     643.19
_chemical_melting_point     ?
_space_group_crystal_system     triclinic
_space_group_name_H-M_alt     'P -1'
_space_group_name_Hall     '-P 1'
loop_
    _space_group_symop_operation_xyz
    'x, y, z'
    '-x, -y, -z'
_cell_length_a     8.8137(10)
_cell_length_b     10.4801(12)
_cell_length_c     15.0785(17)
_cell_angle_alpha     85.684(7)
_cell_angle_beta     77.984(7)
_cell_angle_gamma     84.965(7)
_cell_volume     1354.7(3)
_cell_formula_units_Z     2
_cell_measurement_reflns_used     5585
_cell_measurement_theta_min     2.30
_cell_measurement_theta_max     22.433
_cell_measurement_temperature     296(2)
_exptl_crystal_description     block
_exptl_crystal_colour     red
_exptl_crystal_size_max     0.350
_exptl_crystal_size_mid     0.300
_exptl_crystal_size_min     0.300
_exptl_crystal_density_diffrn     1.577
_exptl_crystal_density_meas     ?
_exptl_crystal_density_method     ?
_exptl_crystal_F_000     650
_exptl_absorpt_coefficient_mu     1.063
_exptl_absorpt_correction_type     multi-scan
_exptl_absorpt_process_details
;
(SADABS; Bruker, 2004)
;
_exptl_absorpt_correction_T_min     0.631
_exptl_absorpt_correction_T_max     0.746
_diffrn_ambient_temperature     296(2)
_diffrn_source     'X-ray tube'
_diffrn_radiation_type     MoK\a
_diffrn_radiation_wavelength     0.71073
_diffrn_measurement_device_type     'Bruker Kappa APEXII CCD'
_diffrn_measurement_method     '\w and \f scan'
_diffrn_detector_area_resol_mean     ?
_diffrn_reflns_number     45690
_diffrn_reflns_av_R_equivalents     0.1015
_diffrn_reflns_av_unetI/netI     0.0727
_diffrn_reflns_theta_min     1.383
_diffrn_reflns_theta_max     28.823
_diffrn_reflns_theta_full     25.242
_diffrn_measured_fraction_theta_max     0.985
_diffrn_measured_fraction_theta_full     1.000
_diffrn_reflns_limit_h_min     -11
_diffrn_reflns_limit_h_max     11
_diffrn_reflns_limit_k_min     -14
_diffrn_reflns_limit_k_max     14
_diffrn_reflns_limit_l_min     -20
_diffrn_reflns_limit_l_max     20
_refine_special_details     ?
_reflns_number_total     6959
_reflns_number_gt     4590
_reflns_threshold_expression     'I > 2\s(I)'
_refine_ls_structure_factor_coef     Fsqd
_refine_ls_matrix_type     full
_refine_ls_R_factor_all     0.0790
_refine_ls_R_factor_gt     0.0452
_refine_ls_wR_factor_gt     0.0976
_refine_ls_wR_factor_ref     0.1115
_refine_ls_goodness_of_fit_ref     1.038
_refine_ls_restrained_S_all     1.038
_refine_ls_number_reflns     6959
_refine_ls_number_parameters     352
_refine_ls_number_restraints     0
_refine_ls_hydrogen_treatment     constr
_refine_ls_weighting_scheme     calc
_refine_ls_weighting_details
              'w=1/[\s^2^(Fo^2^)+(0.0310P)^2^+0.0591P] where P=(Fo^2^+2Fc^2^)/3'
_atom_sites_solution_hydrogens     geom
_atom_sites_solution_primary     direct
_atom_sites_solution_secondary     difmap
_refine_ls_shift/su_max     0.001
_refine_ls_shift/su_mean     0.000
_refine_diff_density_max     0.449
_refine_diff_density_min     -0.504
_refine_ls_extinction_method     none
_refine_ls_extinction_coef     .
loop_
    _atom_type_symbol
    _atom_type_description
    _atom_type_scat_dispersion_real
    _atom_type_scat_dispersion_imag
    _atom_type_scat_source
    'C' 'C' 0.0033 0.0016
                         'International Tables Vol C Tables 4.2.6.8 and 6.1.1.4'
    'H' 'H' 0.0000 0.0000
                         'International Tables Vol C Tables 4.2.6.8 and 6.1.1.4'
    'Cl' 'Cl' 0.1484 0.1585
                         'International Tables Vol C Tables 4.2.6.8 and 6.1.1.4'
    'Co' 'Co' 0.3494 0.9721
                         'International Tables Vol C Tables 4.2.6.8 and 6.1.1.4'
    'N' 'N' 0.0061 0.0033
                         'International Tables Vol C Tables 4.2.6.8 and 6.1.1.4'
    'O' 'O' 0.0106 0.0060
                         'International Tables Vol C Tables 4.2.6.8 and 6.1.1.4'
_computing_data_collection
;
APEX2 (Bruker, 2004)
;
_computing_cell_refinement
;
APEX2/SAINT (Bruker, 2004)
;
_computing_data_reduction
;
SAINT (Bruker, 2004)
;
_computing_structure_solution
;
SIR92 (Altomare <i>et al.</i>,  1994)
;
_computing_structure_refinement
;
<i>SHELXL2017/1</i> (Sheldrick, 2015)
;
_computing_molecular_graphics
;
ORTEP-3 for Windows (Farrugia, 2012), DIAMOND (Brandenburg,
2006)
;
_computing_publication_material
;
PublCIF (Westrip, 2010)
;
loop_
    _atom_site_type_symbol
    _atom_site_label
    _atom_site_fract_x
    _atom_site_fract_y
    _atom_site_fract_z
    _atom_site_U_iso_or_equiv
    _atom_site_adp_type
    _atom_site_calc_flag
    _atom_site_occupancy
    _atom_site_disorder_assembly
    _atom_site_disorder_group
    Co Co 0.44734(4) 0.27310(3) 0.68541(2) 0.03428(11) Uani d 1 . .
    Cl Cl1 0.88398(11) -0.08192(9) 0.85762(6) 0.0821(3) Uani d 1 . .
    Cl Cl2 0.45007(10) 0.29954(8) 0.98752(6) 0.0675(2) Uani d 1 . .
    Cl Cl3 0.79790(9) 0.73174(7) 0.69395(6) 0.0643(2) Uani d 1 . .
    Cl Cl4 0.96728(8) 0.23680(7) 0.60664(6) 0.0566(2) Uani d 1 . .
    O O1 0.48493(19) 0.28424(16) 0.55684(12) 0.0386(4) Uani d 1 . .
    O O2 0.25211(19) 0.24964(17) 0.76315(12) 0.0441(4) Uani d 1 . .
    N N1 0.6051(2) 0.12543(18) 0.69189(13) 0.0310(4) Uani d 1 . .
    N N2 0.6554(2) 0.0714(2) 0.77036(14) 0.0411(5) Uani d 1 . .
    N N3 0.4754(2) 0.43864(19) 0.73568(14) 0.0352(5) Uani d 1 . .
    N N4 0.6127(2) 0.5040(2) 0.71934(17) 0.0470(6) Uani d 1 . .
    C C1 0.5601(3) 0.1984(2) 0.50173(16) 0.0320(5) Uani d 1 . .
    C C2 0.6504(3) 0.0906(2) 0.53011(16) 0.0328(5) Uani d 1 . .
    C C3 0.7307(3) 0.0055(3) 0.46435(18) 0.0424(6) Uani d 1 . .
    H H3 0.788970 -0.065835 0.483233 0.051 Uiso calc 1 . .
    C C4 0.7258(3) 0.0241(3) 0.37463(19) 0.0496(7) Uani d 1 . .
    H H4 0.780924 -0.032128 0.332457 0.060 Uiso calc 1 . .
    C C5 0.6353(3) 0.1305(3) 0.34809(19) 0.0488(7) Uani d 1 . .
    H H5 0.629642 0.144282 0.287166 0.059 Uiso calc 1 . .
    C C6 0.5546(3) 0.2148(3) 0.40882(17) 0.0403(6) Uani d 1 . .
    H H6 0.495089 0.284277 0.388505 0.048 Uiso calc 1 . .
    C C7 0.6684(3) 0.0616(2) 0.62082(17) 0.0355(6) Uani d 1 . .
    H H7 0.732456 -0.011148 0.630792 0.043 Uiso calc 1 . .
    C C8 0.6244(3) 0.1407(3) 0.83673(17) 0.0394(6) Uani d 1 . .
    H H8 0.574799 0.221594 0.828883 0.047 Uiso calc 1 . .
    C C9 0.6609(3) 0.1035(2) 0.92574(17) 0.0377(6) Uani d 1 . .
    C C10 0.7686(3) 0.0031(3) 0.94344(19) 0.0467(7) Uani d 1 . .
    C C11 0.7896(4) -0.0315(3) 1.0308(2) 0.0573(8) Uani d 1 . .
    H H11 0.860799 -0.099067 1.041003 0.069 Uiso calc 1 . .
    C C12 0.7048(4) 0.0344(4) 1.1022(2) 0.0646(9) Uani d 1 . .
    H H12 0.717869 0.010093 1.160909 0.078 Uiso calc 1 . .
    C C13 0.6007(4) 0.1359(3) 1.0883(2) 0.0588(8) Uani d 1 . .
    H H13 0.544591 0.180895 1.136912 0.071 Uiso calc 1 . .
    C C14 0.5809(3) 0.1697(3) 1.00133(19) 0.0448(7) Uani d 1 . .
    C C15 0.1585(3) 0.3409(3) 0.80467(17) 0.0397(6) Uani d 1 . .
    C C16 0.2042(3) 0.4638(3) 0.81575(18) 0.0410(6) Uani d 1 . .
    C C17 0.0932(3) 0.5554(3) 0.8613(2) 0.0575(8) Uani d 1 . .
    H H17 0.123982 0.635619 0.869447 0.069 Uiso calc 1 . .
    C C18 -0.0578(4) 0.5289(4) 0.8936(2) 0.0671(10) Uani d 1 . .
    H H18 -0.130212 0.591163 0.921242 0.081 Uiso calc 1 . .
    C C19 -0.1010(3) 0.4085(4) 0.8846(2) 0.0649(9) Uani d 1 . .
    H H19 -0.203286 0.389479 0.907762 0.078 Uiso calc 1 . .
    C C20 0.0023(3) 0.3155(3) 0.84240(19) 0.0523(8) Uani d 1 . .
    H H20 -0.030665 0.234560 0.838523 0.063 Uiso calc 1 . .
    C C21 0.3586(3) 0.5031(3) 0.78469(19) 0.0440(7) Uani d 1 . .
    H H21 0.377708 0.582955 0.801210 0.053 Uiso calc 1 . .
    C C22 0.7287(3) 0.4444(2) 0.67455(18) 0.0374(6) Uani d 1 . .
    H H22 0.712804 0.364115 0.657169 0.045 Uiso calc 1 . .
    C C23 0.8864(3) 0.4856(2) 0.64614(16) 0.0333(5) Uani d 1 . .
    C C24 0.9300(3) 0.6101(2) 0.64938(19) 0.0414(6) Uani d 1 . .
    C C25 1.0819(3) 0.6408(3) 0.6154(2) 0.0511(7) Uani d 1 . .
    H H25 1.108921 0.724006 0.618188 0.061 Uiso calc 1 . .
    C C26 1.1928(3) 0.5492(3) 0.5775(2) 0.0525(8) Uani d 1 . .
    H H26 1.293927 0.571199 0.553932 0.063 Uiso calc 1 . .
    C C27 1.1554(3) 0.4260(3) 0.57441(18) 0.0453(7) Uani d 1 . .
    H H27 1.230392 0.363795 0.549057 0.054 Uiso calc 1 . .
    C C28 1.0048(3) 0.3955(3) 0.60946(18) 0.0384(6) Uani d 1 . .
loop_
    _atom_site_aniso_label
    _atom_site_aniso_U_11
    _atom_site_aniso_U_22
    _atom_site_aniso_U_33
    _atom_site_aniso_U_12
    _atom_site_aniso_U_13
    _atom_site_aniso_U_23
    Co 0.03317(18) 0.0346(2) 0.0336(2) 0.00280(14) -0.00453(14) -0.00479(15)
    Cl1 0.1017(7) 0.0828(6) 0.0679(6) 0.0502(5) -0.0448(5) -0.0328(5)
    Cl2 0.0717(5) 0.0700(6) 0.0533(5) 0.0181(4) -0.0018(4) -0.0142(4)
    Cl3 0.0601(5) 0.0356(4) 0.1007(7) 0.0009(3) -0.0221(4) -0.0150(4)
    Cl4 0.0460(4) 0.0380(4) 0.0810(6) 0.0041(3) -0.0014(4) -0.0129(4)
    O1 0.0414(9) 0.0376(10) 0.0348(10) 0.0096(8) -0.0074(8) -0.0044(8)
    O2 0.0387(9) 0.0430(11) 0.0459(12) -0.0004(8) 0.0022(8) -0.0058(9)
    N1 0.0356(10) 0.0300(11) 0.0274(11) -0.0004(8) -0.0075(9) -0.0003(9)
    N2 0.0546(13) 0.0363(13) 0.0329(13) 0.0050(10) -0.0137(10) -0.0005(10)
    N3 0.0302(10) 0.0345(12) 0.0393(13) 0.0028(9) -0.0046(9) -0.0045(10)
    N4 0.0381(12) 0.0387(13) 0.0618(16) -0.0019(10) -0.0005(11) -0.0162(12)
    C1 0.0331(12) 0.0312(13) 0.0321(14) -0.0049(10) -0.0069(10) -0.0014(11)
    C2 0.0374(13) 0.0315(13) 0.0303(13) -0.0020(10) -0.0076(10) -0.0059(11)
    C3 0.0452(15) 0.0403(16) 0.0414(16) 0.0036(12) -0.0086(12) -0.0087(13)
    C4 0.0596(17) 0.0513(18) 0.0366(16) 0.0003(14) -0.0036(13) -0.0166(14)
    C5 0.0617(18) 0.0576(19) 0.0302(15) -0.0106(15) -0.0126(13) -0.0062(14)
    C6 0.0453(14) 0.0424(16) 0.0347(15) -0.0019(12) -0.0131(12) -0.0010(12)
    C7 0.0407(13) 0.0293(13) 0.0357(15) 0.0045(10) -0.0085(11) -0.0031(11)
    C8 0.0463(14) 0.0368(15) 0.0349(15) 0.0065(12) -0.0112(12) -0.0034(12)
    C9 0.0461(14) 0.0375(15) 0.0306(14) -0.0059(12) -0.0096(11) -0.0010(12)
    C10 0.0574(17) 0.0446(17) 0.0423(17) 0.0006(13) -0.0195(14) -0.0087(13)
    C11 0.076(2) 0.0532(19) 0.0510(19) -0.0012(16) -0.0361(17) 0.0022(16)
    C12 0.083(2) 0.079(2) 0.0371(18) -0.015(2) -0.0227(17) 0.0032(17)
    C13 0.074(2) 0.070(2) 0.0328(17) -0.0076(18) -0.0091(15) -0.0092(16)
    C14 0.0535(16) 0.0464(17) 0.0349(15) -0.0098(13) -0.0069(12) -0.0034(13)
    C15 0.0344(13) 0.0524(17) 0.0295(14) -0.0004(12) -0.0033(11) 0.0037(12)
    C16 0.0372(13) 0.0466(16) 0.0343(15) 0.0073(12) 0.0004(11) -0.0030(12)
    C17 0.0498(17) 0.0564(19) 0.056(2) 0.0133(14) 0.0064(14) -0.0076(16)
    C18 0.0467(17) 0.076(3) 0.065(2) 0.0186(17) 0.0105(15) -0.0072(19)
    C19 0.0350(15) 0.097(3) 0.055(2) 0.0029(17) 0.0038(14) 0.0023(19)
    C20 0.0389(15) 0.064(2) 0.0497(19) -0.0041(14) -0.0014(13) 0.0016(15)
    C21 0.0416(14) 0.0365(15) 0.0509(18) 0.0043(12) -0.0035(12) -0.0081(13)
    C22 0.0348(13) 0.0298(14) 0.0482(16) 0.0003(10) -0.0097(11) -0.0057(12)
    C23 0.0348(12) 0.0344(14) 0.0317(14) -0.0014(10) -0.0110(10) 0.0014(11)
    C24 0.0452(15) 0.0350(15) 0.0491(17) -0.0046(11) -0.0215(13) 0.0001(12)
    C25 0.0534(17) 0.0454(17) 0.061(2) -0.0170(14) -0.0232(15) 0.0048(15)
    C26 0.0381(15) 0.068(2) 0.0531(19) -0.0158(14) -0.0116(13) 0.0036(16)
    C27 0.0345(13) 0.0602(19) 0.0405(16) 0.0005(13) -0.0077(12) -0.0025(14)
    C28 0.0365(13) 0.0405(15) 0.0387(15) -0.0001(11) -0.0114(11) 0.0014(12)
_geom_special_details
;
 All esds (except the esd in the dihedral angle between two l.s. planes)
 are estimated using the full covariance matrix.  The cell esds are taken
 into account individually in the estimation of esds in distances, angles
 and torsion angles; correlations between esds in cell parameters are only
 used when they are defined by crystal symmetry.  An approximate (isotropic)
 treatment of cell esds is used for estimating esds involving l.s. planes.
;
loop_
    _geom_bond_atom_site_label_1
    _geom_bond_atom_site_label_2
    _geom_bond_site_symmetry_2
    _geom_bond_distance
    _geom_bond_publ_flag
    Co O2 . 1.8937(17) ?
    Co O1 . 1.8940(17) ?
    Co N1 . 1.9988(19) ?
    Co N3 . 1.999(2) ?
    Cl1 C10 . 1.723(3) ?
    Cl2 C14 . 1.733(3) ?
    Cl3 C24 . 1.725(3) ?
    Cl4 C28 . 1.729(3) ?
    O1 C1 . 1.310(3) ?
    O2 C15 . 1.313(3) ?
    N1 C7 . 1.304(3) ?
    N1 N2 . 1.411(3) ?
    N2 C8 . 1.251(3) ?
    N3 C21 . 1.303(3) ?
    N3 N4 . 1.410(3) ?
    N4 C22 . 1.247(3) ?
    C1 C6 . 1.409(3) ?
    C1 C2 . 1.416(3) ?
    C2 C3 . 1.417(3) ?
    C2 C7 . 1.417(3) ?
    C3 C4 . 1.361(4) ?
    C3 H3 . 0.9300 ?
    C4 C5 . 1.396(4) ?
    C4 H4 . 0.9300 ?
    C5 C6 . 1.366(4) ?
    C5 H5 . 0.9300 ?
    C6 H6 . 0.9300 ?
    C7 H7 . 0.9300 ?
    C8 C9 . 1.461(3) ?
    C8 H8 . 0.9300 ?
    C9 C10 . 1.402(4) ?
    C9 C14 . 1.406(4) ?
    C10 C11 . 1.385(4) ?
    C11 C12 . 1.371(4) ?
    C11 H11 . 0.9300 ?
    C12 C13 . 1.376(4) ?
    C12 H12 . 0.9300 ?
    C13 C14 . 1.375(4) ?
    C13 H13 . 0.9300 ?
    C15 C20 . 1.416(3) ?
    C15 C16 . 1.414(4) ?
    C16 C17 . 1.416(4) ?
    C16 C21 . 1.431(3) ?
    C17 C18 . 1.363(4) ?
    C17 H17 . 0.9300 ?
    C18 C19 . 1.374(5) ?
    C18 H18 . 0.9300 ?
    C19 C20 . 1.371(4) ?
    C19 H19 . 0.9300 ?
    C20 H20 . 0.9300 ?
    C21 H21 . 0.9300 ?
    C22 C23 . 1.461(3) ?
    C22 H22 . 0.9300 ?
    C23 C28 . 1.397(3) ?
    C23 C24 . 1.399(3) ?
    C24 C25 . 1.388(4) ?
    C25 C26 . 1.374(4) ?
    C25 H25 . 0.9300 ?
    C26 C27 . 1.367(4) ?
    C26 H26 . 0.9300 ?
    C27 C28 . 1.379(3) ?
    C27 H27 . 0.9300 ?
loop_
    _geom_angle_atom_site_label_1
    _geom_angle_atom_site_label_2
    _geom_angle_atom_site_label_3
    _geom_angle_site_symmetry_1
    _geom_angle_site_symmetry_3
    _geom_angle
    _geom_angle_publ_flag
    O2 Co O1 . . 125.33(8) ?
    O2 Co N1 . . 113.82(8) ?
    O1 Co N1 . . 94.06(7) ?
    O2 Co N3 . . 94.60(8) ?
    O1 Co N3 . . 112.12(8) ?
    N1 Co N3 . . 119.03(8) ?
    C1 O1 Co . . 127.34(15) ?
    C15 O2 Co . . 125.37(16) ?
    C7 N1 N2 . . 111.4(2) ?
    C7 N1 Co . . 121.70(16) ?
    N2 N1 Co . . 126.78(15) ?
    C8 N2 N1 . . 114.8(2) ?
    C21 N3 N4 . . 112.1(2) ?
    C21 N3 Co . . 121.09(17) ?
    N4 N3 Co . . 126.71(15) ?
    C22 N4 N3 . . 114.3(2) ?
    O1 C1 C6 . . 118.8(2) ?
    O1 C1 C2 . . 123.5(2) ?
    C6 C1 C2 . . 117.7(2) ?
    C3 C2 C7 . . 116.8(2) ?
    C3 C2 C1 . . 118.9(2) ?
    C7 C2 C1 . . 124.4(2) ?
    C4 C3 C2 . . 122.6(3) ?
    C4 C3 H3 . . 118.7 ?
    C2 C3 H3 . . 118.7 ?
    C3 C4 C5 . . 117.7(3) ?
    C3 C4 H4 . . 121.1 ?
    C5 C4 H4 . . 121.1 ?
    C6 C5 C4 . . 122.1(3) ?
    C6 C5 H5 . . 119.0 ?
    C4 C5 H5 . . 119.0 ?
    C5 C6 C1 . . 121.1(3) ?
    C5 C6 H6 . . 119.5 ?
    C1 C6 H6 . . 119.5 ?
    N1 C7 C2 . . 127.3(2) ?
    N1 C7 H7 . . 116.4 ?
    C2 C7 H7 . . 116.4 ?
    N2 C8 C9 . . 124.5(2) ?
    N2 C8 H8 . . 117.7 ?
    C9 C8 H8 . . 117.7 ?
    C10 C9 C14 . . 116.0(2) ?
    C10 C9 C8 . . 125.2(2) ?
    C14 C9 C8 . . 118.8(2) ?
    C11 C10 C9 . . 121.7(3) ?
    C11 C10 Cl1 . . 116.5(2) ?
    C9 C10 Cl1 . . 121.8(2) ?
    C12 C11 C10 . . 119.7(3) ?
    C12 C11 H11 . . 120.2 ?
    C10 C11 H11 . . 120.2 ?
    C11 C12 C13 . . 121.0(3) ?
    C11 C12 H12 . . 119.5 ?
    C13 C12 H12 . . 119.5 ?
    C14 C13 C12 . . 119.0(3) ?
    C14 C13 H13 . . 120.5 ?
    C12 C13 H13 . . 120.5 ?
    C13 C14 C9 . . 122.7(3) ?
    C13 C14 Cl2 . . 117.0(2) ?
    C9 C14 Cl2 . . 120.3(2) ?
    O2 C15 C20 . . 118.7(3) ?
    O2 C15 C16 . . 124.1(2) ?
    C20 C15 C16 . . 117.2(2) ?
    C15 C16 C17 . . 119.4(2) ?
    C15 C16 C21 . . 124.2(2) ?
    C17 C16 C21 . . 116.4(3) ?
    C18 C17 C16 . . 121.6(3) ?
    C18 C17 H17 . . 119.2 ?
    C16 C17 H17 . . 119.2 ?
    C17 C18 C19 . . 118.9(3) ?
    C17 C18 H18 . . 120.6 ?
    C19 C18 H18 . . 120.6 ?
    C18 C19 C20 . . 121.9(3) ?
    C18 C19 H19 . . 119.0 ?
    C20 C19 H19 . . 119.0 ?
    C19 C20 C15 . . 120.9(3) ?
    C19 C20 H20 . . 119.5 ?
    C15 C20 H20 . . 119.5 ?
    N3 C21 C16 . . 126.8(3) ?
    N3 C21 H21 . . 116.6 ?
    C16 C21 H21 . . 116.6 ?
    N4 C22 C23 . . 127.7(2) ?
    N4 C22 H22 . . 116.1 ?
    C23 C22 H22 . . 116.1 ?
    C28 C23 C24 . . 116.2(2) ?
    C28 C23 C22 . . 118.2(2) ?
    C24 C23 C22 . . 125.6(2) ?
    C25 C24 C23 . . 120.9(3) ?
    C25 C24 Cl3 . . 117.3(2) ?
    C23 C24 Cl3 . . 121.8(2) ?
    C26 C25 C24 . . 120.5(3) ?
    C26 C25 H25 . . 119.7 ?
    C24 C25 H25 . . 119.7 ?
    C27 C26 C25 . . 120.4(3) ?
    C27 C26 H26 . . 119.8 ?
    C25 C26 H26 . . 119.8 ?
    C26 C27 C28 . . 118.9(3) ?
    C26 C27 H27 . . 120.5 ?
    C28 C27 H27 . . 120.5 ?
    C27 C28 C23 . . 123.1(2) ?
    C27 C28 Cl4 . . 116.4(2) ?
    C23 C28 Cl4 . . 120.48(19) ?
loop_
    _geom_torsion_atom_site_label_1
    _geom_torsion_atom_site_label_2
    _geom_torsion_atom_site_label_3
    _geom_torsion_atom_site_label_4
    _geom_torsion_site_symmetry_1
    _geom_torsion_site_symmetry_2
    _geom_torsion_site_symmetry_3
    _geom_torsion_site_symmetry_4
    _geom_torsion
    _geom_torsion_publ_flag
    O2 Co O1 C1 . . . . -108.33(19) ?
    N1 Co O1 C1 . . . . 14.8(2) ?
    N3 Co O1 C1 . . . . 138.45(19) ?
    O1 Co O2 C15 . . . . -99.8(2) ?
    N1 Co O2 C15 . . . . 146.13(19) ?
    N3 Co O2 C15 . . . . 21.5(2) ?
    C7 N1 N2 C8 . . . . 166.6(2) ?
    Co N1 N2 C8 . . . . -17.3(3) ?
    C21 N3 N4 C22 . . . . 178.3(2) ?
    Co N3 N4 C22 . . . . -6.0(3) ?
    Co O1 C1 C6 . . . . 169.84(16) ?
    Co O1 C1 C2 . . . . -11.6(3) ?
    O1 C1 C2 C3 . . . . -178.2(2) ?
    C6 C1 C2 C3 . . . . 0.3(3) ?
    O1 C1 C2 C7 . . . . 1.0(4) ?
    C6 C1 C2 C7 . . . . 179.5(2) ?
    C7 C2 C3 C4 . . . . -178.5(2) ?
    C1 C2 C3 C4 . . . . 0.7(4) ?
    C2 C3 C4 C5 . . . . -1.2(4) ?
    C3 C4 C5 C6 . . . . 0.6(4) ?
    C4 C5 C6 C1 . . . . 0.4(4) ?
    O1 C1 C6 C5 . . . . 177.8(2) ?
    C2 C1 C6 C5 . . . . -0.8(4) ?
    N2 N1 C7 C2 . . . . -177.2(2) ?
    Co N1 C7 C2 . . . . 6.5(3) ?
    C3 C2 C7 N1 . . . . -179.5(2) ?
    C1 C2 C7 N1 . . . . 1.3(4) ?
    N1 N2 C8 C9 . . . . 178.1(2) ?
    N2 C8 C9 C10 . . . . 17.7(4) ?
    N2 C8 C9 C14 . . . . -160.7(3) ?
    C14 C9 C10 C11 . . . . 2.5(4) ?
    C8 C9 C10 C11 . . . . -175.9(3) ?
    C14 C9 C10 Cl1 . . . . -176.4(2) ?
    C8 C9 C10 Cl1 . . . . 5.2(4) ?
    C9 C10 C11 C12 . . . . -0.8(5) ?
    Cl1 C10 C11 C12 . . . . 178.2(3) ?
    C10 C11 C12 C13 . . . . -1.0(5) ?
    C11 C12 C13 C14 . . . . 0.9(5) ?
    C12 C13 C14 C9 . . . . 1.1(4) ?
    C12 C13 C14 Cl2 . . . . -179.2(2) ?
    C10 C9 C14 C13 . . . . -2.7(4) ?
    C8 C9 C14 C13 . . . . 175.8(3) ?
    C10 C9 C14 Cl2 . . . . 177.6(2) ?
    C8 C9 C14 Cl2 . . . . -3.9(3) ?
    Co O2 C15 C20 . . . . 164.92(18) ?
    Co O2 C15 C16 . . . . -16.2(4) ?
    O2 C15 C16 C17 . . . . 179.6(3) ?
    C20 C15 C16 C17 . . . . -1.4(4) ?
    O2 C15 C16 C21 . . . . -1.3(4) ?
    C20 C15 C16 C21 . . . . 177.6(2) ?
    C15 C16 C17 C18 . . . . -1.1(4) ?
    C21 C16 C17 C18 . . . . 179.7(3) ?
    C16 C17 C18 C19 . . . . 2.6(5) ?
    C17 C18 C19 C20 . . . . -1.5(5) ?
    C18 C19 C20 C15 . . . . -1.2(5) ?
    O2 C15 C20 C19 . . . . -178.5(3) ?
    C16 C15 C20 C19 . . . . 2.5(4) ?
    N4 N3 C21 C16 . . . . -178.3(2) ?
    Co N3 C21 C16 . . . . 5.7(4) ?
    C15 C16 C21 N3 . . . . 6.4(4) ?
    C17 C16 C21 N3 . . . . -174.5(3) ?
    N3 N4 C22 C23 . . . . 179.7(2) ?
    N4 C22 C23 C28 . . . . 169.5(3) ?
    N4 C22 C23 C24 . . . . -12.9(4) ?
    C28 C23 C24 C25 . . . . 1.7(4) ?
    C22 C23 C24 C25 . . . . -176.0(2) ?
    C28 C23 C24 Cl3 . . . . -179.22(19) ?
    C22 C23 C24 Cl3 . . . . 3.1(4) ?
    C23 C24 C25 C26 . . . . 0.1(4) ?
    Cl3 C24 C25 C26 . . . . -179.0(2) ?
    C24 C25 C26 C27 . . . . -1.2(4) ?
    C25 C26 C27 C28 . . . . 0.2(4) ?
    C26 C27 C28 C23 . . . . 1.8(4) ?
    C26 C27 C28 Cl4 . . . . -177.9(2) ?
    C24 C23 C28 C27 . . . . -2.7(4) ?
    C22 C23 C28 C27 . . . . 175.1(2) ?
    C24 C23 C28 Cl4 . . . . 176.99(19) ?
    C22 C23 C28 Cl4 . . . . -5.2(3) ?
loop_
    _geom_hbond_atom_site_label_D
    _geom_hbond_atom_site_label_H
    _geom_hbond_atom_site_label_A
    _geom_hbond_site_symmetry_A
    _geom_hbond_distance_DH
    _geom_hbond_distance_HA
    _geom_hbond_distance_DA
    _geom_hbond_angle_DHA
    C27 H27 O1 1_655 0.93 2.35 3.114(3) 140
    C25 H25 Cg3 2_766 0.93 2.86 3.647(3) 143
_shelx_space_group_comment
;
The symmetry employed for this shelxl refinement is uniquely defined
by the following loop, which should always be used as a source of
symmetry information in preference to the above space-group names.
They are only intended as comments.
;
_shelx_estimated_absorpt_T_min     0.707
_shelx_estimated_absorpt_T_max     0.741
_shelx_hkl_file
;
  -1   0   0   56.59    6.57
  -1   0   0   52.46    6.57
  -1   0   0   66.32    6.55
   1   0   0   57.68    6.54
   1   0   0   60.29    6.57
   1   0   0   56.78    6.57
   1   0   0   60.31    6.54
   1   0   0   60.77    6.55
   1   0   0   61.35    6.55
  -2   0   0   35.81    4.85
  -2   0   0   40.65    4.86
  -2   0   0   43.81    4.82
  -2   0   0   46.11    4.79
  -2   0   0   46.71    4.82
   2   0   0   45.57    4.80
   2   0   0   44.32    4.81
   2   0   0   46.20    4.79
   2   0   0   44.38    4.83
   2   0   0   39.82    4.86
   2   0   0   43.25    4.82
  -3   0   0   10.70    1.35
  -3   0   0   12.20    1.38
  -3   0   0   10.99    1.43
  -3   0   0   11.50    1.33
  -3   0   0   10.81    1.37
   3   0   0   11.69    1.33
   3   0   0    9.68    1.34
   3   0   0   12.76    1.36
   3   0   0   10.85    1.37
   3   0   0   11.29    1.47
   3   0   0   11.88    1.39
  -4   0   0    0.34    0.23
  -4   0   0    0.77    0.27
  -4   0   0    1.45    0.34
  -4   0   0    1.75    0.30
   4   0   0    0.94    0.24
   4   0   0    0.73    0.27
   4   0   0    1.04    0.30
   4   0   0    1.60    0.37
   4   0   0    0.82    0.27
  -5   0   0    7.79    1.05
  -5   0   0    5.23    0.93
  -5   0   0    6.17    0.83
  -5   0   0    6.45    0.99
  -5   0   0    5.72    0.83
  -5   0   0    7.53    1.04
   5   0   0    5.37    0.93
   5   0   0    7.80    0.86
   5   0   0    5.95    0.95
   5   0   0    4.86    0.97
   5   0   0    4.63    0.86
   5   0   0    6.84    1.02
  -6   0   0    3.05    0.65
  -6   0   0    2.48    0.56
  -6   0   0    2.84    0.58
   6   0   0    1.76    0.44
   6   0   0    2.30    0.55
   6   0   0    4.23    0.66
   6   0   0    3.29    0.66
   6   0   0    2.10    0.55
  -7   0   0    0.34    0.31
  -7   0   0    0.40    0.30
  -7   0   0    0.02    0.26
   7   0   0    0.28    0.29
   7   0   0   -0.34    0.26
   7   0   0    0.14    0.23
   7   0   0    0.18    0.30
  -8   0   0    2.86    0.68
  -8   0   0    2.48    0.69
  -8   0   0    2.03    0.67
   8   0   0    2.40    0.68
   8   0   0    1.80    0.59
   8   0   0    2.60    0.73
   8   0   0    2.13    0.63
  -9   0   0    4.22    1.02
  -9   0   0    7.71    1.21
  -9   0   0    5.13    1.09
   9   0   0    7.50    1.18
   9   0   0    4.87    1.10
   9   0   0    5.47    1.11
 -10   0   0    0.90    0.51
 -10   0   0    0.68    0.53
 -10   0   0    0.71    0.53
  10   0   0    1.37    0.57
  10   0   0    3.78    0.84
  10   0   0    1.41    0.68
 -11   0   0    2.82    0.82
 -11   0   0    2.40    0.89
  11   0   0    4.22    1.06
  11   0   0    2.76    0.83
  11   0   0    4.01    1.08
  11  -1   0    0.68    0.65
  11  -1   0    2.01    0.83
  11  -1   0    2.24    0.74
 -11   1   0    1.04    0.71
 -11   1   0    1.03    0.66
  10  -1   0    1.07    0.57
  10  -1   0    1.24    0.69
  10  -1   0    2.07    0.72
 -10   1   0    2.42    0.71
 -10   1   0    0.19    0.54
   9  -1   0   -0.38    0.23
   9  -1   0   -0.02    0.38
   9  -1   0   -0.17    0.31
  -9   1   0    0.00    0.37
  -9   1   0    0.32    0.33
  -9   1   0    0.09    0.37
   8  -1   0    3.44    0.85
   8  -1   0    5.29    0.94
   8  -1   0    3.08    0.77
  -8   1   0    4.36    0.94
  -8   1   0    2.32    0.71
  -8   1   0    4.52    0.84
   7  -1   0    6.86    1.02
   7  -1   0    6.15    1.09
   7  -1   0    7.43    1.19
   7  -1   0    6.38    1.05
  -7   1   0    6.20    1.06
  -7   1   0    5.44    1.02
  -7   1   0    4.68    1.02
   6  -1   0   27.62    3.36
   6  -1   0   28.65    3.40
   6  -1   0   28.34    3.30
   6  -1   0   32.82    3.36
  -6   1   0   25.73    3.35
  -6   1   0   27.65    3.69
  -6   1   0   26.95    3.33
  -6   1   0   27.66    3.33
   5  -1   0   19.50    2.39
   5  -1   0   23.52    2.49
   5  -1   0   21.23    2.39
   5  -1   0   16.36    2.33
   5  -1   0   23.24    2.46
  -5   1   0   22.13    2.46
  -5   1   0   21.83    2.43
  -5   1   0   17.11    2.54
  -5   1   0   23.41    2.44
  -5   1   0   22.12    2.31
   4  -1   0  183.77   18.18
   4  -1   0  145.99   18.10
   4  -1   0  160.37   18.14
   4  -1   0  170.83   18.12
   4  -1   0  161.28   18.11
  -4   1   0  175.69   18.16
  -4   1   0  145.47   18.03
  -4   1   0  174.94   18.14
  -4   1   0  163.14   18.13
  -4   1   0  161.08   18.31
   3  -1   0   21.68    2.41
   3  -1   0   20.29    2.42
   3  -1   0   20.56    2.42
   3  -1   0   21.95    2.41
   3  -1   0   18.90    2.42
  -3   1   0   20.68    2.41
  -3   1   0   22.34    2.42
  -3   1   0   20.38    2.58
  -3   1   0   21.05    2.43
   2  -1   0   16.61    1.78
   2  -1   0   15.42    1.77
   2  -1   0   14.49    1.79
   2  -1   0   16.84    1.77
   2  -1   0   14.35    1.75
  -2   1   0   14.07    1.75
  -2   1   0   14.29    1.90
  -2   1   0   16.48    1.77
  -2   1   0   15.76    1.77
   1  -1   0   27.84    3.44
   1  -1   0   27.96    3.32
   1  -1   0   33.35    3.34
   1  -1   0   31.73    3.34
   1  -1   0   24.83    3.43
   1  -1   0   34.05    3.34
  -1   1   0   33.87    3.34
  -1   1   0   26.38    3.43
  -1   1   0   30.62    3.34
   0  -1   0    1.19    0.27
   0   1   0    1.16    0.28
  -1  -1   0  118.53   13.14
  -1  -1   0  121.75   13.14
  -1  -1   0  113.29   13.19
   1   1   0  115.91   13.20
   1   1   0  108.20   13.13
   1   1   0  123.32   13.13
   1   1   0  126.43   13.16
   1   1   0  110.40   13.11
   1   1   0  117.71   13.15
  -2  -1   0  234.10   25.00
  -2  -1   0  212.23   25.04
  -2  -1   0  241.47   25.01
  -2  -1   0  233.29   25.02
  -2  -1   0  214.35   25.02
   2   1   0  211.67   25.02
   2   1   0  251.80   25.01
   2   1   0  231.61   24.98
   2   1   0  217.62   24.98
   2   1   0  243.71   25.01
   2   1   0  197.26   25.02
  -3  -1   0  101.65    9.79
  -3  -1   0  100.43    9.79
  -3  -1   0   92.20    9.80
  -3  -1   0   79.93    9.77
  -3  -1   0   76.78    9.80
  -3  -1   0   79.48    9.80
   3   1   0   95.10    9.80
   3   1   0   99.60    9.81
   3   1   0   91.17    9.76
   3   1   0   83.07    9.81
   3   1   0   71.65    9.76
   3   1   0   87.58    9.76
   3   1   0   96.00    9.72
  -4  -1   0   86.07   10.10
  -4  -1   0   88.31   10.06
  -4  -1   0   97.84   10.08
  -4  -1   0   84.81   10.06
  -4  -1   0   85.28   10.10
   4   1   0   97.56   10.11
   4   1   0   88.52   10.00
   4   1   0   93.03   10.14
   4   1   0   85.57   10.05
   4   1   0   90.83   10.06
   4   1   0   98.31   10.12
   4   1   0   90.40   10.07
  -5  -1   0   21.83    2.78
  -5  -1   0   24.84    2.77
  -5  -1   0   24.29    2.81
  -5  -1   0   23.63    2.74
  -5  -1   0   20.23    2.70
   5   1   0   26.32    2.78
   5   1   0   22.74    2.79
   5   1   0   25.07    2.75
   5   1   0   24.10    2.68
   5   1   0   27.58    2.82
  -6  -1   0   23.20    2.83
  -6  -1   0   23.60    2.91
  -6  -1   0   23.67    2.87
  -6  -1   0   22.41    2.88
   6   1   0   22.02    2.90
   6   1   0   22.64    2.89
   6   1   0   26.69    2.88
   6   1   0   25.16    2.88
   6   1   0   25.27    2.78
  -7  -1   0    5.18    0.99
  -7  -1   0    5.51    1.02
  -7  -1   0    5.96    1.00
   7   1   0    6.62    1.01
   7   1   0    3.87    0.90
   7   1   0    6.30    1.02
   7   1   0    5.74    1.03
  -8  -1   0    5.96    1.22
  -8  -1   0   10.17    1.41
  -8  -1   0    6.19    1.19
   8   1   0    8.45    1.26
   8   1   0    6.12    1.21
   8   1   0    9.77    1.36
   8   1   0    6.86    1.28
  -9  -1   0    0.28    0.33
  -9  -1   0   -0.25    0.32
  -9  -1   0   -0.27    0.27
   9   1   0    0.19    0.40
   9   1   0    0.17    0.25
   9   1   0   -0.23    0.28
   9   1   0    0.37    0.43
 -10  -1   0   -0.47    0.34
 -10  -1   0    0.16    0.42
 -10  -1   0    0.00    0.26
  10   1   0   -0.37    0.25
  10   1   0    0.02    0.39
  10   1   0    0.11    0.39
  10   1   0   -0.60    0.39
 -11  -1   0   -0.35    0.44
 -11  -1   0    0.21    0.45
 -11  -1   0    0.49    0.43
  11   1   0   -0.28    0.31
  11   1   0    0.66    0.53
  11   1   0   -0.59    0.44
  11  -2   0   -0.29    0.48
  11  -2   0   -0.12    0.32
  11  -2   0    0.17    0.60
 -11   2   0    0.22    0.49
 -11   2   0   -0.08    0.53
  10  -2   0    2.13    0.88
  10  -2   0    3.00    0.93
  10  -2   0    3.36    0.89
 -10   2   0    2.37    0.85
 -10   2   0    3.74    0.91
   9  -2   0    7.37    1.33
   9  -2   0   10.12    1.66
   9  -2   0    8.35    1.45
  -9   2   0    8.16    1.51
  -9   2   0    5.64    1.28
   8  -2   0    9.32    1.45
   8  -2   0   12.29    1.62
   8  -2   0    9.59    1.65
   8  -2   0   10.10    1.59
  -8   2   0    9.68    1.61
  -8   2   0    8.92    1.48
  -8   2   0    8.53    1.50
   7  -2   0   33.96    4.24
   7  -2   0   33.03    4.33
   7  -2   0   35.92    4.32
   7  -2   0   37.49    4.27
  -7   2   0   35.95    4.31
  -7   2   0   38.84    4.28
  -7   2   0   36.58    4.35
   6  -2   0    0.08    0.20
   6  -2   0    0.15    0.31
   6  -2   0    0.39    0.29
   6  -2   0   -0.19    0.26
  -6   2   0    0.43    0.47
  -6   2   0    0.29    0.33
  -6   2   0   -0.19    0.23
  -6   2   0    0.42    0.30
   5  -2   0   37.16    3.99
   5  -2   0   35.79    4.01
   5  -2   0   31.74    4.02
   5  -2   0   32.76    4.01
   5  -2   0   30.42    3.96
  -5   2   0   38.01    4.32
  -5   2   0   32.29    4.02
  -5   2   0   33.10    3.97
  -5   2   0   34.37    4.00
   4  -2   0    8.41    1.08
   4  -2   0    8.24    1.05
   4  -2   0    8.69    1.14
   4  -2   0   10.37    1.03
   4  -2   0    5.52    0.97
  -4   2   0    8.60    1.09
  -4   2   0    7.38    0.96
  -4   2   0    5.57    1.27
  -4   2   0   10.17    1.15
   3  -2   0    0.10    0.13
   3  -2   0    0.47    0.20
   3  -2   0   -0.02    0.15
   3  -2   0    0.16    0.18
   3  -2   0    0.24    0.16
  -3   2   0   -0.07    0.19
  -3   2   0   -0.07    0.10
  -3   2   0    0.28    0.18
  -3   2   0    0.16    0.13
   2  -2   0    0.69    0.27
   2  -2   0    0.86    0.22
   2  -2   0    0.93    0.20
   2  -2   0    0.28    0.14
   2  -2   0    0.55    0.19
  -2   2   0    0.65    0.19
  -2   2   0    1.24    0.25
  -2   2   0    0.39    0.30
  -2   2   0    0.61    0.16
   1  -2   0    0.86    0.18
   1  -2   0    0.65    0.18
   1  -2   0    0.59    0.24
   1  -2   0    0.78    0.16
  -1   2   0    0.40    0.29
  -1   2   0    0.56    0.15
  -1   2   0    0.58    0.15
  -1   2   0    0.84    0.22
  -1   2   0    1.14    0.21
   0  -2   0    3.95    0.58
   0  -2   0    4.87    0.60
   0  -2   0    4.25    0.69
   0   2   0    4.41    0.59
   0   2   0    4.70    0.57
   0   2   0    4.55    0.62
   0   2   0    5.47    0.62
   0   2   0    4.43    0.60
   0   2   0    4.58    0.77
  -1  -2   0  278.49   34.26
  -1  -2   0  336.01   34.19
  -1  -2   0  306.77   34.18
   1   2   0  264.97   34.29
   1   2   0  312.90   34.17
   1   2   0  280.19   34.18
   1   2   0  335.28   34.14
   1   2   0  356.91   34.19
   1   2   0  313.87   34.21
  -2  -2   0  928.65  104.59
  -2  -2   0  983.94  104.59
  -2  -2   0  920.21  104.66
   2   2   0  979.68  104.55
   2   2   0  994.27  104.63
   2   2   0  931.36  104.52
   2   2   0 1000.00  104.58
   2   2   0  912.98  104.60
   2   2   0  835.97  106.06
   2   2   0  969.97  104.58
  -3  -2   0  150.37   16.89
  -3  -2   0  161.73   16.78
  -3  -2   0  148.25   16.88
  -3  -2   0  154.30   16.94
   3   2   0  151.84   16.91
   3   2   0  145.81   16.87
   3   2   0  160.16   16.88
   3   2   0  151.89   16.95
   3   2   0  147.24   16.82
   3   2   0  143.84   16.83
  -4  -2   0  127.69   13.89
  -4  -2   0  116.40   13.89
  -4  -2   0  124.80   13.85
  -4  -2   0  112.28   13.89
  -4  -2   0  131.13   13.87
   4   2   0  141.35   13.75
   4   2   0  108.10   13.88
   4   2   0  129.17   13.81
   4   2   0  129.86   13.87
   4   2   0  122.20   13.92
   4   2   0  126.78   13.82
   4   2   0  126.80   13.88
  -5  -2   0   11.12    1.43
  -5  -2   0   10.10    1.53
  -5  -2   0    9.81    1.40
  -5  -2   0   10.59    1.42
  -5  -2   0   11.10    1.41
   5   2   0   11.26    1.54
   5   2   0   13.53    1.50
   5   2   0   11.44    1.39
   5   2   0   10.70    1.45
   5   2   0   11.97    1.52
   5   2   0    8.64    1.28
   5   2   0   11.12    1.52
  -6  -2   0    2.78    0.62
  -6  -2   0    1.66    0.48
  -6  -2   0    1.30    0.44
   6   2   0    2.15    0.51
   6   2   0    2.37    0.50
   6   2   0    2.62    0.58
   6   2   0    2.91    0.61
  -7  -2   0   -0.14    0.16
  -7  -2   0   -0.17    0.13
  -7  -2   0   -0.04    0.25
   7   2   0   -0.34    0.21
   7   2   0   -0.12    0.18
   7   2   0    0.06    0.24
   7   2   0   -0.06    0.22
  -8  -2   0   10.80    1.47
  -8  -2   0    5.71    1.16
  -8  -2   0    9.65    1.45
   8   2   0    6.85    1.21
   8   2   0    7.43    1.33
   8   2   0    9.11    1.31
   8   2   0    6.12    1.22
  -9  -2   0    0.86    0.43
  -9  -2   0    0.55    0.37
  -9  -2   0    0.98    0.49
   9   2   0    1.28    0.52
   9   2   0    0.65    0.39
   9   2   0    1.65    0.62
   9   2   0    0.66    0.45
 -10  -2   0    3.10    0.85
 -10  -2   0    3.05    0.90
 -10  -2   0    3.02    0.87
  10   2   0    2.53    0.76
  10   2   0    4.18    0.99
  10   2   0    2.07    0.76
 -11  -2   0    0.96    0.66
 -11  -2   0    1.34    0.64
 -11  -2   0    0.43    0.48
  11   2   0    0.25    0.41
  11   2   0    0.73    0.63
  11   2   0    1.67    0.65
  11  -3   0    1.70    0.78
  11  -3   0    2.35    0.87
  11  -3   0    0.45    0.73
 -11   3   0    1.57    0.79
 -11   3   0    1.11    0.77
 -11   3   0    1.87    0.75
  10  -3   0   -0.62    0.41
  10  -3   0   -0.44    0.42
  10  -3   0    0.11    0.59
 -10   3   0   -0.52    0.42
 -10   3   0    0.03    0.40
 -10   3   0    0.50    0.47
   9  -3   0    3.09    0.90
   9  -3   0    3.39    0.80
   9  -3   0    3.68    1.02
  -9   3   0    2.22    0.75
  -9   3   0    3.67    0.94
   8  -3   0    4.24    0.86
   8  -3   0    2.29    0.81
   8  -3   0    2.73    0.79
   8  -3   0    3.03    0.74
  -8   3   0    5.12    1.02
  -8   3   0    3.18    0.79
   7  -3   0    1.66    0.49
   7  -3   0    0.77    0.38
   7  -3   0    0.29    0.44
   7  -3   0    0.81    0.39
  -7   3   0    1.41    0.66
  -7   3   0    0.88    0.48
  -7   3   0    1.20    0.44
   6  -3   0    6.31    0.98
   6  -3   0    5.32    0.94
   6  -3   0    6.31    0.95
   6  -3   0    6.58    1.06
  -6   3   0    5.97    0.97
  -6   3   0    4.82    0.86
  -6   3   0    4.73    0.94
  -6   3   0    3.74    1.17
   5  -3   0   14.50    1.88
   5  -3   0   14.91    1.73
   5  -3   0   13.97    1.65
   5  -3   0   12.72    1.77
   5  -3   0   12.51    1.74
  -5   3   0   13.85    1.83
  -5   3   0   11.67    1.76
  -5   3   0   13.72    1.65
  -5   3   0   11.80    2.01
   4  -3   0  116.70   13.66
   4  -3   0  131.09   13.58
   4  -3   0  121.40   13.52
   4  -3   0  133.57   13.59
   4  -3   0  116.77   13.58
  -4   3   0  116.22   13.50
  -4   3   0  120.45   13.56
  -4   3   0  115.72   13.57
  -4   3   0  121.36   13.94
   3  -3   0   11.01    1.37
   3  -3   0   11.65    1.38
   3  -3   0   11.00    1.50
   3  -3   0   10.56    1.33
  -3   3   0   12.39    1.39
  -3   3   0    9.80    1.32
  -3   3   0   10.62    1.33
  -3   3   0   10.79    1.37
  -3   3   0   10.82    1.70
   2  -3   0  118.26   12.96
   2  -3   0  112.61   12.78
   2  -3   0  118.51   12.72
   2  -3   0  111.55   12.75
   2  -3   0  117.09   12.80
  -2   3   0  118.35   12.76
  -2   3   0  114.73   12.80
  -2   3   0  113.92   12.75
  -2   3   0  107.08   13.10
   1  -3   0   71.82    8.36
   1  -3   0   73.29    8.35
   1  -3   0   72.40    8.39
   1  -3   0   76.92    8.36
   1  -3   0   74.10    8.55
  -1   3   0   86.53    8.42
  -1   3   0   79.85    8.43
  -1   3   0   72.13    8.69
  -1   3   0   73.11    8.36
  -1   3   0   73.41    8.35
   0  -3   0    5.95    0.71
   0  -3   0    3.79    0.74
   0  -3   0    5.80    0.93
   0  -3   0    5.83    0.76
   0   3   0    5.99    0.81
   0   3   0    5.58    1.14
   0   3   0    6.34    0.73
   0   3   0    6.46    0.80
   0   3   0    7.62    0.81
   0   3   0    5.90    0.76
  -1  -3   0  194.98   19.53
  -1  -3   0  175.53   19.45
  -1  -3   0  164.94   19.65
   1   3   0  187.49   19.49
   1   3   0  191.26   19.51
   1   3   0  180.37   19.51
   1   3   0  169.56   19.45
   1   3   0  154.82   19.71
   1   3   0  165.56   19.54
  -2  -3   0  190.39   21.72
  -2  -3   0  189.98   21.85
  -2  -3   0  197.23   21.72
  -2  -3   0  198.88   21.62
   2   3   0  198.73   21.93
   2   3   0  186.04   21.65
   2   3   0  201.85   21.74
   2   3   0  201.09   21.70
  -3  -3   0   23.87    2.76
  -3  -3   0   26.25    2.78
  -3  -3   0   21.55    2.84
   3   3   0   25.37    2.75
   3   3   0   23.61    2.73
   3   3   0   23.30    2.64
   3   3   0   21.32    2.87
   3   3   0   24.58    2.69
   3   3   0   22.25    2.76
  -4  -3   0    7.42    0.81
  -4  -3   0    6.64    1.06
  -4  -3   0    7.95    1.08
  -4  -3   0    4.85    1.04
   4   3   0    5.99    0.93
   4   3   0    7.97    0.82
   4   3   0    8.16    0.89
   4   3   0    5.14    1.00
   4   3   0    8.75    1.09
   4   3   0    8.55    1.08
  -5  -3   0    1.17    0.43
  -5  -3   0    1.95    0.48
  -5  -3   0    2.33    0.57
  -5  -3   0    2.06    0.55
  -5  -3   0    1.78    0.44
   5   3   0    0.87    0.43
   5   3   0    1.69    0.46
   5   3   0    1.73    0.51
   5   3   0    1.67    0.38
   5   3   0    1.43    0.43
   5   3   0    1.75    0.42
  -6  -3   0    3.11    0.74
  -6  -3   0    3.23    0.71
  -6  -3   0    3.67    0.69
   6   3   0    4.69    0.79
   6   3   0    2.94    0.63
   6   3   0    3.68    0.74
   6   3   0    3.08    0.61
   6   3   0    2.75    0.74
  -7  -3   0    1.23    0.51
  -7  -3   0    1.73    0.52
  -7  -3   0    2.62    0.66
   7   3   0    2.58    0.64
   7   3   0    2.07    0.60
   7   3   0    1.83    0.51
   7   3   0    1.73    0.49
  -8  -3   0   13.50    2.04
  -8  -3   0   18.36    2.31
   8   3   0   17.16    2.10
   8   3   0   10.45    2.01
   8   3   0   14.08    2.00
   8   3   0   16.42    2.19
  -9  -3   0    0.60    0.48
  -9  -3   0    0.73    0.49
  -9  -3   0   -0.03    0.32
   9   3   0   -0.13    0.31
   9   3   0   -0.15    0.38
   9   3   0    0.41    0.40
 -10  -3   0    1.42    0.56
 -10  -3   0    0.66    0.50
 -10  -3   0    0.96    0.55
  10   3   0    1.03    0.54
  10   3   0    1.29    0.57
  10   3   0    0.86    0.57
 -11  -3   0    0.05    0.51
 -11  -3   0    0.25    0.48
 -11  -3   0    0.01    0.34
  11   3   0   -0.38    0.41
  11   3   0   -0.17    0.31
  11   3   0    0.74    0.59
  10  -4   0    0.51    0.52
  10  -4   0    0.44    0.64
  10  -4   0    1.04    0.58
 -10   4   0    0.87    0.70
 -10   4   0    0.65    0.56
 -10   4   0    0.31    0.54
   9  -4   0    0.58    0.49
   9  -4   0    1.29    0.65
   9  -4   0    1.13    0.58
   9  -4   0    0.20    0.54
  -9   4   0    2.31    0.68
  -9   4   0    0.54    0.57
  -9   4   0    1.41    0.68
   8  -4   0    7.70    1.29
   8  -4   0    7.15    1.32
   8  -4   0    7.11    1.24
   8  -4   0    6.50    1.37
  -8   4   0    8.09    1.42
  -8   4   0    7.31    1.29
  -8   4   0    4.96    1.16
   7  -4   0    1.87    0.54
   7  -4   0    1.02    0.57
   7  -4   0    0.60    0.39
   7  -4   0    1.11    0.49
  -7   4   0    1.10    0.46
  -7   4   0    1.07    0.51
  -7   4   0    0.69    0.48
   6  -4   0   23.60    2.69
   6  -4   0   21.92    2.74
   6  -4   0   20.95    2.77
   6  -4   0   21.15    2.72
  -6   4   0   22.85    2.77
  -6   4   0   18.72    2.70
  -6   4   0   22.17    2.69
  -6   4   0   23.01    3.23
   5  -4   0   44.95    5.01
   5  -4   0   44.66    5.21
   5  -4   0   44.66    5.08
   5  -4   0   42.24    5.07
  -5   4   0   38.76    5.05
  -5   4   0   39.80    5.05
  -5   4   0   44.26    5.02
  -5   4   0   49.97    5.66
  -5   4   0   41.08    4.99
   4  -4   0    2.36    0.54
   4  -4   0    2.52    0.50
   4  -4   0    2.72    0.55
   4  -4   0    2.22    0.68
  -4   4   0    2.47    0.51
  -4   4   0    2.99    0.60
  -4   4   0    2.59    0.48
  -4   4   0    2.09    0.84
  -4   4   0    2.61    0.57
   3  -4   0    4.06    0.80
   3  -4   0    5.91    1.11
   3  -4   0    6.10    0.83
   3  -4   0    4.63    0.83
  -3   4   0    6.22    0.84
  -3   4   0    6.12    0.91
  -3   4   0    4.41    0.86
  -3   4   0    6.12    0.76
  -3   4   0    5.37    1.31
   2  -4   0    3.06    0.55
   2  -4   0    2.42    0.69
   2  -4   0    3.73    0.49
   2  -4   0    3.17    0.53
   2  -4   0    3.06    0.51
  -2   4   0    2.93    0.49
  -2   4   0    3.44    0.52
  -2   4   0    2.80    0.58
  -2   4   0    2.98    0.95
  -2   4   0    3.12    0.57
   1  -4   0    1.15    0.27
   1  -4   0    1.39    0.30
   1  -4   0    1.47    0.34
   1  -4   0    1.32    0.49
   1  -4   0    1.93    0.33
  -1   4   0    1.46    0.30
  -1   4   0    1.38    0.36
  -1   4   0    1.25    0.59
  -1   4   0    0.90    0.35
  -1   4   0    2.01    0.32
   0  -4   0  133.36   14.65
   0  -4   0  129.37   14.95
   0  -4   0  114.66   14.69
   0  -4   0  141.38   14.73
   0   4   0  145.48   14.73
   0   4   0  144.64   14.76
   0   4   0  130.14   15.10
   0   4   0  128.37   14.66
   0   4   0  125.73   14.70
  -1  -4   0   57.45    6.24
  -1  -4   0   46.50    6.15
  -1  -4   0   50.19    6.41
   1   4   0   50.08    6.21
   1   4   0   58.55    6.59
   1   4   0   56.20    6.22
   1   4   0   63.72    6.16
   1   4   0   58.99    6.21
  -2  -4   0    1.14    0.39
  -2  -4   0    2.23    0.47
  -2  -4   0    2.13    0.62
  -2  -4   0    2.16    0.34
   2   4   0    4.22    0.59
   2   4   0    3.08    0.80
   2   4   0    3.02    0.42
   2   4   0    1.66    0.41
   2   4   0    2.32    0.45
  -3  -4   0  112.86   12.66
  -3  -4   0  108.62   12.81
  -3  -4   0  116.05   12.49
  -3  -4   0  113.37   12.65
   3   4   0  117.35   12.93
   3   4   0  111.09   12.61
   3   4   0  113.19   12.63
   3   4   0  108.52   12.55
   3   4   0  109.93   12.49
   3   4   0  116.18   12.67
  -4  -4   0  218.01   24.65
  -4  -4   0  228.88   24.81
  -4  -4   0  220.77   24.66
   4   4   0  223.10   24.84
   4   4   0  215.44   24.49
   4   4   0  229.43   24.64
   4   4   0  223.01   24.69
   4   4   0  211.46   24.61
   4   4   0  221.03   24.55
  -5  -4   0   11.00    1.62
  -5  -4   0   12.60    1.69
  -5  -4   0   10.07    1.62
  -5  -4   0   13.21    1.53
   5   4   0   14.04    1.68
   5   4   0   11.29    1.69
   5   4   0   12.43    1.45
   5   4   0   10.53    1.62
   5   4   0   11.56    1.39
   5   4   0    9.47    1.57
  -6  -4   0   -0.10    0.16
  -6  -4   0    0.32    0.34
  -6  -4   0    0.98    0.43
   6   4   0    0.89    0.33
   6   4   0    0.13    0.28
   6   4   0    0.85    0.44
   6   4   0    0.65    0.25
   6   4   0    0.24    0.29
  -7  -4   0    0.11    0.32
  -7  -4   0   -0.02    0.25
  -7  -4   0    0.35    0.33
   7   4   0    0.12    0.31
   7   4   0   -0.18    0.23
   7   4   0   -0.05    0.26
   7   4   0   -0.36    0.32
  -8  -4   0    2.45    0.69
  -8  -4   0    1.99    0.65
  -8  -4   0    1.93    0.60
   8   4   0    2.07    0.64
   8   4   0    2.53    0.69
   8   4   0    1.76    0.57
  -9  -4   0    3.04    0.81
  -9  -4   0    2.36    0.64
   9   4   0    2.45    0.66
   9   4   0    1.09    0.53
   9   4   0    2.56    0.71
 -10  -4   0    1.91    0.72
 -10  -4   0    2.92    0.86
 -10  -4   0    1.37    0.66
  10   4   0    1.85    0.73
  10   4   0    1.88    0.70
  10   4   0    2.44    0.73
 -11  -4   0    0.64    0.52
 -11  -4   0    0.05    0.48
 -11  -4   0    1.23    0.63
  11   4   0   -0.11    0.45
  11   4   0    0.14    0.50
  11   4   0    0.11    0.52
  10  -5   0   -0.39    0.45
  10  -5   0   -0.48    0.49
 -10   5   0    0.20    0.46
 -10   5   0   -0.18    0.45
 -10   5   0    0.84    0.52
   9  -5   0    2.99    0.84
   9  -5   0    3.70    0.97
   9  -5   0    3.86    1.01
  -9   5   0    3.93    1.02
  -9   5   0    3.90    0.95
  -9   5   0    2.80    0.95
   8  -5   0    2.28    0.73
   8  -5   0    1.47    0.59
   8  -5   0    1.02    0.50
  -8   5   0    2.13    0.66
  -8   5   0    2.75    0.86
  -8   5   0    2.93    0.76
   7  -5   0   -0.46    0.25
   7  -5   0    0.35    0.39
   7  -5   0   -0.18    0.28
  -7   5   0    0.29    0.47
  -7   5   0    0.07    0.37
  -7   5   0   -0.07    0.28
   6  -5   0    4.43    0.80
   6  -5   0    5.30    0.95
   6  -5   0    3.83    0.83
  -6   5   0    4.87    0.95
  -6   5   0    3.92    1.33
  -6   5   0    1.84    0.73
  -6   5   0    3.57    0.75
   5  -5   0    3.06    0.69
   5  -5   0    2.36    0.78
   5  -5   0    3.07    0.63
   5  -5   0    3.40    0.68
  -5   5   0    3.60    0.67
  -5   5   0    3.95    0.76
  -5   5   0    2.06    0.98
  -5   5   0    2.57    0.66
   4  -5   0   10.09    1.73
   4  -5   0   12.53    1.65
   4  -5   0   12.90    1.69
   4  -5   0   12.33    1.48
  -4   5   0   10.66    2.25
  -4   5   0   13.70    1.52
  -4   5   0   10.60    1.45
  -4   5   0   11.58    1.66
  -4   5   0   14.15    1.75
   3  -5   0   22.38    3.06
   3  -5   0   26.03    3.10
   3  -5   0   27.94    3.16
   3  -5   0   30.96    3.51
   3  -5   0   29.34    3.21
  -3   5   0   31.87    3.83
  -3   5   0   23.68    3.17
  -3   5   0   26.82    3.11
  -3   5   0   22.86    3.17
  -3   5   0   28.02    3.10
   2  -5   0   22.92    2.68
   2  -5   0   21.88    3.01
   2  -5   0   22.54    2.70
   2  -5   0   26.34    2.79
   2  -5   0   25.67    2.74
  -2   5   0   20.39    2.76
  -2   5   0   24.70    3.29
  -2   5   0   22.92    2.81
  -2   5   0   24.96    2.70
  -2   5   0   21.31    2.69
   1  -5   0  120.71   13.47
   1  -5   0  115.55   13.75
   1  -5   0  120.64   13.42
   1  -5   0  124.64   13.46
  -1   5   0  135.77   13.52
  -1   5   0  113.36   13.41
  -1   5   0  108.76   13.94
  -1   5   0  128.01   13.45
  -1   5   0  119.19   13.52
   0  -5   0   59.92    7.03
   0  -5   0   57.70    7.33
   0  -5   0   69.76    7.09
   0  -5   0   64.08    6.97
   0   5   0   56.46    7.48
   0   5   0   62.87    7.00
   0   5   0   63.36    7.07
   0   5   0   62.34    7.05
   0   5   0   66.30    7.10
  -1  -5   0   12.44    1.96
  -1  -5   0   16.24    1.70
  -1  -5   0   13.76    1.75
  -1  -5   0   15.58    1.63
   1   5   0   13.51    1.73
   1   5   0   13.51    1.74
   1   5   0   14.48    1.72
   1   5   0   13.86    1.65
   1   5   0   12.15    2.10
  -2  -5   0    0.06    0.23
  -2  -5   0   -0.06    0.11
  -2  -5   0    0.35    0.32
  -2  -5   0   -0.12    0.18
   2   5   0    0.33    0.19
   2   5   0    0.16    0.17
   2   5   0    0.50    0.48
   2   5   0    0.09    0.19
   2   5   0    0.12    0.22
  -3  -5   0    1.65    0.44
  -3  -5   0    0.94    0.35
  -3  -5   0    1.15    0.49
  -3  -5   0    1.53    0.26
   3   5   0    0.90    0.30
   3   5   0    1.56    0.40
   3   5   0    0.64    0.31
   3   5   0    1.23    0.62
   3   5   0    1.36    0.42
  -4  -5   0  118.61   13.59
  -4  -5   0  128.61   13.83
  -4  -5   0  107.74   13.58
   4   5   0  130.24   13.92
   4   5   0  119.14   13.46
   4   5   0  135.62   13.65
   4   5   0  109.42   13.55
   4   5   0  113.91   13.54
  -5  -5   0   14.18    1.79
  -5  -5   0   10.13    1.62
  -5  -5   0   10.09    1.64
   5   5   0    9.33    1.56
   5   5   0   10.74    1.60
   5   5   0   12.97    1.75
   5   5   0   12.36    1.53
  -6  -5   0    0.41    0.32
  -6  -5   0    0.03    0.31
  -6  -5   0    0.27    0.33
   6   5   0    0.41    0.37
   6   5   0   -0.07    0.27
   6   5   0    0.36    0.30
   6   5   0    0.73    0.35
  -7  -5   0    1.65    0.59
  -7  -5   0    1.45    0.53
  -7  -5   0    1.62    0.59
   7   5   0    1.60    0.59
   7   5   0    1.64    0.65
   7   5   0    0.54    0.36
   7   5   0    1.70    0.47
  -8  -5   0    2.29    0.77
  -8  -5   0    4.99    1.03
  -8  -5   0    3.40    0.79
   8   5   0    3.36    0.74
   8   5   0    2.77    0.76
   8   5   0    3.79    0.85
   8   5   0    3.92    0.99
  -9  -5   0    0.24    0.45
  -9  -5   0    0.75    0.48
   9   5   0    0.34    0.46
   9   5   0    0.52    0.42
   9   5   0    0.06    0.27
 -10  -5   0    0.92    0.49
 -10  -5   0    0.30    0.58
  10   5   0    0.28    0.45
  10   5   0    0.54    0.48
  10   5   0    0.99    0.58
 -11  -5   0    0.62    0.42
 -11  -5   0   -0.06    0.49
 -11  -5   0    1.85    0.58
  11   5   0   -0.31    0.31
  11   5   0   -0.12    0.47
  10  -6   0    0.35    0.60
  10  -6   0   -0.53    0.45
  10  -6   0   -0.05    0.59
 -10   6   0    0.06    0.64
 -10   6   0    0.33    0.51
 -10   6   0    0.55    0.67
   9  -6   0    4.82    1.12
   9  -6   0    2.48    0.83
   9  -6   0    3.50    0.97
  -9   6   0    1.78    0.91
  -9   6   0    4.71    1.01
  -9   6   0    3.33    0.99
   8  -6   0    4.83    0.97
   8  -6   0    4.64    1.07
   8  -6   0    2.48    0.85
  -8   6   0    4.27    1.08
  -8   6   0    3.83    1.05
  -8   6   0    4.12    0.94
   7  -6   0   17.09    2.17
   7  -6   0   18.89    2.38
   7  -6   0   14.17    2.20
  -7   6   0   15.09    2.29
  -7   6   0   12.40    2.11
  -7   6   0   14.45    2.28
   6  -6   0    2.13    0.68
   6  -6   0    3.09    0.74
   6  -6   0    2.84    0.77
  -6   6   0    4.22    0.90
  -6   6   0    4.60    1.52
  -6   6   0    2.38    0.77
  -6   6   0    5.95    0.92
   5  -6   0   19.67    2.77
   5  -6   0   18.53    2.39
   5  -6   0   20.12    2.50
   5  -6   0   20.07    2.67
  -5   6   0   18.24    2.62
  -5   6   0   20.33    2.55
  -5   6   0   18.48    2.41
  -5   6   0   20.90    3.20
   4  -6   0    9.86    1.68
   4  -6   0   12.79    1.66
   4  -6   0   10.89    1.68
   4  -6   0   13.26    1.96
  -4   6   0   12.11    1.79
  -4   6   0   10.74    1.61
  -4   6   0   11.59    1.76
  -4   6   0   14.56    2.36
   3  -6   0    2.36    0.81
   3  -6   0    2.25    0.51
   3  -6   0    1.77    0.46
   3  -6   0    1.76    0.48
  -3   6   0    2.92    1.09
  -3   6   0    1.56    0.41
  -3   6   0    2.14    0.46
  -3   6   0    1.27    0.51
  -3   6   0    2.53    0.62
   2  -6   0    0.19    0.25
   2  -6   0    0.24    0.22
   2  -6   0    0.50    0.29
   2  -6   0   -0.05    0.32
   2  -6   0    0.31    0.22
  -2   6   0    0.33    0.21
  -2   6   0    0.09    0.46
  -2   6   0    0.18    0.22
  -2   6   0    0.24    0.26
  -2   6   0    0.36    0.29
   1  -6   0   16.08    2.25
   1  -6   0   15.59    1.83
   1  -6   0   11.97    1.86
   1  -6   0   13.73    1.87
  -1   6   0   16.69    1.88
  -1   6   0   15.15    1.97
  -1   6   0   15.53    1.85
  -1   6   0   18.23    1.97
  -1   6   0   16.59    2.53
   0  -6   0   60.64    6.06
   0  -6   0   53.12    6.07
   0  -6   0   51.93    5.95
   0  -6   0   52.89    6.42
   0   6   0   48.38    6.05
   0   6   0   55.33    6.05
   0   6   0   50.20    6.59
   0   6   0   49.66    5.98
   0   6   0   57.17    6.11
  -1  -6   0    0.25    0.41
  -1  -6   0    0.26    0.19
  -1  -6   0    0.25    0.12
  -1  -6   0    0.72    0.32
   1   6   0    0.48    0.12
   1   6   0    0.65    0.58
   1   6   0    0.67    0.28
   1   6   0    0.56    0.24
   1   6   0    0.70    0.28
   1   6   0    0.64    0.30
  -2  -6   0   13.80    1.77
  -2  -6   0   11.61    1.69
  -2  -6   0   15.75    2.09
  -2  -6   0   13.49    1.63
   2   6   0   13.23    1.63
   2   6   0   13.03    1.73
   2   6   0   14.29    1.75
   2   6   0   12.84    2.15
   2   6   0   15.07    1.73
  -3  -6   0   15.96    2.10
  -3  -6   0    9.79    1.79
  -3  -6   0   12.05    1.57
  -3  -6   0   13.59    1.75
   3   6   0   10.83    1.74
   3   6   0   12.87    1.82
   3   6   0   19.36    1.86
   3   6   0   13.90    1.63
  -4  -6   0   33.08    3.94
  -4  -6   0   32.19    3.90
  -4  -6   0   31.20    4.15
   4   6   0   36.65    3.79
   4   6   0   35.27    3.88
   4   6   0   35.64    3.91
   4   6   0   28.69    3.89
   4   6   0   30.29    4.26
  -5  -6   0   28.93    3.26
  -5  -6   0   25.06    3.42
  -5  -6   0   26.02    3.25
   5   6   0   24.80    3.06
   5   6   0   27.29    3.27
   5   6   0   23.86    3.16
   5   6   0   27.03    3.19
  -6  -6   0   13.86    2.18
  -6  -6   0   16.29    2.07
   6   6   0   16.06    1.91
   6   6   0   14.96    2.13
   6   6   0   15.30    2.24
   6   6   0   12.74    2.07
  -7  -6   0   10.15    1.81
  -7  -6   0    9.90    1.74
  -7  -6   0   14.04    1.97
   7   6   0   12.56    1.83
   7   6   0    9.36    1.76
   7   6   0   13.15    1.99
   7   6   0   14.09    1.74
  -8  -6   0    0.00    0.37
  -8  -6   0   -0.16    0.38
  -8  -6   0    0.08    0.27
   8   6   0    0.18    0.34
   8   6   0    0.32    0.33
   8   6   0   -0.04    0.40
   8   6   0   -0.47    0.31
  -9  -6   0    0.45    0.41
  -9  -6   0    0.78    0.58
  -9  -6   0    0.83    0.58
   9   6   0    0.68    0.44
   9   6   0    0.64    0.46
   9   6   0    0.14    0.40
 -10  -6   0    1.37    0.75
 -10  -6   0    2.21    0.78
  10   6   0    1.95    0.79
  10   6   0    2.51    0.74
  10   6   0    1.23    0.64
   9  -7   0    1.01    0.63
   9  -7   0    0.05    0.49
   9  -7   0    0.32    0.53
  -9   7   0    1.10    0.67
  -9   7   0    0.73    0.55
  -9   7   0    0.01    0.59
   8  -7   0   -0.08    0.38
   8  -7   0    0.10    0.52
   8  -7   0   -0.01    0.39
  -8   7   0   -0.24    0.48
  -8   7   0   -0.10    0.36
  -8   7   0   -0.18    0.49
   7  -7   0    2.99    0.88
   7  -7   0    1.89    0.63
   7  -7   0    1.82    0.70
  -7   7   0    1.58    0.71
  -7   7   0    3.96    0.96
  -7   7   0    2.17    0.70
   6  -7   0    1.43    0.56
   6  -7   0    1.63    0.61
   6  -7   0    2.64    0.69
  -6   7   0    0.94    0.62
  -6   7   0    1.62    1.09
  -6   7   0    1.62    0.49
  -6   7   0    1.68    0.63
   5  -7   0    0.93    0.46
   5  -7   0    0.15    0.38
   5  -7   0    0.15    0.49
   5  -7   0    0.08    0.28
  -5   7   0    0.13    0.32
  -5   7   0    0.53    0.86
  -5   7   0    0.12    0.26
  -5   7   0   -0.26    0.36
   4  -7   0   27.91    3.41
   4  -7   0   26.55    3.45
   4  -7   0   30.70    3.37
   4  -7   0   30.08    3.87
  -4   7   0   26.46    4.19
  -4   7   0   26.06    3.49
  -4   7   0   27.59    3.34
  -4   7   0   30.72    3.50
   3  -7   0   10.06    1.49
   3  -7   0   11.71    1.48
   3  -7   0   11.69    2.08
   3  -7   0   12.32    1.63
  -3   7   0    9.63    1.55
  -3   7   0   10.60    1.65
  -3   7   0    9.65    1.43
  -3   7   0    8.71    2.22
   2  -7   0   -0.08    0.19
   2  -7   0    0.40    0.25
   2  -7   0    0.18    0.23
   2  -7   0   -0.12    0.40
  -2   7   0    0.22    0.21
  -2   7   0    0.56    0.38
  -2   7   0    0.06    0.27
  -2   7   0    0.38    0.22
  -2   7   0   -0.09    0.56
   1  -7   0   68.56    7.65
   1  -7   0   60.27    7.61
   1  -7   0   69.52    8.10
   1  -7   0   78.13    7.57
  -1   7   0   66.83    7.72
  -1   7   0   61.94    7.65
  -1   7   0   69.40    8.40
  -1   7   0   67.40    7.56
  -1   7   0   62.07    7.59
   0  -7   0   17.79    2.30
   0  -7   0   20.37    2.42
   0  -7   0   20.02    2.37
   0  -7   0   19.21    2.78
   0   7   0   17.28    2.40
   0   7   0   19.42    2.31
   0   7   0   21.16    2.39
   0   7   0   18.65    2.39
   0   7   0   21.29    3.08
  -1  -7   0   11.38    1.72
  -1  -7   0   12.79    1.99
  -1  -7   0   12.20    1.52
   1   7   0   12.48    1.68
   1   7   0   10.75    1.56
   1   7   0   13.29    2.19
   1   7   0   11.70    1.48
   1   7   0   12.04    1.73
  -2  -7   0    0.86    0.40
  -2  -7   0    0.76    0.41
  -2  -7   0    1.48    0.34
  -2  -7   0    0.55    0.51
   2   7   0    2.13    0.51
   2   7   0    0.77    0.67
   2   7   0    0.64    0.32
   2   7   0    1.08    0.38
   2   7   0    1.12    0.30
  -3  -7   0   32.20    4.27
  -3  -7   0   28.66    3.90
  -3  -7   0   31.17    3.89
   3   7   0   32.32    3.86
   3   7   0   33.79    3.93
   3   7   0   36.14    4.55
   3   7   0   33.05    3.76
   3   7   0   33.28    3.90
  -4  -7   0    0.90    0.44
  -4  -7   0    0.41    0.38
  -4  -7   0    0.80    0.57
   4   7   0    0.79    0.37
   4   7   0    1.23    0.48
   4   7   0    1.57    0.79
   4   7   0    1.63    0.48
   4   7   0    1.19    0.35
  -5  -7   0    8.70    1.38
  -5  -7   0    8.32    1.69
  -5  -7   0    9.30    1.45
   5   7   0    7.02    1.15
   5   7   0    7.03    1.26
   5   7   0    7.20    1.33
   5   7   0    7.45    1.28
  -6  -7   0    7.91    1.49
  -6  -7   0    9.93    1.54
   6   7   0    6.88    1.35
   6   7   0    8.25    1.40
   6   7   0    8.96    1.55
   6   7   0    9.21    1.30
  -7  -7   0    0.42    0.43
  -7  -7   0    0.35    0.43
  -7  -7   0    0.25    0.43
   7   7   0    0.70    0.44
   7   7   0   -0.25    0.30
   7   7   0    0.43    0.35
   7   7   0    1.07    0.61
  -8  -7   0    1.89    0.74
  -8  -7   0    1.59    0.67
  -8  -7   0    0.70    0.47
   8   7   0    1.54    0.56
   8   7   0    1.80    0.63
   8   7   0    2.67    0.83
   8   7   0    1.86    0.68
  -9  -7   0    0.47    0.45
  -9  -7   0    0.39    0.49
  -9  -7   0    0.46    0.57
   9   7   0    0.45    0.46
   9   7   0    0.39    0.52
   9   7   0    0.04    0.41
 -10  -7   0   -0.31    0.48
 -10  -7   0    0.54    0.58
  10   7   0   -0.44    0.40
  10   7   0    0.04    0.47
  10   7   0    0.56    0.50
   9  -8   0    0.22    0.60
  -9   8   0   -0.22    0.66
  -9   8   0    0.66    0.59
  -9   8   0   -0.81    0.62
   8  -8   0    0.62    0.62
   8  -8   0    0.94    0.55
   8  -8   0    0.28    0.49
  -8   8   0    0.73    0.58
  -8   8   0    0.93    0.76
  -8   8   0    0.89    0.84
   7  -8   0    6.21    1.32
   7  -8   0    7.71    1.24
   7  -8   0    6.58    1.25
  -7   8   0    5.43    1.27
  -7   8   0    5.32    1.10
  -7   8   0    4.96    1.29
   6  -8   0    1.99    0.71
   6  -8   0    0.78    0.45
   6  -8   0    0.82    0.51
  -6   8   0    2.40    0.62
  -6   8   0    0.52    0.98
  -6   8   0    0.63    0.57
  -6   8   0    1.47    0.71
   5  -8   0   31.39    3.90
   5  -8   0   32.30    3.96
   5  -8   0   32.73    4.37
   5  -8   0   30.75    3.79
  -5   8   0   26.69    3.76
  -5   8   0   38.31    5.04
  -5   8   0   34.39    3.97
  -5   8   0   30.07    3.98
   4  -8   0    4.50    0.89
   4  -8   0    3.92    0.95
   4  -8   0    5.56    0.93
   4  -8   0    5.25    1.44
  -4   8   0    5.67    0.92
  -4   8   0    2.51    0.89
  -4   8   0    4.56    1.00
  -4   8   0    6.48    1.88
   3  -8   0   17.42    2.60
   3  -8   0   15.77    2.03
   3  -8   0   15.10    1.98
   3  -8   0   15.71    2.23
  -3   8   0   14.86    2.30
  -3   8   0   17.05    2.97
  -3   8   0   17.09    2.29
  -3   8   0   15.08    1.97
   2  -8   0    5.27    0.95
   2  -8   0    5.91    1.54
   2  -8   0    5.80    1.07
  -2   8   0    7.94    2.07
  -2   8   0    6.82    1.01
  -2   8   0    6.84    1.15
  -2   8   0    5.20    1.10
   1  -8   0   10.38    1.36
   1  -8   0    8.01    1.27
   1  -8   0    8.06    1.78
  -1   8   0    7.40    1.19
  -1   8   0    9.02    1.34
  -1   8   0    7.26    1.34
  -1   8   0    8.44    1.19
  -1   8   0    7.64    2.06
   0  -8   0   10.48    2.00
   0  -8   0   11.39    1.41
   0  -8   0    8.72    1.38
   0   8   0    9.24    1.25
   0   8   0    6.73    1.29
   0   8   0    8.64    1.41
   0   8   0    8.51    2.11
   0   8   0    8.00    1.29
  -1  -8   0    1.83    0.45
  -1  -8   0    1.79    0.56
  -1  -8   0    1.80    0.49
  -1  -8   0    1.14    0.66
   1   8   0    1.08    0.92
   1   8   0    1.55    0.40
   1   8   0    1.81    0.48
   1   8   0    1.15    0.43
   1   8   0    2.39    0.58
  -2  -8   0    1.10    0.47
  -2  -8   0    0.24    0.44
  -2  -8   0    1.13    0.43
  -2  -8   0    0.47    0.29
   2   8   0    0.88    0.31
   2   8   0    0.42    0.33
   2   8   0    0.72    0.34
   2   8   0    0.57    0.34
   2   8   0    0.82    0.80
  -3  -8   0    1.32    0.67
  -3  -8   0    1.35    0.48
  -3  -8   0    1.09    0.48
   3   8   0    1.49    0.47
   3   8   0    0.63    0.38
   3   8   0    0.77    0.32
   3   8   0    1.32    0.85
   3   8   0    0.88    0.43
  -4  -8   0    9.86    1.84
  -4  -8   0    7.51    1.27
  -4  -8   0    5.34    1.20
   4   8   0    6.98    1.05
   4   8   0    6.93    1.78
   4   8   0    4.80    1.09
   4   8   0    5.79    1.16
   4   8   0    9.39    1.37
  -5  -8   0    0.74    0.56
  -5  -8   0    1.33    0.57
  -5  -8   0    0.87    0.44
   5   8   0    2.43    0.67
   5   8   0    2.16    0.61
   5   8   0    1.35    0.40
   5   8   0    0.73    0.40
  -6  -8   0    0.52    0.58
  -6  -8   0    0.34    0.41
  -6  -8   0    0.07    0.37
   6   8   0    0.36    0.40
   6   8   0    0.15    0.38
   6   8   0   -0.56    0.30
   6   8   0    0.22    0.34
  -7  -8   0    5.34    1.30
  -7  -8   0   10.16    1.57
   7   8   0    7.10    1.39
   7   8   0    7.61    1.38
   7   8   0    5.34    1.21
  -8  -8   0    2.67    0.92
  -8  -8   0    3.28    0.95
  -8  -8   0    3.09    0.87
   8   8   0    3.72    1.04
   8   8   0    1.53    0.73
   8   8   0    3.14    0.88
  -9  -8   0    0.05    0.36
  -9  -8   0    0.18    0.52
  -9  -8   0   -0.68    0.40
   9   8   0    0.37    0.60
   9   8   0    0.15    0.33
   9   8   0   -0.45    0.44
 -10  -8   0    0.12    0.58
   8  -9   0    0.06    0.57
   8  -9   0   -0.25    0.53
  -8   9   0   -0.54    0.52
  -8   9   0    0.08    0.50
   7  -9   0   -0.15    0.49
   7  -9   0    0.54    0.55
  -7   9   0   -0.12    0.57
  -7   9   0    0.75    0.73
   6  -9   0    2.05    0.69
   6  -9   0    0.84    0.58
  -6   9   0    1.90    0.69
  -6   9   0    1.80    1.39
  -6   9   0    0.13    0.45
   5  -9   0    0.74    0.56
   5  -9   0    0.45    0.74
   5  -9   0    0.23    0.41
  -5   9   0   -0.40    0.74
  -5   9   0   -0.30    0.40
  -5   9   0    0.44    0.53
   4  -9   0    0.95    0.81
   4  -9   0    0.35    0.44
   4  -9   0   -0.05    0.31
  -4   9   0    1.07    0.53
  -4   9   0    0.59    0.52
  -4   9   0   -0.20    0.78
   3  -9   0    0.05    0.34
   3  -9   0    0.81    0.73
  -3   9   0    1.25    0.97
  -3   9   0    0.13    0.35
  -3   9   0    0.44    0.47
   2  -9   0    5.41    1.03
   2  -9   0    5.68    1.56
  -2   9   0    5.53    1.13
  -2   9   0    3.84    0.98
  -2   9   0    5.77    1.84
   1  -9   0    9.24    1.48
   1  -9   0   12.09    2.31
   1  -9   0    7.67    1.44
  -1   9   0    9.60    1.54
  -1   9   0    9.52    2.44
  -1   9   0   11.23    1.66
   0  -9   0    6.93    1.14
   0  -9   0    4.82    0.95
   0  -9   0    3.82    1.31
   0   9   0    6.46    1.05
   0   9   0    4.72    1.67
   0   9   0    5.51    0.97
   0   9   0    4.94    1.02
  -1  -9   0    6.65    1.11
  -1  -9   0    7.56    1.75
  -1  -9   0    4.79    1.10
  -1  -9   0    6.34    1.06
   1   9   0    7.19    1.15
   1   9   0   11.68    2.45
   1   9   0    6.15    1.17
   1   9   0    4.39    1.01
  -2  -9   0    0.79    0.70
  -2  -9   0    0.86    0.43
  -2  -9   0    0.38    0.42
   2   9   0    0.47    0.31
   2   9   0    0.38    0.29
   2   9   0    1.06    0.43
   2   9   0    0.78    0.92
  -3  -9   0   11.82    1.76
  -3  -9   0   12.50    2.33
  -3  -9   0   11.09    1.80
   3   9   0   10.01    1.65
   3   9   0    8.95    1.67
   3   9   0   11.98    1.74
  -4  -9   0    3.00    0.87
  -4  -9   0    3.04    0.80
  -4  -9   0    4.89    1.39
   4   9   0    2.70    0.72
   4   9   0    3.37    0.83
   4   9   0    2.79    1.23
   4   9   0    4.28    0.90
  -5  -9   0    0.24    0.35
  -5  -9   0    0.33    0.34
  -5  -9   0   -0.09    0.53
   5   9   0   -0.28    0.29
   5   9   0    0.20    0.27
   5   9   0    0.11    0.29
  -6  -9   0    0.84    0.49
  -6  -9   0   -0.07    0.49
  -6  -9   0    0.12    0.42
   6   9   0   -0.09    0.44
   6   9   0   -0.15    0.26
   6   9   0    0.90    0.50
  -7  -9   0   -0.03    0.32
  -7  -9   0    0.45    0.43
   7   9   0   -0.19    0.31
   7   9   0    0.00    0.41
   7   9   0   -0.08    0.38
  -8  -9   0    3.16    0.98
  -8  -9   0    3.65    0.95
  -8  -9   0    1.41    0.78
   8   9   0    2.63    0.86
   8   9   0    1.07    0.68
   8   9   0    4.16    1.05
  -9  -9   0    0.44    0.66
  -9  -9   0    0.43    0.47
  -9  -9   0    0.75    0.59
   9   9   0    0.12    0.58
   9   9   0    0.14    0.43
   9   9   0    1.31    0.70
   7 -10   0   -0.33    0.51
   7 -10   0   -0.83    0.46
  -7  10   0   -0.28    0.62
  -7  10   0   -0.42    0.61
   6 -10   0   -0.14    0.42
   6 -10   0    0.76    0.58
  -6  10   0    0.12    0.55
  -6  10   0   -0.13    0.56
   5 -10   0    9.53    1.73
  -5  10   0    9.87    1.69
  -5  10   0    9.45    1.78
   4 -10   0    1.45    0.97
   4 -10   0    1.40    0.65
  -4  10   0    0.69    0.61
  -4  10   0    0.65    0.54
  -4  10   0    0.28    0.87
   3 -10   0    4.50    0.97
   3 -10   0    5.15    1.65
  -3  10   0    2.35    0.85
  -3  10   0    5.22    1.99
  -3  10   0    5.45    1.09
   2 -10   0    0.96    0.51
   2 -10   0    3.20    1.24
  -2  10   0    1.13    0.64
  -2  10   0    2.83    1.47
  -2  10   0    1.11    0.58
   1 -10   0   14.42    2.81
   1 -10   0   15.17    2.02
  -1  10   0   10.62    1.97
  -1  10   0   14.21    2.03
  -1  10   0   12.49    3.01
   0 -10   0   -0.26    0.26
   0 -10   0    0.40    0.38
   0 -10   0   -0.01    0.59
   0  10   0   -0.38    0.70
   0  10   0   -0.19    0.37
   0  10   0    0.50    0.39
  -1 -10   0    0.53    0.72
  -1 -10   0    0.71    0.39
  -1 -10   0    0.31    0.42
  -1 -10   0    0.30    0.36
   1  10   0    0.03    0.33
   1  10   0    1.29    1.13
   1  10   0    1.42    0.46
   1  10   0    0.91    0.42
  -2 -10   0    0.33    0.42
  -2 -10   0   -0.28    0.34
  -2 -10   0    0.05    0.43
   2  10   0    0.49    0.81
   2  10   0    0.64    0.38
   2  10   0    0.43    0.37
   2  10   0    0.90    0.45
  -3 -10   0    4.27    1.33
  -3 -10   0    2.36    0.76
  -3 -10   0    3.46    0.83
   3  10   0    3.59    1.48
   3  10   0    2.54    0.76
   3  10   0    3.24    0.81
   3  10   0    2.16    0.66
  -4 -10   0    5.86    1.18
  -4 -10   0    6.24    1.71
  -4 -10   0    5.16    1.21
   4  10   0    5.12    1.08
   4  10   0    4.25    1.04
   4  10   0    6.57    1.19
  -5 -10   0    4.10    1.11
  -5 -10   0    6.43    1.23
  -5 -10   0    4.47    1.44
   5  10   0    4.62    1.10
   5  10   0    5.37    1.07
   5  10   0    3.98    1.04
  -6 -10   0    0.16    0.46
  -6 -10   0    0.00    0.46
  -6 -10   0    0.36    0.76
   6  10   0    0.09    0.45
   6  10   0    0.19    0.48
   6  10   0    0.19    0.32
  -7 -10   0    0.90    0.56
  -7 -10   0    2.21    0.78
   7  10   0    0.96    0.63
   7  10   0    0.77    0.61
   7  10   0    0.43    0.58
  -8 -10   0    0.43    0.51
  -8 -10   0    0.56    0.63
  -8 -10   0    0.41    0.59
   8  10   0   -0.16    0.33
   8  10   0    0.20    0.39
   8  10   0   -0.29    0.48
   6 -11   0    0.55    0.61
  -6  11   0   -0.55    0.37
  -6  11   0    0.59    0.58
   5 -11   0    0.04    0.39
  -5  11   0   -0.56    0.41
  -5  11   0    0.09    0.43
   4 -11   0    1.42    0.68
   4 -11   0    1.88    1.15
  -4  11   0    3.82    0.97
  -4  11   0    1.77    0.81
   3 -11   0    6.11    1.80
   3 -11   0    3.73    1.01
  -3  11   0    3.61    1.05
  -3  11   0    3.01    0.91
   2 -11   0    0.18    0.43
   2 -11   0    2.35    1.24
  -2  11   0    1.07    0.57
  -2  11   0    0.10    0.48
  -2  11   0    1.30    1.25
   1 -11   0    3.04    0.84
   1 -11   0    4.39    1.52
  -1  11   0    2.49    0.85
  -1  11   0    3.43    1.66
  -1  11   0    3.50    0.86
   0 -11   0    3.75    0.85
   0 -11   0    3.56    0.90
   0 -11   0    3.17    1.32
   0  11   0    3.45    1.69
   0  11   0    3.30    0.91
   0  11   0    4.72    0.99
  -1 -11   0    1.15    0.93
  -1 -11   0    0.94    0.53
   1  11   0    1.03    0.49
   1  11   0    1.32    1.24
   1  11   0    0.76    0.44
  -2 -11   0    0.28    0.71
  -2 -11   0   -0.10    0.53
  -2 -11   0    0.19    0.46
   2  11   0    0.79    1.09
   2  11   0    0.23    0.45
   2  11   0    0.46    0.42
   2  11   0    0.10    0.37
  -3 -11   0    6.75    1.58
  -3 -11   0   12.06    2.42
  -3 -11   0   10.71    1.67
   3  11   0    8.04    1.54
   3  11   0    8.46    1.63
   3  11   0   12.88    1.79
  -4 -11   0   -0.05    0.43
  -4 -11   0   -0.21    0.43
  -4 -11   0   -0.10    0.58
   4  11   0    0.00    0.33
   4  11   0   -0.35    0.36
   4  11   0   -0.40    0.35
  -5 -11   0    0.66    0.57
  -5 -11   0   -0.06    0.62
  -5 -11   0    0.27    0.56
   5  11   0    0.51    0.39
   5  11   0    0.42    0.50
   5  11   0    1.17    0.52
  -6 -11   0    0.54    0.58
  -6 -11   0    1.05    0.89
  -6 -11   0    1.37    0.67
   6  11   0    1.03    0.59
   6  11   0    2.47    0.88
   6  11   0    0.53    0.56
  -7 -11   0    0.15    0.59
  -7 -11   0    0.08    0.47
   7  11   0   -0.20    0.51
   7  11   0    0.38    0.64
   7  11   0   -0.19    0.31
  -8 -11   0    1.40    1.11
   5 -12   0    0.46    0.62
  -5  12   0    0.39    0.61
  -5  12   0    0.58    0.52
   4 -12   0    6.12    1.95
   4 -12   0    4.41    1.20
  -4  12   0    3.82    1.18
  -4  12   0    4.50    1.14
   3 -12   0    2.70    0.91
   3 -12   0    2.13    1.30
  -3  12   0    3.60    0.96
  -3  12   0    3.45    1.02
   2 -12   0    1.32    0.65
   2 -12   0    1.83    1.31
  -2  12   0    0.77    0.51
  -2  12   0    0.83    0.59
   1 -12   0    7.57    2.13
   1 -12   0    6.06    1.29
   0 -12   0   -0.55    0.69
   0  12   0    0.08    0.37
   0  12   0    0.83    0.57
  -1 -12   0    0.06    0.52
  -1 -12   0   -0.21    0.47
   1  12   0    0.13    0.42
   1  12   0    0.28    0.42
  -2 -12   0   -0.13    0.75
  -2 -12   0   -0.14    0.47
   2  12   0   -0.05    0.39
   2  12   0    0.21    1.32
   2  12   0    0.45    0.47
  -3 -12   0    0.14    0.69
  -3 -12   0    0.10    0.49
   3  12   0    0.27    0.45
   3  12   0   -0.17    0.39
   3  12   0   -0.41    0.91
  -4 -12   0    2.84    0.97
  -4 -12   0    1.23    0.97
  -4 -12   0    2.92    0.89
   4  12   0    1.07    0.68
   4  12   0    1.43    0.64
   4  12   0    2.45    0.79
  -5 -12   0   -0.14    0.46
  -5 -12   0   -0.23    0.68
  -5 -12   0    0.55    0.63
   5  12   0    0.04    0.47
   5  12   0    0.10    0.43
   5  12   0    0.38    0.48
  -6 -12   0    0.12    0.61
  -6 -12   0    0.86    0.58
  -6 -12   0    0.17    0.78
   6  12   0    0.61    0.55
   6  12   0   -0.39    0.39
   6  12   0    0.19    0.59
   3 -13   0    2.80    1.46
   3 -13   0    0.99    0.73
  -3  13   0    1.56    0.76
  -3  13   0    1.00    0.70
   2 -13   0    0.24    0.53
   2 -13   0    0.17    0.94
  -2  13   0    0.27    0.42
  -2  13   0   -0.07    0.45
   1 -13   0    2.19    0.86
   1 -13   0    5.80    1.93
  -1  13   0    4.19    1.09
  -1  13   0    3.61    1.01
   0 -13   0    1.47    1.18
   0  13   0    0.87    0.71
   0  13   0    0.54    0.50
  -1 -13   0    1.87    1.30
   1  13   0    2.09    0.81
   1  13   0    0.95    0.61
  -2 -13   0    0.00    0.73
  -2 -13   0    0.81    0.67
   2  13   0    0.09    0.45
   2  13   0   -0.06    0.42
  -3 -13   0    3.61    1.51
  -3 -13   0    1.97    0.89
   3  13   0    4.68    1.15
   3  13   0    1.74    0.74
  -4 -13   0    0.25    0.63
  -4 -13   0    0.20    0.89
   4  13   0    0.69    0.55
   4  13   0   -0.42    0.44
  -5 -13   0    0.74    0.68
  -5 -13   0    0.11    0.57
  -5 -13   0   -0.18    0.80
   5  13   0    0.64    0.52
   5  13   0    0.29    0.37
   0  14   0    0.24    0.57
   0  14   0    0.32    0.57
   1  14   0   -0.18    0.48
   1  14   0    0.33    0.50
  -2 -14   0   -0.08    0.64
   2  14   0    1.18    0.65
   2  14   0    0.30    0.55
  -2 -14   1    0.23    0.70
   1  14  -1    0.86    0.66
   5  13  -1    0.48    0.44
  -5 -13   1    0.05    0.73
  -5 -13   1    0.70    0.94
   4  13  -1    0.75    0.58
   4  13  -1    0.13    0.54
  -4 -13   1   -0.18    0.70
  -4 -13   1    0.50    0.59
   3  13  -1   -0.18    0.43
   3  13  -1   -0.14    0.51
  -3 -13   1   -0.38    0.40
  -3 -13   1    0.03    0.82
   2  13  -1   -0.06    0.34
   2  13  -1    0.53    0.50
  -2 -13   1    0.63    0.82
  -2 -13   1   -0.08    0.58
   1  13  -1    1.35    0.77
   1  13  -1    2.31    0.77
  -1 -13   1    2.89    1.40
   0  13  -1    1.50    0.67
   0  13  -1    0.87    0.67
   0 -13   1    1.70    1.28
  -1  13  -1    3.59    1.10
  -1  13  -1    3.89    1.09
   1 -13   1    5.74    1.87
  -2  13  -1    1.01    0.68
  -2  13  -1    1.96    0.75
   2 -13   1    1.61    0.80
   2 -13   1    1.78    1.35
  -3  13  -1    5.12    1.43
  -3  13  -1    7.05    1.46
   3 -13   1   10.36    2.65
   3 -13   1    7.46    1.52
   6  12  -1    0.21    0.57
   6  12  -1   -0.16    0.50
   6  12  -1    0.16    0.54
  -6 -12   1   -0.71    0.45
  -6 -12   1   -0.25    0.53
   5  12  -1    0.32    0.50
   5  12  -1    1.89    0.75
   5  12  -1    1.26    0.69
  -5 -12   1    1.29    0.79
  -5 -12   1    1.25    1.00
  -5 -12   1    2.30    0.78
   4  12  -1    0.80    0.51
   4  12  -1   -0.10    0.41
   4  12  -1    1.14    0.58
  -4 -12   1    0.61    0.56
  -4 -12   1    0.16    0.43
  -4 -12   1   -0.37    0.63
   3  12  -1    0.80    0.50
   3  12  -1    0.81    0.43
  -3 -12   1    0.38    0.57
  -3 -12   1    1.23    1.04
   2  12  -1    1.38    1.34
   2  12  -1    1.75    0.65
   2  12  -1    1.29    0.63
  -2 -12   1    2.20    1.19
  -2 -12   1    0.74    0.63
   1  12  -1    3.60    0.96
   1  12  -1    3.35    1.02
  -1 -12   1    3.95    1.06
  -1 -12   1    7.41    1.98
   0  12  -1    0.24    0.42
   0  12  -1   -0.07    0.32
   0 -12   1    0.09    0.73
  -1  12  -1    0.38    0.51
  -1  12  -1    1.04    0.52
   1 -12   1    0.67    0.81
   1 -12   1    0.79    0.53
  -2  12  -1    0.81    0.57
  -2  12  -1    1.58    0.77
   2 -12   1    0.86    0.59
   2 -12   1    2.02    1.26
  -3  12  -1    0.72    0.61
  -3  12  -1    1.22    0.79
   3 -12   1    1.11    0.64
   3 -12   1    1.77    1.28
  -4  12  -1    0.14    0.63
  -4  12  -1    0.11    0.47
   4 -12   1    0.71    0.59
   4 -12   1    0.39    0.97
  -5  12  -1    0.32    0.60
  -5  12  -1   -0.01    0.57
   5 -12   1   -0.78    0.45
   7  11  -1    0.16    0.60
   7  11  -1    0.13    0.38
   7  11  -1    0.12    0.52
  -7 -11   1   -0.29    0.52
  -7 -11   1   -0.51    0.49
   6  11  -1    2.59    0.79
   6  11  -1    1.59    0.67
   6  11  -1    2.84    0.92
  -6 -11   1    2.17    0.83
  -6 -11   1    1.25    0.74
   5  11  -1    2.76    0.77
   5  11  -1    3.08    0.84
   5  11  -1    1.94    0.72
  -5 -11   1    2.44    0.78
  -5 -11   1    0.95    0.61
  -5 -11   1    2.08    1.04
   4  11  -1    2.24    0.75
   4  11  -1    3.60    0.91
   4  11  -1    2.08    0.82
  -4 -11   1    5.38    1.63
  -4 -11   1    3.39    0.91
  -4 -11   1    2.58    0.92
   3  11  -1    0.97    0.48
   3  11  -1    1.57    1.14
   3  11  -1   -0.26    0.39
   3  11  -1    0.81    0.52
  -3 -11   1    0.93    0.85
  -3 -11   1    1.06    0.55
  -3 -11   1    1.35    0.62
   2  11  -1    0.54    0.48
   2  11  -1    3.18    1.64
   2  11  -1    2.38    0.77
  -2 -11   1    3.64    1.39
  -2 -11   1    2.83    0.87
   1  11  -1    1.09    1.17
   1  11  -1    0.91    0.46
   1  11  -1    1.45    0.61
  -1 -11   1    1.57    1.07
  -1 -11   1    1.17    0.60
   0  11  -1   -0.06    0.34
   0  11  -1   -0.11    0.88
   0  11  -1    0.02    0.31
   0 -11   1    0.24    0.40
   0 -11   1    0.36    0.59
   0 -11   1   -0.45    0.33
  -1  11  -1    2.16    0.67
  -1  11  -1    1.78    1.42
  -1  11  -1    2.65    0.83
   1 -11   1    2.33    1.26
   1 -11   1    1.17    0.57
  -2  11  -1    2.16    1.26
  -2  11  -1    1.86    0.68
  -2  11  -1    1.60    0.73
   2 -11   1    2.78    1.33
   2 -11   1    0.92    0.49
  -3  11  -1   12.77    2.34
  -3  11  -1   14.93    2.31
   3 -11   1   22.81    3.74
   3 -11   1   13.21    2.29
  -4  11  -1    2.91    0.94
  -4  11  -1    4.24    1.01
   4 -11   1    4.11    1.02
   4 -11   1    3.57    1.51
  -5  11  -1    2.07    0.82
  -5  11  -1    2.30    0.94
   5 -11   1    3.50    0.97
   5 -11   1    5.38    1.78
  -6  11  -1   -0.04    0.56
  -6  11  -1    0.23    0.55
   6 -11   1    0.63    0.65
   8  10  -1    1.92    0.87
   8  10  -1    0.64    0.49
   8  10  -1    1.06    0.69
  -8 -10   1    1.89    0.70
  -8 -10   1    1.38    0.81
  -8 -10   1    1.37    0.82
   7  10  -1    0.01    0.34
   7  10  -1   -0.19    0.43
   7  10  -1   -0.01    0.51
  -7 -10   1    0.36    0.59
  -7 -10   1   -0.13    0.51
   6  10  -1   -0.14    0.41
   6  10  -1    0.36    0.37
   6  10  -1    0.63    0.57
  -6 -10   1    0.20    0.46
  -6 -10   1    0.77    0.54
   5  10  -1    3.14    0.86
   5  10  -1    2.92    0.89
   5  10  -1    3.91    1.00
  -5 -10   1    3.65    1.24
  -5 -10   1    4.35    1.00
  -5 -10   1    4.37    1.08
   4  10  -1    0.74    0.46
   4  10  -1    1.21    0.49
   4  10  -1    1.23    0.57
  -4 -10   1    1.49    0.67
  -4 -10   1    0.28    0.42
  -4 -10   1    0.37    0.59
   3  10  -1    0.12    0.30
   3  10  -1   -0.06    0.29
   3  10  -1    0.24    0.32
   3  10  -1    0.00    0.76
  -3 -10   1   -0.01    0.43
  -3 -10   1    0.31    0.36
  -3 -10   1   -0.20    0.28
   2  10  -1    3.73    0.86
   2  10  -1    4.56    1.67
   2  10  -1    3.65    0.84
   2  10  -1    3.37    0.84
  -2 -10   1    5.35    0.97
  -2 -10   1    3.38    1.23
  -2 -10   1    4.32    1.01
   1  10  -1    8.96    2.28
   1  10  -1    5.56    1.11
   1  10  -1    5.06    1.17
  -1 -10   1    5.70    1.20
  -1 -10   1    7.62    1.88
   0  10  -1    0.05    0.33
   0  10  -1    0.07    0.33
   0  10  -1    0.65    0.82
   0 -10   1    0.29    0.35
   0 -10   1    0.32    0.40
   0 -10   1    0.20    0.67
  -1  10  -1    3.64    0.96
  -1  10  -1    3.86    0.92
  -1  10  -1    8.38    2.33
   1 -10   1    2.87    0.84
   1 -10   1    7.12    1.77
  -2  10  -1    0.15    0.35
  -2  10  -1    0.23    0.32
  -2  10  -1    0.66    0.90
   2 -10   1   -0.06    0.35
   2 -10   1   -0.20    0.51
  -3  10  -1    0.93    1.12
  -3  10  -1    0.11    0.47
  -3  10  -1   -0.03    0.42
   3 -10   1    0.40    0.46
   3 -10   1    0.33    0.83
  -4  10  -1    0.00    0.50
  -4  10  -1    0.52    0.47
  -4  10  -1    0.15    0.77
   4 -10   1   -0.56    0.57
   4 -10   1    0.13    0.45
  -5  10  -1    0.82    0.54
  -5  10  -1    1.28    0.73
   5 -10   1    0.54    0.56
   5 -10   1    2.06    1.17
  -6  10  -1    0.61    0.59
  -6  10  -1    1.82    0.85
   6 -10   1    0.13    0.43
   6 -10   1    0.90    0.62
  -7  10  -1    4.00    1.20
  -7  10  -1    4.25    1.21
   7 -10   1    4.43    1.17
   7 -10   1    5.22    1.27
   9   9  -1    0.30    0.54
   9   9  -1    0.20    0.53
  -9  -9   1    1.92    0.79
  -9  -9   1    0.45    0.68
  -9  -9   1    2.06    0.71
   8   9  -1    0.36    0.54
   8   9  -1    0.40    0.51
   8   9  -1    0.37    0.60
  -8  -9   1    0.02    0.42
  -8  -9   1    0.89    0.56
  -8  -9   1    0.17    0.43
   7   9  -1   -0.08    0.45
   7   9  -1   -0.11    0.36
   7   9  -1   -0.43    0.26
  -7  -9   1   -0.11    0.45
  -7  -9   1   -0.29    0.43
   6   9  -1    0.78    0.57
   6   9  -1    1.36    0.61
   6   9  -1    0.51    0.46
  -6  -9   1    0.29    0.49
  -6  -9   1    0.71    0.51
   5   9  -1    2.40    0.74
   5   9  -1    0.72    0.49
   5   9  -1    1.91    0.65
  -5  -9   1    2.99    0.77
  -5  -9   1    0.63    0.51
  -5  -9   1    1.14    0.75
   4   9  -1    2.85    0.77
   4   9  -1    2.47    0.68
   4   9  -1    3.40    0.85
  -4  -9   1    4.13    0.90
  -4  -9   1    3.11    0.86
  -4  -9   1    3.51    1.17
   3   9  -1    0.19    0.36
   3   9  -1    3.07    1.27
   3   9  -1    1.82    0.56
   3   9  -1    1.14    0.45
  -3  -9   1    2.24    0.95
  -3  -9   1    2.64    0.64
  -3  -9   1    1.69    0.63
   2   9  -1   18.83    2.43
   2   9  -1   22.50    3.34
   2   9  -1   16.46    2.47
   2   9  -1   16.60    2.58
  -2  -9   1   15.82    2.58
  -2  -9   1   18.73    2.40
  -2  -9   1   21.00    2.98
   1   9  -1    1.18    0.45
   1   9  -1    1.79    1.11
   1   9  -1    1.98    0.52
   1   9  -1    0.42    0.44
  -1  -9   1    1.65    0.85
  -1  -9   1    1.20    0.42
  -1  -9   1    1.90    0.58
  -1  -9   1    1.61    0.48
   0   9  -1   -0.06    0.28
   0   9  -1   -0.43    0.29
   0   9  -1   -0.46    0.61
   0  -9   1    0.01    0.25
   0  -9   1   -0.05    0.27
   0  -9   1   -0.05    0.52
  -1   9  -1    0.42    0.38
  -1   9  -1    0.23    0.44
  -1   9  -1    0.19    0.64
  -1   9  -1    0.02    0.37
   1  -9   1   -0.17    0.26
   1  -9   1    0.08    0.32
   1  -9   1    0.17    0.58
  -2   9  -1    8.74    1.59
  -2   9  -1   10.51    1.54
  -2   9  -1    6.52    1.27
  -2   9  -1   11.42    2.66
   2  -9   1   10.92    2.27
   2  -9   1    8.63    1.45
  -3   9  -1    8.85    2.44
  -3   9  -1    7.56    1.46
  -3   9  -1    7.30    1.38
  -3   9  -1    7.87    1.30
   3  -9   1   10.42    2.21
   3  -9   1    9.26    1.46
  -4   9  -1    6.34    1.97
  -4   9  -1    4.33    1.05
  -4   9  -1    5.17    1.16
  -4   9  -1    3.97    0.91
   4  -9   1    5.81    1.13
   4  -9   1    5.50    1.01
   4  -9   1    7.84    1.86
  -5   9  -1    3.50    0.99
  -5   9  -1    2.86    0.88
  -5   9  -1    3.81    1.68
  -5   9  -1    3.88    0.82
   5  -9   1    4.47    1.02
   5  -9   1    2.96    0.88
   5  -9   1    3.73    0.83
   5  -9   1    3.99    1.39
  -6   9  -1   15.31    3.33
  -6   9  -1   12.47    2.02
  -6   9  -1   11.11    2.19
  -6   9  -1   12.07    2.15
   6  -9   1   14.01    2.15
   6  -9   1   17.88    2.17
   6  -9   1   15.04    2.24
  -7   9  -1    3.21    1.04
  -7   9  -1    1.70    0.84
  -7   9  -1    2.91    0.79
   7  -9   1    4.58    1.07
   7  -9   1    2.58    0.84
   7  -9   1    4.45    0.93
  -8   9  -1   -0.66    0.59
  -8   9  -1    0.29    0.71
  -8   9  -1   -0.36    0.62
   8  -9   1   -0.27    0.57
   8  -9   1   -0.11    0.51
   8  -9   1   -0.37    0.50
   9   8  -1    1.92    0.78
   9   8  -1    1.48    0.63
   9   8  -1    0.53    0.46
  -9  -8   1   -0.12    0.52
  -9  -8   1    2.26    0.85
  -9  -8   1    0.53    0.51
   8   8  -1    0.59    0.44
   8   8  -1    0.63    0.62
   8   8  -1    0.61    0.52
   8   8  -1    0.07    0.37
  -8  -8   1    0.71    0.61
  -8  -8   1    0.28    0.57
  -8  -8   1   -0.17    0.36
   7   8  -1    0.15    0.38
   7   8  -1   -0.03    0.34
   7   8  -1    0.04    0.26
   7   8  -1   -0.10    0.26
  -7  -8   1    0.10    0.31
  -7  -8   1   -0.02    0.25
  -7  -8   1    0.01    0.32
   6   8  -1    9.89    1.36
   6   8  -1    9.82    1.67
   6   8  -1    7.41    1.41
   6   8  -1    6.93    1.41
  -6  -8   1   11.77    1.69
  -6  -8   1    6.40    1.47
   5   8  -1    1.54    0.56
   5   8  -1    1.61    0.60
   5   8  -1    2.43    0.54
   5   8  -1    2.22    0.70
  -5  -8   1    1.22    0.55
  -5  -8   1    1.75    0.63
  -5  -8   1    2.17    0.87
   4   8  -1    3.15    0.63
   4   8  -1    2.75    0.76
   4   8  -1    3.97    0.79
   4   8  -1    2.66    1.15
   4   8  -1    3.48    0.77
  -4  -8   1    3.60    0.80
  -4  -8   1    2.35    0.92
  -4  -8   1    4.14    0.94
   3   8  -1   18.01    2.73
   3   8  -1   13.32    1.93
   3   8  -1   13.57    2.13
   3   8  -1   18.24    2.06
   3   8  -1   11.77    2.00
  -3  -8   1   16.37    2.42
  -3  -8   1   14.54    2.11
  -3  -8   1   12.25    2.13
   2   8  -1    7.62    1.47
   2   8  -1   11.53    1.42
   2   8  -1    7.91    1.42
   2   8  -1    9.52    2.20
   2   8  -1   10.54    1.50
  -2  -8   1   11.37    1.56
  -2  -8   1   10.39    2.03
  -2  -8   1   12.25    1.68
   1   8  -1   13.49    1.69
   1   8  -1   12.34    1.75
   1   8  -1    9.55    1.74
   1   8  -1   11.60    1.64
   1   8  -1   16.21    2.54
  -1  -8   1   12.20    1.64
  -1  -8   1   15.32    2.22
  -1  -8   1   10.51    1.64
  -1  -8   1   11.44    1.82
   0   8  -1    9.15    1.38
   0   8  -1   12.26    1.40
   0   8  -1   11.68    2.43
   0   8  -1    9.32    1.47
   0   8  -1    9.34    1.57
   0  -8   1    9.87    2.03
   0  -8   1    9.91    1.33
   0  -8   1    8.34    1.47
   0  -8   1    9.52    1.43
  -1   8  -1    0.53    0.34
  -1   8  -1   -0.31    0.30
  -1   8  -1    0.17    0.66
  -1   8  -1   -0.33    0.22
   1  -8   1   -0.08    0.32
   1  -8   1    0.16    0.25
   1  -8   1   -0.16    0.24
  -2   8  -1   76.78    8.92
  -2   8  -1   61.41    7.93
  -2   8  -1   65.66    7.88
  -2   8  -1   62.57    7.78
   2  -8   1   78.21    8.53
   2  -8   1   68.55    7.88
   2  -8   1   68.22    7.79
  -3   8  -1    1.31    0.63
  -3   8  -1    2.50    0.67
  -3   8  -1    3.12    1.36
  -3   8  -1    1.51    0.50
   3  -8   1    1.99    0.54
   3  -8   1    3.92    1.18
   3  -8   1    1.75    0.57
  -4   8  -1    1.07    0.62
  -4   8  -1    1.99    1.18
  -4   8  -1    1.00    0.46
  -4   8  -1    1.47    0.59
   4  -8   1    2.28    0.55
   4  -8   1    1.28    0.54
   4  -8   1    2.33    0.99
   4  -8   1    1.71    0.54
  -5   8  -1    0.11    0.83
  -5   8  -1    0.06    0.49
  -5   8  -1    0.08    0.30
  -5   8  -1   -0.06    0.38
   5  -8   1    0.10    0.49
   5  -8   1   -0.33    0.26
   5  -8   1    0.29    0.38
   5  -8   1   -0.08    0.26
  -6   8  -1    0.40    0.43
  -6   8  -1    0.04    0.33
  -6   8  -1    0.30    0.95
  -6   8  -1   -0.14    0.39
   6  -8   1   -0.09    0.36
   6  -8   1   -0.58    0.27
   6  -8   1   -0.47    0.33
  -7   8  -1    8.33    1.58
  -7   8  -1    7.30    1.37
  -7   8  -1    6.60    1.58
  -7   8  -1   11.55    2.80
   7  -8   1    9.11    1.43
   7  -8   1    7.13    1.47
   7  -8   1    7.24    1.50
  -8   8  -1    0.03    0.45
  -8   8  -1   -0.40    0.57
  -8   8  -1    0.05    0.41
   8  -8   1    0.40    0.46
   8  -8   1   -0.41    0.47
   8  -8   1   -0.01    0.50
  -9   8  -1    0.51    0.88
  -9   8  -1    1.70    0.75
  -9   8  -1    1.44    0.80
   9  -8   1    3.07    1.00
   9  -8   1    1.16    0.68
   9  -8   1    1.45    0.81
  10   7  -1    1.78    0.62
  10   7  -1    0.92    0.63
  10   7  -1    0.40    0.49
 -10  -7   1    0.23    0.53
 -10  -7   1   -0.05    0.56
   9   7  -1    0.18    0.42
   9   7  -1    0.13    0.36
   9   7  -1   -0.12    0.39
  -9  -7   1    0.04    0.49
  -9  -7   1    0.35    0.38
  -9  -7   1    0.27    0.53
   8   7  -1    0.62    0.59
   8   7  -1    1.12    0.55
   8   7  -1    1.54    0.60
   8   7  -1    1.13    0.50
  -8  -7   1    0.54    0.55
  -8  -7   1    1.32    0.62
  -8  -7   1    1.39    0.49
   7   7  -1    0.61    0.53
   7   7  -1    0.87    0.50
   7   7  -1    0.41    0.36
   7   7  -1    0.92    0.51
  -7  -7   1    0.22    0.38
  -7  -7   1    0.87    0.55
  -7  -7   1    0.43    0.45
   6   7  -1    1.25    0.56
   6   7  -1    1.36    0.45
   6   7  -1    2.19    0.62
   6   7  -1    1.42    0.59
  -6  -7   1    1.33    0.54
  -6  -7   1    2.04    0.68
   5   7  -1    2.67    0.75
   5   7  -1    3.57    0.84
   5   7  -1    3.06    0.66
   5   7  -1    4.11    0.88
  -5  -7   1    3.80    0.89
  -5  -7   1    3.19    1.00
  -5  -7   1    4.46    0.91
   4   7  -1    5.01    1.06
   4   7  -1    8.64    1.78
   4   7  -1    5.75    0.98
   4   7  -1    6.18    1.06
   4   7  -1    6.27    1.13
  -4  -7   1    5.56    1.14
  -4  -7   1    7.20    1.51
  -4  -7   1    6.15    1.13
   3   7  -1    0.23    0.21
   3   7  -1    0.05    0.21
   3   7  -1    0.02    0.23
   3   7  -1   -0.09    0.45
   3   7  -1   -0.25    0.12
  -3  -7   1   -0.21    0.30
  -3  -7   1    0.14    0.27
  -3  -7   1   -0.12    0.25
   2   7  -1   33.24    3.94
   2   7  -1   36.61    3.94
   2   7  -1   33.10    3.81
   2   7  -1   30.43    3.86
   2   7  -1   37.03    4.60
  -2  -7   1   30.45    3.77
  -2  -7   1   32.37    3.89
  -2  -7   1   35.06    4.33
  -2  -7   1   29.17    3.93
   1   7  -1   14.64    1.97
   1   7  -1   13.91    1.90
   1   7  -1   15.26    2.02
   1   7  -1   22.69    2.87
   1   7  -1   17.91    2.02
  -1  -7   1   14.15    2.02
  -1  -7   1   14.82    1.91
  -1  -7   1   14.64    2.32
  -1  -7   1   16.32    1.98
   0   7  -1    4.20    0.66
   0   7  -1    2.71    0.67
   0   7  -1    4.94    1.38
   0   7  -1    3.06    0.64
   0   7  -1    3.76    0.65
   0  -7   1    2.41    0.56
   0  -7   1    2.90    0.66
   0  -7   1    3.91    1.07
   0  -7   1    2.53    0.51
   0  -7   1    3.30    0.62
  -1   7  -1    1.02    0.32
  -1   7  -1    1.02    0.80
  -1   7  -1    1.22    0.35
  -1   7  -1    1.46    0.52
  -1   7  -1    0.56    0.34
   1  -7   1    1.77    0.45
   1  -7   1    0.77    0.36
   1  -7   1    0.90    0.30
   1  -7   1    1.55    0.71
  -2   7  -1    2.81    0.67
  -2   7  -1    2.49    0.66
  -2   7  -1    1.90    0.52
  -2   7  -1    3.30    1.30
   2  -7   1    3.58    0.68
   2  -7   1    2.86    0.58
   2  -7   1    2.95    0.57
   2  -7   1    3.03    0.98
  -3   7  -1   61.07    6.75
  -3   7  -1   65.99    7.58
  -3   7  -1   52.68    6.63
  -3   7  -1   57.50    6.56
   3  -7   1   59.52    6.67
   3  -7   1   56.07    6.59
   3  -7   1   52.44    7.03
   3  -7   1   57.07    6.56
  -4   7  -1    3.45    0.78
  -4   7  -1    2.70    0.80
  -4   7  -1    3.52    1.42
  -4   7  -1    3.46    0.67
   4  -7   1    3.19    1.07
   4  -7   1    2.16    0.67
   4  -7   1    2.54    0.63
   4  -7   1    3.02    0.68
  -5   7  -1   12.31    1.93
  -5   7  -1   14.15    2.93
  -5   7  -1   12.52    1.96
  -5   7  -1   10.69    1.73
   5  -7   1    9.85    1.84
   5  -7   1   15.16    2.52
   5  -7   1   14.50    1.93
   5  -7   1   13.20    1.81
  -6   7  -1   20.66    3.25
  -6   7  -1   28.60    4.10
  -6   7  -1   24.81    3.33
  -6   7  -1   25.45    3.02
   6  -7   1   24.42    3.00
   6  -7   1   23.97    3.12
   6  -7   1   21.96    3.05
  -7   7  -1    7.38    2.67
  -7   7  -1    4.83    1.02
  -7   7  -1    4.23    1.09
  -7   7  -1    5.60    1.23
   7  -7   1    6.46    1.11
   7  -7   1    4.91    1.13
   7  -7   1    4.13    1.06
  -8   7  -1    3.57    1.02
  -8   7  -1    5.63    1.09
  -8   7  -1    4.96    1.21
   8  -7   1    4.03    1.08
   8  -7   1    4.71    1.03
   8  -7   1    4.35    1.08
  -9   7  -1    1.25    0.77
  -9   7  -1    1.26    0.63
  -9   7  -1   -0.62    0.54
   9  -7   1    0.53    0.54
   9  -7   1   -0.04    0.50
   9  -7   1    0.65    0.58
  10   6  -1    2.77    0.82
  10   6  -1    1.11    0.58
  10   6  -1    0.83    0.60
 -10  -6   1    1.90    0.69
 -10  -6   1    2.23    0.89
   9   6  -1    1.23    0.55
   9   6  -1    0.60    0.51
   9   6  -1    1.30    0.60
  -9  -6   1    0.33    0.37
  -9  -6   1    0.40    0.56
  -9  -6   1    0.47    0.53
   8   6  -1    0.68    0.46
   8   6  -1    1.76    0.55
   8   6  -1    1.71    0.63
  -8  -6   1    2.33    0.71
  -8  -6   1    2.02    0.60
  -8  -6   1    1.30    0.64
   7   6  -1   -0.21    0.28
   7   6  -1    0.31    0.32
   7   6  -1    0.28    0.39
   7   6  -1    0.18    0.31
  -7  -6   1   -0.09    0.34
  -7  -6   1    0.47    0.38
  -7  -6   1   -0.16    0.34
   6   6  -1    6.63    1.04
   6   6  -1    5.50    1.10
   6   6  -1    7.33    1.31
   6   6  -1    6.58    1.14
  -6  -6   1    6.68    1.11
  -6  -6   1    4.98    1.12
  -6  -6   1    5.69    1.16
   5   6  -1    5.62    1.01
   5   6  -1    3.22    0.77
   5   6  -1    4.87    0.79
   5   6  -1    3.57    0.82
  -5  -6   1    5.87    1.22
  -5  -6   1    2.88    0.81
  -5  -6   1    4.91    0.92
   4   6  -1    0.14    0.28
   4   6  -1    0.31    0.31
   4   6  -1    0.25    0.25
   4   6  -1   -0.08    0.17
   4   6  -1    0.11    0.36
  -4  -6   1    0.13    0.42
  -4  -6   1   -0.24    0.23
  -4  -6   1    0.14    0.26
   3   6  -1    1.25    0.67
   3   6  -1    1.17    0.41
   3   6  -1    1.37    0.43
   3   6  -1    1.29    0.32
   3   6  -1    0.96    0.35
  -3  -6   1    0.88    0.53
  -3  -6   1    1.64    0.46
  -3  -6   1    0.79    0.38
   2   6  -1    8.24    1.26
   2   6  -1    9.99    1.21
   2   6  -1   10.26    1.34
   2   6  -1    7.92    1.75
   2   6  -1    9.54    1.25
  -2  -6   1    8.58    1.26
  -2  -6   1    7.74    1.06
  -2  -6   1    7.18    1.54
  -2  -6   1   10.22    1.37
   1   6  -1   63.66    8.06
   1   6  -1   87.45    8.30
   1   6  -1   71.33    8.21
   1   6  -1   70.58    8.14
   1   6  -1   76.24    8.21
   1   6  -1   78.44    8.83
  -1  -6   1   75.39    8.59
  -1  -6   1   78.26    8.21
  -1  -6   1   72.40    8.15
  -1  -6   1   73.90    8.27
  -1  -6   1   64.62    8.06
   0   6  -1   61.15    6.89
   0   6  -1   57.53    6.83
   0   6  -1   58.74    6.86
   0   6  -1   57.14    7.45
   0   6  -1   65.47    6.96
   0   6  -1   55.57    6.78
   0  -6   1   61.52    6.87
   0  -6   1   69.88    6.81
   0  -6   1   64.81    6.93
   0  -6   1   55.87    7.22
  -1   6  -1    6.77    1.63
  -1   6  -1    6.16    0.96
  -1   6  -1    7.62    0.92
  -1   6  -1    6.16    1.03
  -1   6  -1    6.72    1.12
   1  -6   1    7.51    0.96
   1  -6   1    5.29    0.97
   1  -6   1    6.55    1.02
   1  -6   1    8.50    1.56
  -2   6  -1   60.82    7.04
  -2   6  -1   62.34    6.99
  -2   6  -1   64.80    7.68
  -2   6  -1   60.63    6.90
  -2   6  -1   61.68    6.88
   2  -6   1   58.82    7.33
   2  -6   1   59.03    6.91
   2  -6   1   62.28    6.91
   2  -6   1   58.87    6.97
  -3   6  -1    2.04    0.50
  -3   6  -1    2.33    0.59
  -3   6  -1    1.76    0.97
  -3   6  -1    2.83    0.64
   3  -6   1    1.63    0.47
   3  -6   1    2.25    0.53
   3  -6   1    2.65    0.59
   3  -6   1    1.97    0.78
  -4   6  -1   27.47    3.69
  -4   6  -1   33.87    3.65
  -4   6  -1   34.54    4.50
  -4   6  -1   29.95    3.74
   4  -6   1   33.45    3.65
   4  -6   1   30.65    3.73
   4  -6   1   26.06    3.65
   4  -6   1   31.61    4.05
  -5   6  -1    0.10    0.36
  -5   6  -1    0.02    0.24
  -5   6  -1    0.33    0.40
  -5   6  -1   -0.15    0.40
   5  -6   1    0.11    0.27
   5  -6   1   -0.11    0.28
   5  -6   1    0.27    0.45
   5  -6   1    0.02    0.29
  -6   6  -1    2.59    0.67
  -6   6  -1    2.55    0.74
  -6   6  -1    2.00    0.59
  -6   6  -1    2.67    1.27
   6  -6   1    1.78    0.56
   6  -6   1    2.05    0.62
   6  -6   1    2.04    0.65
  -7   6  -1    2.47    0.86
  -7   6  -1    3.44    0.82
  -7   6  -1    4.05    0.96
   7  -6   1    3.41    0.80
   7  -6   1    3.92    0.91
   7  -6   1    4.16    0.93
  -8   6  -1    2.27    0.76
  -8   6  -1    1.13    0.68
  -8   6  -1    0.99    0.56
   8  -6   1    2.56    0.71
   8  -6   1    1.75    0.72
   8  -6   1    4.02    0.89
  -9   6  -1    1.51    0.66
  -9   6  -1   -0.04    0.52
  -9   6  -1    0.58    0.66
   9  -6   1    0.87    0.63
   9  -6   1   -0.15    0.44
   9  -6   1    0.06    0.48
 -10   6  -1    0.65    0.70
 -10   6  -1    0.60    0.60
 -10   6  -1    0.08    0.66
  10  -6   1   -0.18    0.55
  10  -6   1    0.46    0.53
  10  -6   1    0.94    0.63
  10   5  -1    2.05    0.70
  10   5  -1    1.02    0.62
  10   5  -1    2.53    0.83
 -10  -5   1    1.94    0.81
 -10  -5   1    1.52    0.64
   9   5  -1   -0.05    0.35
   9   5  -1    0.48    0.43
   9   5  -1    0.51    0.48
  -9  -5   1    0.32    0.46
  -9  -5   1    0.39    0.36
   8   5  -1    0.32    0.35
   8   5  -1   -0.12    0.32
   8   5  -1    0.05    0.39
  -8  -5   1   -0.36    0.35
  -8  -5   1    0.48    0.37
  -8  -5   1    0.18    0.33
   7   5  -1    0.12    0.32
   7   5  -1    0.57    0.38
   7   5  -1    1.44    0.46
   7   5  -1    1.33    0.58
  -7  -5   1    1.48    0.55
  -7  -5   1    0.88    0.44
  -7  -5   1    0.71    0.44
   6   5  -1    3.09    0.76
   6   5  -1    5.06    0.81
   6   5  -1    4.44    0.87
   6   5  -1    2.98    0.84
  -6  -5   1    4.23    0.84
  -6  -5   1    4.29    0.92
  -6  -5   1    4.60    0.92
   5   5  -1   10.75    1.77
   5   5  -1   11.73    1.72
   5   5  -1   10.39    1.64
   5   5  -1   13.07    1.63
  -5  -5   1   11.12    1.74
  -5  -5   1   12.21    1.78
  -5  -5   1   13.58    1.65
   4   5  -1   34.69    4.07
   4   5  -1   35.79    4.35
   4   5  -1   34.32    4.11
   4   5  -1   34.78    3.98
   4   5  -1   35.47    4.05
  -4  -5   1   30.96    4.22
  -4  -5   1   35.92    4.12
  -4  -5   1   34.00    4.08
   3   5  -1    0.36    0.21
   3   5  -1    0.35    0.28
   3   5  -1    0.13    0.17
   3   5  -1    0.24    0.25
   3   5  -1    0.02    0.08
   3   5  -1    0.30    0.39
  -3  -5   1    0.18    0.23
  -3  -5   1   -0.13    0.15
  -3  -5   1    0.55    0.14
  -3  -5   1    0.51    0.37
   2   5  -1   54.35    6.07
   2   5  -1   51.75    5.64
   2   5  -1   47.85    5.59
   2   5  -1   47.99    5.62
   2   5  -1   49.33    5.55
  -2  -5   1   51.41    5.90
  -2  -5   1   45.25    5.50
  -2  -5   1   47.79    5.61
  -2  -5   1   46.92    5.65
   1   5  -1    3.12    0.60
   1   5  -1    2.52    0.92
   1   5  -1    4.24    0.60
   1   5  -1    3.61    0.48
   1   5  -1    3.35    0.64
   1   5  -1    3.53    0.60
  -1  -5   1    3.61    0.48
  -1  -5   1    3.81    0.90
  -1  -5   1    3.91    0.57
  -1  -5   1    3.94    0.64
  -1  -5   1    4.02    0.69
   0   5  -1   52.21    5.85
   0   5  -1   54.80    6.41
   0   5  -1   51.62    5.93
   0   5  -1   53.99    5.89
   0   5  -1   54.47    5.87
   0   5  -1   49.45    5.81
   0  -5   1   54.24    6.21
   0  -5   1   49.07    5.90
   0  -5   1   52.79    5.87
   0  -5   1   48.01    5.80
  -1   5  -1   36.69    4.69
  -1   5  -1   41.91    4.69
  -1   5  -1   40.81    5.27
  -1   5  -1   44.15    4.82
  -1   5  -1   43.73    4.76
   1  -5   1   43.33    4.70
   1  -5   1   41.40    4.73
   1  -5   1   41.26    4.74
   1  -5   1   40.25    5.05
  -2   5  -1   18.46    2.05
  -2   5  -1   16.90    1.93
  -2   5  -1   16.07    2.08
  -2   5  -1   17.38    1.98
  -2   5  -1   15.58    2.47
   2  -5   1   15.62    1.97
   2  -5   1   17.23    1.97
   2  -5   1   15.84    1.94
   2  -5   1   16.31    2.02
   2  -5   1   15.72    2.28
  -3   5  -1    7.38    1.15
  -3   5  -1    5.19    1.09
  -3   5  -1    8.87    1.11
  -3   5  -1    8.65    1.81
  -3   5  -1    8.65    0.98
   3  -5   1    7.87    1.47
   3  -5   1   10.34    1.16
   3  -5   1    6.59    0.93
   3  -5   1    7.44    1.13
   3  -5   1    7.15    1.10
  -4   5  -1    0.37    0.30
  -4   5  -1   -0.15    0.24
  -4   5  -1   -0.09    0.17
  -4   5  -1    0.98    0.73
   4  -5   1    0.06    0.24
   4  -5   1    0.06    0.23
   4  -5   1    0.14    0.34
   4  -5   1   -0.02    0.23
  -5   5  -1    2.03    0.99
  -5   5  -1    1.83    0.56
  -5   5  -1    3.21    0.61
  -5   5  -1    1.16    0.50
   5  -5   1    3.05    0.58
   5  -5   1    1.97    0.75
   5  -5   1    3.50    0.65
   5  -5   1    1.31    0.47
  -6   5  -1   13.58    2.50
  -6   5  -1    7.17    1.36
  -6   5  -1    9.46    1.53
  -6   5  -1   10.05    1.53
   6  -5   1    8.43    1.47
   6  -5   1   10.30    1.45
   6  -5   1    7.74    1.40
  -7   5  -1   20.18    2.66
  -7   5  -1   19.50    2.57
  -7   5  -1   16.74    2.60
   7  -5   1   17.03    2.56
   7  -5   1   19.39    2.61
   7  -5   1   18.85    2.50
  -8   5  -1    5.98    1.20
  -8   5  -1    4.47    0.99
   8  -5   1    6.65    1.17
   8  -5   1    3.98    1.04
   8  -5   1    5.10    1.03
  -9   5  -1    0.52    0.66
  -9   5  -1    0.89    0.65
  -9   5  -1    1.43    0.62
   9  -5   1    1.24    0.63
   9  -5   1    0.47    0.51
   9  -5   1    1.55    0.71
 -10   5  -1    8.25    1.45
 -10   5  -1    5.38    1.37
 -10   5  -1    5.17    1.38
  10  -5   1    8.02    1.41
  10  -5   1    3.70    1.35
  10  -5   1    6.15    1.33
  11   4  -1    0.41    0.58
  11   4  -1    0.16    0.48
  11   4  -1    0.64    0.55
 -11  -4   1    0.13    0.43
 -11  -4   1    0.12    0.36
 -11  -4   1    0.77    0.64
  10   4  -1    2.22    0.81
  10   4  -1    1.76    0.70
  10   4  -1    2.10    0.70
 -10  -4   1    2.71    0.76
 -10  -4   1    2.82    0.86
 -10  -4   1    3.24    0.84
   9   4  -1    1.63    0.69
   9   4  -1    2.56    0.69
   9   4  -1    1.85    0.66
  -9  -4   1    2.48    0.76
  -9  -4   1    1.99    0.62
   8   4  -1    8.39    1.21
   8   4  -1    4.80    1.10
   8   4  -1    5.80    1.14
  -8  -4   1    5.87    1.11
  -8  -4   1    6.78    1.27
  -8  -4   1    5.85    1.18
   7   4  -1    0.00    0.28
   7   4  -1   -0.02    0.36
   7   4  -1    0.87    0.43
  -7  -4   1    0.33    0.39
  -7  -4   1    0.74    0.41
  -7  -4   1    0.87    0.40
   6   4  -1   14.63    1.85
   6   4  -1   20.44    2.06
   6   4  -1   13.57    1.69
   6   4  -1   12.32    1.89
   6   4  -1   12.45    1.88
  -6  -4   1   12.22    1.91
  -6  -4   1   11.54    1.81
  -6  -4   1   12.32    1.94
   5   4  -1    3.58    0.60
   5   4  -1    3.60    0.78
   5   4  -1    2.98    0.50
   5   4  -1    2.45    0.56
   5   4  -1    2.47    0.59
  -5  -4   1    3.19    0.73
  -5  -4   1    2.98    0.59
  -5  -4   1    1.86    0.58
  -5  -4   1    1.82    0.58
   4   4  -1    2.66    0.47
   4   4  -1    2.82    0.65
   4   4  -1    2.46    0.57
   4   4  -1    5.16    0.82
   4   4  -1    1.79    0.52
   4   4  -1    2.91    0.55
  -4  -4   1    3.97    0.83
  -4  -4   1    3.06    0.63
  -4  -4   1    2.16    0.59
   3   4  -1   18.77    2.31
   3   4  -1   15.47    1.90
   3   4  -1   18.15    2.09
   3   4  -1   17.48    2.05
   3   4  -1   14.43    1.99
   3   4  -1   16.63    1.97
  -3  -4   1   17.10    2.21
  -3  -4   1   17.06    2.07
  -3  -4   1   15.07    2.02
   2   4  -1    0.42    0.11
   2   4  -1    0.31    0.18
   2   4  -1    0.51    0.26
   2   4  -1    0.47    0.19
   2   4  -1    0.62    0.23
   2   4  -1    0.47    0.37
  -2  -4   1    0.66    0.26
  -2  -4   1    0.45    0.13
  -2  -4   1    0.40    0.35
  -2  -4   1    0.94    0.30
   1   4  -1    6.59    0.85
   1   4  -1    5.64    1.22
   1   4  -1    6.21    0.85
   1   4  -1    6.43    0.75
   1   4  -1    6.58    0.88
   1   4  -1    6.78    0.93
  -1  -4   1    6.52    0.94
  -1  -4   1    5.71    0.78
  -1  -4   1    7.15    0.85
  -1  -4   1    5.95    1.13
   0   4  -1   30.71    4.09
   0   4  -1   35.19    4.06
   0   4  -1   36.05    4.08
   0   4  -1   34.37    4.45
   0   4  -1   35.71    4.05
   0  -4   1   36.82    4.33
   0  -4   1   39.78    4.12
   0  -4   1   36.23    4.02
   0  -4   1   36.99    4.07
  -1   4  -1  105.49   10.72
  -1   4  -1   96.30   10.61
  -1   4  -1   93.25   11.06
  -1   4  -1   90.20   10.59
  -1   4  -1   97.48   10.66
   1  -4   1   93.11   10.64
   1  -4   1   97.45   10.63
   1  -4   1   91.79   10.61
  -2   4  -1   94.13   10.30
  -2   4  -1   92.42   10.21
  -2   4  -1   91.50   10.26
  -2   4  -1   85.07   10.67
  -2   4  -1   91.23   10.17
   2  -4   1   93.60   10.26
   2  -4   1   91.19   10.23
   2  -4   1   98.06   10.54
   2  -4   1   91.33   10.21
   2  -4   1   87.87   10.18
  -3   4  -1   19.55    2.39
  -3   4  -1   23.78    2.35
  -3   4  -1   17.21    2.26
  -3   4  -1   22.05    2.38
  -3   4  -1   21.51    2.84
   3  -4   1   18.19    2.34
   3  -4   1   18.49    2.22
   3  -4   1   19.24    2.31
   3  -4   1   20.75    2.60
   3  -4   1   20.69    2.38
  -4   4  -1    2.54    0.50
  -4   4  -1    2.14    0.50
  -4   4  -1    2.33    0.43
  -4   4  -1    1.18    0.68
  -4   4  -1    1.53    0.33
   4  -4   1    1.51    0.40
   4  -4   1    1.41    0.55
   4  -4   1    0.70    0.29
   4  -4   1    2.02    0.47
  -5   4  -1   -0.23    0.19
  -5   4  -1   -0.25    0.22
  -5   4  -1    0.07    0.24
  -5   4  -1    0.10    0.49
  -5   4  -1    0.10    0.28
   5  -4   1   -0.15    0.16
   5  -4   1   -0.19    0.16
   5  -4   1   -0.08    0.22
   5  -4   1    0.30    0.33
  -6   4  -1   22.95    3.36
  -6   4  -1   27.08    3.42
  -6   4  -1   29.43    3.38
  -6   4  -1   32.48    4.04
   6  -4   1   23.76    3.36
   6  -4   1   28.44    3.43
   6  -4   1   27.35    3.45
   6  -4   1   32.81    3.38
  -7   4  -1    9.12    1.38
  -7   4  -1    9.66    1.50
  -7   4  -1    7.42    1.35
   7  -4   1    7.04    1.39
   7  -4   1    8.75    1.39
   7  -4   1    5.92    1.24
   7  -4   1   10.51    1.39
  -8   4  -1    0.33    0.44
  -8   4  -1   -0.39    0.18
  -8   4  -1    0.17    0.40
   8  -4   1   -0.02    0.35
   8  -4   1   -0.02    0.37
   8  -4   1    0.35    0.49
   8  -4   1   -0.06    0.23
  -9   4  -1    0.10    0.39
  -9   4  -1   -0.14    0.35
  -9   4  -1    0.19    0.51
   9  -4   1    1.13    0.59
   9  -4   1   -0.31    0.47
   9  -4   1    0.51    0.42
   9  -4   1    0.63    0.45
 -10   4  -1    2.34    0.79
 -10   4  -1    0.32    0.62
 -10   4  -1    1.82    0.70
  10  -4   1    0.83    0.60
  10  -4   1    1.66    0.74
  10  -4   1    0.94    0.65
  11   3  -1    0.28    0.55
  11   3  -1   -0.19    0.41
  11   3  -1   -0.75    0.41
 -11  -3   1    0.26    0.45
 -11  -3   1    0.21    0.52
 -11  -3   1   -0.19    0.43
  10   3  -1    2.04    0.66
  10   3  -1    0.54    0.47
  10   3  -1    2.01    0.74
 -10  -3   1    0.15    0.39
 -10  -3   1    1.35    0.60
 -10  -3   1    1.54    0.69
   9   3  -1    1.06    0.54
   9   3  -1    1.01    0.58
   9   3  -1    1.49    0.52
  -9  -3   1    1.34    0.52
  -9  -3   1    1.86    0.62
  -9  -3   1    1.12    0.50
   8   3  -1    0.63    0.37
   8   3  -1    0.42    0.41
   8   3  -1    0.37    0.37
   8   3  -1    0.47    0.41
  -8  -3   1    0.72    0.45
  -8  -3   1    0.92    0.39
   7   3  -1    9.30    1.29
   7   3  -1    9.06    1.40
   7   3  -1    8.10    1.28
   7   3  -1    9.60    1.39
  -7  -3   1    8.63    1.41
  -7  -3   1    7.55    1.26
  -7  -3   1    6.17    1.23
   6   3  -1    0.00    0.24
   6   3  -1    0.00    0.18
   6   3  -1   -0.15    0.25
   6   3  -1   -0.09    0.16
  -6  -3   1   -0.11    0.15
  -6  -3   1   -0.02    0.23
  -6  -3   1   -0.23    0.19
   5   3  -1    0.28    0.24
   5   3  -1   -0.04    0.17
   5   3  -1    1.08    0.35
   5   3  -1    0.55    0.24
   5   3  -1    1.18    0.37
  -5  -3   1    0.39    0.26
  -5  -3   1    0.36    0.27
  -5  -3   1    0.76    0.33
  -5  -3   1    1.16    0.33
   4   3  -1   15.67    1.96
   4   3  -1   15.19    1.93
   4   3  -1   14.87    1.83
   4   3  -1   15.30    1.80
   4   3  -1   17.77    1.92
   4   3  -1   16.11    1.89
  -4  -3   1   14.74    1.86
  -4  -3   1   15.10    1.90
  -4  -3   1   13.82    1.89
  -4  -3   1   14.69    1.94
   3   3  -1    7.51    1.01
   3   3  -1    6.77    0.87
   3   3  -1    6.86    1.08
   3   3  -1    8.96    0.94
   3   3  -1    6.46    1.01
   3   3  -1    7.21    1.09
  -3  -3   1    6.91    1.04
  -3  -3   1    6.57    1.04
  -3  -3   1    7.86    1.07
   2   3  -1   76.49    8.12
   2   3  -1   82.55    8.23
   2   3  -1   65.89    8.21
   2   3  -1   73.90    8.16
   2   3  -1   75.03    8.19
   2   3  -1   69.05    8.37
  -2  -3   1   66.22    8.32
  -2  -3   1   71.86    8.21
  -2  -3   1   79.09    8.25
   1   3  -1    8.38    0.99
   1   3  -1    7.93    1.21
   1   3  -1    7.77    0.94
   1   3  -1    7.87    1.00
   1   3  -1    8.52    0.97
   1   3  -1    7.54    1.00
  -1  -3   1    9.01    1.03
  -1  -3   1    7.21    1.12
  -1  -3   1    7.72    0.99
  -1  -3   1    7.84    0.94
   0   3  -1   22.77    2.92
   0   3  -1   22.86    2.61
   0   3  -1   23.31    2.63
   0   3  -1   20.91    2.65
   0   3  -1   23.95    2.62
   0  -3   1   22.26    2.81
   0  -3   1   23.12    2.62
   0  -3   1   23.31    2.59
   0  -3   1   23.36    2.65
  -1   3  -1   29.93    3.42
  -1   3  -1   31.72    3.48
  -1   3  -1   26.97    3.73
  -1   3  -1   30.16    3.51
  -1   3  -1   32.15    3.45
   1  -3   1   30.17    3.45
   1  -3   1   30.52    3.45
   1  -3   1   35.50    3.49
   1  -3   1   28.89    3.44
   1  -3   1   30.12    3.66
  -2   3  -1   46.67    5.63
  -2   3  -1   44.69    5.23
  -2   3  -1   45.17    5.26
  -2   3  -1   43.73    5.20
  -2   3  -1   49.07    5.30
   2  -3   1   50.52    5.28
   2  -3   1   47.45    5.19
   2  -3   1   50.43    5.48
   2  -3   1   43.90    5.25
   2  -3   1   45.14    5.23
  -3   3  -1    1.30    0.34
  -3   3  -1    1.75    0.35
  -3   3  -1    1.58    0.29
  -3   3  -1    1.62    0.36
  -3   3  -1    0.39    0.50
   3  -3   1    1.31    0.44
   3  -3   1    1.52    0.34
   3  -3   1    1.54    0.37
   3  -3   1    1.45    0.35
  -4   3  -1    0.45    0.44
  -4   3  -1    1.28    0.28
  -4   3  -1    1.16    0.31
  -4   3  -1    1.16    0.35
  -4   3  -1    1.01    0.31
   4  -3   1    0.76    0.39
   4  -3   1    1.61    0.38
   4  -3   1    1.02    0.31
   4  -3   1    1.07    0.36
  -5   3  -1    0.67    0.27
  -5   3  -1    0.08    0.17
  -5   3  -1    0.67    0.54
  -5   3  -1    0.55    0.30
  -5   3  -1    0.19    0.26
   5  -3   1    0.10    0.27
   5  -3   1    0.52    0.34
   5  -3   1    0.56    0.29
   5  -3   1    0.49    0.26
   5  -3   1    0.54    0.26
  -6   3  -1   26.85    3.35
  -6   3  -1   24.61    3.34
  -6   3  -1   33.86    3.93
  -6   3  -1   30.02    3.32
  -6   3  -1   23.95    3.37
   6  -3   1   28.77    3.40
   6  -3   1   24.24    3.38
   6  -3   1   30.06    3.39
   6  -3   1   27.77    3.34
  -7   3  -1    5.12    1.06
  -7   3  -1    7.42    1.20
  -7   3  -1    5.97    1.18
   7  -3   1    7.45    1.27
   7  -3   1    6.79    1.18
   7  -3   1    7.11    1.16
   7  -3   1    6.44    1.12
  -8   3  -1    1.09    0.48
  -8   3  -1    0.84    0.46
  -8   3  -1    1.18    0.58
   8  -3   1    1.45    0.52
   8  -3   1    0.85    0.53
   8  -3   1    1.12    0.49
   8  -3   1    0.43    0.38
  -9   3  -1    2.76    0.73
  -9   3  -1    3.44    0.81
  -9   3  -1    1.58    0.67
   9  -3   1    1.85    0.62
   9  -3   1    2.33    0.76
   9  -3   1    0.19    0.42
   9  -3   1    2.61    0.75
 -10   3  -1    4.08    1.13
 -10   3  -1    5.50    1.28
 -10   3  -1    7.29    1.29
  10  -3   1    5.07    1.23
  10  -3   1    6.38    1.24
  10  -3   1    5.19    1.21
 -11   3  -1    0.10    0.55
 -11   3  -1    0.72    0.61
 -11   3  -1    0.22    0.51
  11  -3   1   -0.08    0.59
  11  -3   1    0.62    0.59
  11  -3   1   -0.27    0.48
  11   2  -1    0.25    0.55
  11   2  -1    0.66    0.61
  11   2  -1    0.09    0.48
 -11  -2   1    0.13    0.41
 -11  -2   1    0.71    0.64
 -11  -2   1    0.09    0.52
  10   2  -1    0.85    0.50
  10   2  -1    0.83    0.47
  10   2  -1    0.64    0.56
 -10  -2   1   -0.05    0.40
 -10  -2   1    0.95    0.49
 -10  -2   1    0.60    0.42
   9   2  -1    1.43    0.54
   9   2  -1    1.77    0.59
   9   2  -1    1.16    0.50
   9   2  -1    2.22    0.70
  -9  -2   1    0.71    0.47
  -9  -2   1    2.98    0.80
  -9  -2   1    1.66    0.65
   8   2  -1    1.44    0.58
   8   2  -1    1.55    0.51
   8   2  -1    1.95    0.59
   8   2  -1    1.38    0.49
  -8  -2   1    1.33    0.53
  -8  -2   1    0.95    0.47
  -8  -2   1    0.94    0.50
   7   2  -1    0.56    0.38
   7   2  -1   -0.05    0.23
   7   2  -1    0.44    0.28
   7   2  -1    0.07    0.28
  -7  -2   1    0.72    0.34
  -7  -2   1   -0.03    0.17
  -7  -2   1   -0.25    0.23
   6   2  -1   21.02    2.42
   6   2  -1   19.04    2.41
   6   2  -1   22.81    2.52
   6   2  -1   19.96    2.47
  -6  -2   1   21.41    2.53
  -6  -2   1   18.01    2.41
  -6  -2   1   18.20    2.42
   5   2  -1    6.84    1.13
   5   2  -1    8.12    1.09
   5   2  -1    8.19    0.94
   5   2  -1    7.73    1.07
   5   2  -1    8.59    1.18
  -5  -2   1    7.85    1.12
  -5  -2   1    6.86    0.90
  -5  -2   1   10.39    1.17
  -5  -2   1    8.29    1.20
   4   2  -1    3.09    0.50
   4   2  -1    2.84    0.27
   4   2  -1    2.92    0.42
   4   2  -1    1.71    0.44
   4   2  -1    2.29    0.40
   4   2  -1    2.50    0.46
  -4  -2   1    1.34    0.37
  -4  -2   1    4.21    0.57
  -4  -2   1    0.82    0.27
  -4  -2   1    1.57    0.34
  -4  -2   1    1.56    0.37
  -4  -2   1    1.89    0.43
   3   2  -1    0.60    0.21
   3   2  -1    0.68    0.23
   3   2  -1    0.40    0.19
   3   2  -1    0.36    0.15
   3   2  -1    0.60    0.23
   3   2  -1    0.74    0.27
  -3  -2   1    0.53    0.24
  -3  -2   1    0.74    0.26
  -3  -2   1    0.78    0.24
  -3  -2   1    0.23    0.20
  -3  -2   1    0.36    0.20
   2   2  -1    4.36    0.71
   2   2  -1    5.84    0.70
   2   2  -1    5.14    0.71
   2   2  -1    4.07    0.61
   2   2  -1    6.48    0.75
  -2  -2   1    6.55    0.78
  -2  -2   1    5.10    0.74
  -2  -2   1    3.53    0.70
   1   2  -1    7.16    0.92
   1   2  -1    8.20    0.93
   1   2  -1    7.86    0.90
   1   2  -1    7.34    0.89
   1   2  -1    6.74    1.03
  -1  -2   1    7.54    0.91
  -1  -2   1    7.90    0.94
   0   2  -1   98.99   12.33
   0   2  -1  122.45   12.16
   0   2  -1  112.03   12.19
   0   2  -1  103.93   12.15
   0   2  -1  106.70   12.15
   0   2  -1  103.32   12.14
   0  -2   1  103.83   12.15
   0  -2   1  118.55   12.18
   0  -2   1  111.01   12.14
   0  -2   1  117.98   12.16
  -1   2  -1   13.46    1.92
  -1   2  -1   12.97    1.73
  -1   2  -1   14.58    1.70
  -1   2  -1   14.25    1.71
   1  -2   1   16.43    1.69
   1  -2   1   15.28    1.70
   1  -2   1   14.01    1.83
   1  -2   1   14.22    1.70
   1  -2   1   16.96    1.72
  -2   2  -1  227.14   25.12
  -2   2  -1  232.99   25.42
  -2   2  -1  250.37   25.16
  -2   2  -1  220.96   25.12
  -2   2  -1  212.32   25.07
   2  -2   1  200.66   25.13
   2  -2   1  228.69   25.14
   2  -2   1  231.84   25.11
   2  -2   1  238.90   25.27
  -3   2  -1  142.26   15.09
  -3   2  -1  138.15   15.06
  -3   2  -1  126.02   15.02
  -3   2  -1  133.29   15.37
  -3   2  -1  153.80   15.08
   3  -2   1  135.99   15.05
   3  -2   1  133.31   15.08
   3  -2   1  134.16   15.08
   3  -2   1  123.67   15.15
   3  -2   1  138.28   15.10
  -4   2  -1   43.91    5.35
  -4   2  -1   43.95    4.97
  -4   2  -1   42.93    5.01
  -4   2  -1   45.27    5.05
   4  -2   1   44.94    5.02
   4  -2   1   49.03    5.07
   4  -2   1   43.15    5.03
   4  -2   1   42.46    4.99
   4  -2   1   41.65    5.09
  -5   2  -1   19.05    2.49
  -5   2  -1   16.56    2.12
  -5   2  -1   18.02    2.09
  -5   2  -1   15.58    2.13
   5  -2   1   16.61    2.11
   5  -2   1   15.23    2.14
   5  -2   1   16.92    2.17
   5  -2   1   18.64    2.12
   5  -2   1   18.16    2.15
  -6   2  -1   22.66    2.87
  -6   2  -1   25.42    3.29
  -6   2  -1   25.84    2.94
  -6   2  -1   24.87    2.97
   6  -2   1   25.04    2.96
   6  -2   1   23.84    2.97
   6  -2   1   23.73    2.90
   6  -2   1   21.88    2.88
  -7   2  -1    3.70    0.69
  -7   2  -1    3.32    0.75
  -7   2  -1    3.23    0.74
   7  -2   1    2.31    0.70
   7  -2   1    4.11    0.84
   7  -2   1    3.37    0.71
   7  -2   1    2.36    0.60
  -8   2  -1    0.06    0.31
  -8   2  -1    0.12    0.35
   8  -2   1   -0.27    0.18
   8  -2   1    0.42    0.35
   8  -2   1   -0.16    0.30
   8  -2   1   -0.06    0.42
  -9   2  -1    0.40    0.49
  -9   2  -1    0.89    0.54
   9  -2   1    1.57    0.57
   9  -2   1    2.23    0.67
   9  -2   1    1.29    0.64
 -10   2  -1    0.00    0.44
 -10   2  -1    0.13    0.35
  10  -2   1    0.21    0.49
  10  -2   1    0.30    0.45
  10  -2   1    0.61    0.53
 -11   2  -1    2.59    0.77
 -11   2  -1    1.82    0.78
 -11   2  -1    2.58    0.93
  11  -2   1    2.77    0.89
  11  -2   1    2.10    0.75
  11  -2   1    0.59    0.70
  11   1  -1    1.72    0.72
  11   1  -1   -0.19    0.54
  11   1  -1    0.85    0.52
 -11  -1   1    0.83    0.53
 -11  -1   1    0.84    0.56
 -11  -1   1    1.02    0.62
  10   1  -1    3.19    0.78
  10   1  -1    3.97    0.98
  10   1  -1    3.54    0.91
 -10  -1   1    2.25    0.80
 -10  -1   1    3.62    0.96
 -10  -1   1    2.31    0.71
   9   1  -1    1.80    0.61
   9   1  -1    1.84    0.61
   9   1  -1    1.20    0.57
   9   1  -1    1.48    0.59
  -9  -1   1    1.87    0.64
  -9  -1   1    0.98    0.57
  -9  -1   1    1.99    0.57
   8   1  -1    4.66    0.89
   8   1  -1    2.83    0.76
   8   1  -1    3.86    0.77
   8   1  -1    2.27    0.66
  -8  -1   1    2.76    0.74
  -8  -1   1    3.98    0.83
  -8  -1   1    2.93    0.70
   7   1  -1    3.28    0.79
   7   1  -1    4.16    0.84
   7   1  -1    5.06    0.83
   7   1  -1    3.30    0.74
  -7  -1   1    3.32    0.72
  -7  -1   1    4.57    0.88
  -7  -1   1    3.81    0.83
   6   1  -1   -0.26    0.16
   6   1  -1    0.26    0.27
   6   1  -1    0.06    0.19
   6   1  -1   -0.21    0.20
  -6  -1   1   -0.21    0.19
  -6  -1   1   -0.32    0.21
  -6  -1   1   -0.01    0.21
   5   1  -1    7.43    1.20
   5   1  -1    9.65    1.25
   5   1  -1    8.74    1.29
   5   1  -1    8.91    1.29
   5   1  -1    9.39    1.09
  -5  -1   1    8.21    1.22
  -5  -1   1    9.58    1.32
  -5  -1   1    7.95    1.22
  -5  -1   1    8.85    1.05
   4   1  -1   63.74    7.12
   4   1  -1   67.58    7.09
   4   1  -1   65.37    7.08
   4   1  -1   65.51    7.01
   4   1  -1   61.12    7.11
  -4  -1   1   66.78    7.09
  -4  -1   1   65.88    7.14
  -4  -1   1   55.85    6.99
  -4  -1   1   59.47    7.08
   3   1  -1   16.36    1.88
   3   1  -1   15.74    1.94
   3   1  -1   15.81    1.96
   3   1  -1   18.26    1.95
   3   1  -1   17.32    1.98
  -3  -1   1   17.40    2.00
  -3  -1   1   16.39    1.96
  -3  -1   1   15.83    1.95
   2   1  -1  102.82   11.66
   2   1  -1  108.93   11.68
   2   1  -1  121.42   11.72
   2   1  -1   95.56   11.67
   2   1  -1   99.63   11.73
   2   1  -1  103.78   11.70
  -2  -1   1  103.40   11.69
  -2  -1   1  106.01   11.72
  -2  -1   1   98.15   11.64
  -2  -1   1  115.84   11.71
   1   1  -1  145.42   14.51
   1   1  -1  117.76   14.53
   1   1  -1  124.15   14.53
   1   1  -1  125.79   14.50
   1   1  -1  140.38   14.52
  -1  -1   1  139.07   14.52
  -1  -1   1  148.22   14.53
  -1  -1   1  112.09   14.53
   0   1  -1   36.77    3.73
   0   1  -1   31.59    3.82
   0   1  -1   33.23    3.71
   0  -1   1   30.13    3.81
   0  -1   1   31.82    3.79
   0  -1   1   37.18    3.73
  -1   1  -1   48.16    5.74
  -1   1  -1   53.09    5.76
  -1   1  -1   48.25    5.90
  -1   1  -1   52.13    5.75
   1  -1   1   50.84    5.75
   1  -1   1   53.26    5.76
   1  -1   1   50.06    5.83
   1  -1   1   55.82    5.76
  -2   1  -1   64.56    7.85
  -2   1  -1   63.83    8.04
  -2   1  -1   75.56    7.88
  -2   1  -1   71.01    7.84
   2  -1   1   70.28    7.86
   2  -1   1   74.94    7.88
   2  -1   1   71.56    7.88
   2  -1   1   68.94    7.94
   2  -1   1   76.49    7.88
  -3   1  -1   38.46    4.45
  -3   1  -1   42.16    4.69
  -3   1  -1   39.89    4.42
  -3   1  -1   42.02    4.44
   3  -1   1   37.49    4.42
   3  -1   1   37.30    4.43
   3  -1   1   39.28    4.44
   3  -1   1   37.67    4.45
   3  -1   1   37.77    4.50
   3  -1   1   39.02    4.45
  -4   1  -1    0.46    0.23
  -4   1  -1    0.69    0.16
  -4   1  -1    0.79    0.42
  -4   1  -1    0.54    0.24
  -4   1  -1    0.44    0.23
   4  -1   1    1.02    0.28
   4  -1   1    0.39    0.24
   4  -1   1    0.64    0.27
   4  -1   1    0.19    0.19
   4  -1   1    0.76    0.23
   4  -1   1    0.86    0.27
  -5   1  -1   10.27    1.29
  -5   1  -1   10.66    1.49
  -5   1  -1   12.32    1.46
  -5   1  -1    9.62    1.38
  -5   1  -1   12.23    1.68
   5  -1   1   11.79    1.54
   5  -1   1   12.59    1.46
   5  -1   1   13.13    1.43
   5  -1   1   11.46    1.55
   5  -1   1   11.71    1.41
   5  -1   1    9.70    1.41
  -6   1  -1    0.62    0.29
  -6   1  -1    0.16    0.21
  -6   1  -1    1.06    0.52
  -6   1  -1    0.12    0.19
   6  -1   1   -0.01    0.23
   6  -1   1    0.73    0.33
   6  -1   1    0.40    0.24
   6  -1   1    0.19    0.24
  -7   1  -1   11.80    1.71
  -7   1  -1   11.29    1.51
  -7   1  -1   11.26    1.63
   7  -1   1   10.24    1.63
   7  -1   1   14.09    1.70
   7  -1   1   10.75    1.56
   7  -1   1    9.59    1.64
  -8   1  -1    5.89    1.17
  -8   1  -1    8.05    1.25
  -8   1  -1    9.10    1.39
   8  -1   1    5.91    1.21
   8  -1   1    6.56    1.18
   8  -1   1    7.56    1.26
  -9   1  -1    0.54    0.45
  -9   1  -1    0.20    0.38
   9  -1   1    0.28    0.32
   9  -1   1    0.32    0.46
   9  -1   1    0.04    0.42
 -10   1  -1    5.30    1.25
 -10   1  -1    5.62    1.19
  10  -1   1    4.30    1.18
  10  -1   1    6.32    1.17
  10  -1   1    6.49    1.27
 -11   1  -1    0.35    0.67
 -11   1  -1    0.31    0.57
  11  -1   1    0.91    0.67
  11  -1   1    0.82    0.67
  11  -1   1    1.22    0.56
  11   0  -1    0.15    0.54
  11   0  -1    1.06    0.62
  11   0  -1    0.31    0.50
 -11   0   1    0.64    0.57
 -11   0   1   -0.14    0.37
  10   0  -1    2.02    0.73
  10   0  -1    1.94    0.72
  10   0  -1    1.91    0.63
 -10   0   1    2.77    0.77
 -10   0   1    2.09    0.76
 -10   0   1    1.21    0.61
   9   0  -1   -0.23    0.34
   9   0  -1   -0.21    0.29
   9   0  -1    0.15    0.37
  -9   0   1    0.33    0.41
  -9   0   1    0.29    0.43
  -9   0   1    0.33    0.33
   8   0  -1    3.79    0.76
   8   0  -1    3.15    0.79
   8   0  -1    1.70    0.64
  -8   0   1    3.60    0.79
  -8   0   1    2.15    0.67
  -8   0   1    3.04    0.71
   7   0  -1    6.94    1.19
   7   0  -1    6.37    1.12
   7   0  -1    8.32    1.26
   7   0  -1    7.35    1.19
  -7   0   1    6.55    1.19
  -7   0   1    6.98    1.17
  -7   0   1    6.93    1.19
   6   0  -1   17.08    1.94
   6   0  -1   15.63    2.04
   6   0  -1   15.82    1.99
   6   0  -1   15.69    2.02
   6   0  -1   14.96    2.15
  -6   0   1   13.91    1.97
  -6   0   1   17.94    2.07
  -6   0   1   16.34    2.04
   5   0  -1   26.96    3.18
   5   0  -1   27.16    3.12
   5   0  -1   26.62    3.07
   5   0  -1   27.42    3.18
   5   0  -1   29.83    3.17
  -5   0   1   25.79    3.13
  -5   0   1   23.79    3.06
  -5   0   1   27.66    3.17
  -5   0   1   26.13    3.15
  -5   0   1   26.74    3.14
   4   0  -1   11.09    1.37
   4   0  -1   11.55    1.35
   4   0  -1   10.07    1.32
   4   0  -1   10.39    1.29
   4   0  -1    8.68    1.34
   4   0  -1   12.32    1.39
  -4   0   1   11.42    1.36
  -4   0   1   11.21    1.30
  -4   0   1   10.99    1.34
  -4   0   1   12.53    1.37
  -4   0   1   10.19    1.36
   3   0  -1    1.06    0.28
   3   0  -1    1.32    0.27
   3   0  -1    0.82    0.23
   3   0  -1    1.21    0.29
   3   0  -1    0.36    0.20
   3   0  -1    1.14    0.23
  -3   0   1    0.97    0.27
  -3   0   1    1.28    0.24
  -3   0   1    0.85    0.24
  -3   0   1    0.85    0.26
  -3   0   1    1.26    0.26
   2   0  -1   12.77    1.49
   2   0  -1   11.74    1.47
   2   0  -1   12.63    1.49
   2   0  -1   13.05    1.46
   2   0  -1   13.58    1.49
   2   0  -1   12.16    1.48
  -2   0   1   12.58    1.48
  -2   0   1   11.63    1.47
  -2   0   1   13.26    1.50
  -2   0   1   13.32    1.47
   1   0  -1    4.67    0.51
   1   0  -1    4.03    0.49
   1   0  -1    4.71    0.51
   1   0  -1    5.08    0.52
  -1   0   1    4.25    0.51
  -1   0   1    3.19    0.49
  -1   0   1    5.19    0.51
   0   0  -1   26.73    2.90
   0   0  -1   24.51    2.88
   0   0   1   24.93    2.88
  -1   0  -1    1.94    0.23
  -1   0  -1    1.24    0.32
  -1   0  -1    1.21    0.31
   1   0   1    1.19    0.30
   1   0   1    2.00    0.24
   1   0   1    2.13    0.24
   1   0   1    1.62    0.22
   1   0   1    1.17    0.32
   1   0   1    1.90    0.24
  -2   0  -1   73.77    7.56
  -2   0  -1   66.28    7.52
  -2   0  -1   61.16    7.53
  -2   0  -1   69.28    7.54
  -2   0  -1   67.85    7.68
   2   0   1   66.70    7.55
   2   0   1   67.50    7.56
   2   0   1   72.13    7.55
   2   0   1   68.45    7.55
   2   0   1   71.40    7.60
   2   0   1   67.15    7.53
   2   0   1   64.92    7.53
   2   0   1   66.80    7.69
   2   0   1   65.18    7.53
  -3   0  -1    5.07    0.75
  -3   0  -1    4.35    0.65
  -3   0  -1    3.90    0.56
  -3   0  -1    4.64    0.60
  -3   0  -1    5.32    0.65
   3   0   1    3.64    0.64
   3   0   1    3.81    0.62
   3   0   1    5.17    0.64
   3   0   1    4.23    0.64
   3   0   1    4.08    0.62
   3   0   1    3.70    0.59
   3   0   1    4.95    0.67
   3   0   1    4.18    0.58
  -4   0  -1  139.40   15.43
  -4   0  -1  130.80   15.58
  -4   0  -1  138.20   15.37
  -4   0  -1  134.01   15.42
   4   0   1  145.07   15.44
   4   0   1  139.50   15.44
   4   0   1  122.70   15.43
   4   0   1  147.99   15.40
   4   0   1  148.76   15.47
   4   0   1  141.09   15.46
   4   0   1  141.31   15.41
   4   0   1  139.68   15.40
  -5   0  -1   20.18    2.47
  -5   0  -1   22.07    2.67
  -5   0  -1   20.89    2.50
  -5   0  -1   17.99    2.39
  -5   0  -1   22.12    2.48
  -5   0  -1   20.49    2.46
   5   0   1   19.84    2.47
   5   0   1   20.42    2.47
   5   0   1   20.47    2.50
   5   0   1   20.96    2.45
   5   0   1   22.11    2.43
   5   0   1   19.51    2.48
  -6   0  -1   51.28    6.02
  -6   0  -1   51.26    6.06
  -6   0  -1   52.82    6.03
  -6   0  -1   55.51    6.24
  -6   0  -1   47.83    5.95
   6   0   1   52.95    6.06
   6   0   1   52.35    5.97
   6   0   1   53.87    6.01
   6   0   1   52.95    6.07
   6   0   1   54.37    6.05
  -7   0  -1    4.14    0.82
  -7   0  -1    3.21    0.72
  -7   0  -1    2.97    0.68
   7   0   1    2.36    0.65
   7   0   1    3.64    0.78
   7   0   1    3.87    0.76
   7   0   1    3.78    0.67
   7   0   1    4.40    0.85
  -8   0  -1    0.36    0.28
  -8   0  -1    0.18    0.32
  -8   0  -1    0.55    0.43
   8   0   1    0.29    0.32
   8   0   1   -0.23    0.32
   8   0   1   -0.02    0.24
   8   0   1    0.37    0.34
  -9   0  -1    1.33    0.53
  -9   0  -1    1.17    0.47
  -9   0  -1    1.01    0.51
   9   0   1    1.41    0.59
   9   0   1    2.32    0.61
   9   0   1    0.90    0.46
 -10   0  -1    0.54    0.51
 -10   0  -1   -0.35    0.27
  10   0   1    0.22    0.44
  10   0   1    0.28    0.53
  10   0   1    0.36    0.45
 -11   0  -1    1.39    0.60
 -11   0  -1    1.87    0.73
  11   0   1    3.94    0.93
  11   0   1    2.02    0.75
  11   0   1    2.38    0.81
  11  -1  -1    0.36    0.61
  11  -1  -1    0.42    0.54
  11  -1  -1    0.13    0.51
 -11   1   1    0.55    0.61
 -11   1   1   -0.02    0.49
  10  -1  -1    0.48    0.47
  10  -1  -1    0.14    0.50
  10  -1  -1    0.26    0.38
 -10   1   1    0.69    0.49
 -10   1   1    0.21    0.35
   9  -1  -1    3.99    0.96
   9  -1  -1    4.43    1.04
   9  -1  -1    4.83    1.00
  -9   1   1    4.05    0.99
  -9   1   1    4.99    1.02
  -9   1   1    3.53    0.91
   8  -1  -1   -0.42    0.26
   8  -1  -1   -0.05    0.28
   8  -1  -1    0.26    0.38
  -8   1   1    0.13    0.34
  -8   1   1   -0.06    0.29
  -8   1   1    0.10    0.30
   7  -1  -1   28.35    3.19
   7  -1  -1   30.82    3.26
   7  -1  -1   25.07    3.26
   7  -1  -1   24.85    3.27
  -7   1   1   25.34    3.24
  -7   1   1   24.44    3.24
  -7   1   1   28.48    3.29
   6  -1  -1   -0.22    0.23
   6  -1  -1    0.06    0.18
   6  -1  -1    0.59    0.32
   6  -1  -1    0.30    0.29
  -6   1   1    0.15    0.24
  -6   1   1    0.56    0.34
  -6   1   1    0.94    0.35
   5  -1  -1    0.66    0.26
   5  -1  -1    0.65    0.28
   5  -1  -1    0.29    0.22
   5  -1  -1    0.28    0.22
  -5   1   1    0.58    0.28
  -5   1   1    0.43    0.23
  -5   1   1    0.10    0.22
  -5   1   1    0.42    0.31
  -5   1   1    0.27    0.16
   4  -1  -1    8.88    1.25
   4  -1  -1    8.50    1.23
   4  -1  -1    9.84    1.16
   4  -1  -1    8.18    1.12
  -4   1   1    8.91    1.29
  -4   1   1    9.62    1.19
  -4   1   1    9.26    1.24
  -4   1   1    9.74    1.19
  -4   1   1    8.71    1.07
   3  -1  -1   20.02    2.52
   3  -1  -1   21.87    2.51
   3  -1  -1   22.42    2.51
   3  -1  -1   20.70    2.53
  -3   1   1   20.52    2.52
  -3   1   1   20.75    2.45
  -3   1   1   22.57    2.53
  -3   1   1   24.32    2.55
  -3   1   1   22.09    2.64
   2  -1  -1   48.38    5.40
   2  -1  -1   51.86    5.42
   2  -1  -1   51.74    5.43
   2  -1  -1   48.10    5.43
  -2   1   1   48.97    5.42
  -2   1   1   47.06    5.42
  -2   1   1   48.27    5.42
  -2   1   1   43.34    5.51
   1  -1  -1    1.34    0.33
   1  -1  -1    1.87    0.24
   1  -1  -1    1.50    0.23
   1  -1  -1    1.41    0.23
   1  -1  -1    1.04    0.19
  -1   1   1    1.00    0.21
  -1   1   1    1.12    0.21
  -1   1   1    1.35    0.22
  -1   1   1    1.17    0.31
   0  -1  -1  212.09   24.67
   0  -1  -1  220.69   24.62
   0  -1  -1  253.59   24.56
   0   1   1  212.92   24.56
   0   1   1  212.73   24.56
   0   1   1  221.85   24.68
  -1  -1  -1   63.18    8.27
  -1  -1  -1   79.00    8.18
  -1  -1  -1   68.04    8.23
   1   1   1   76.65    8.16
   1   1   1   75.95    8.19
   1   1   1   76.54    8.18
   1   1   1   67.29    8.27
   1   1   1   79.42    8.17
  -2  -1  -1   28.72    2.86
  -2  -1  -1   21.94    2.90
  -2  -1  -1   25.30    2.86
   2   1   1   25.37    2.83
   2   1   1   23.18    2.86
   2   1   1   20.25    2.94
   2   1   1   27.40    2.86
   2   1   1   24.36    2.86
   2   1   1   27.69    2.86
   2   1   1   24.69    2.82
   2   1   1   29.70    2.82
  -3  -1  -1   47.53    4.96
  -3  -1  -1   44.89    4.97
  -3  -1  -1   44.25    4.95
  -3  -1  -1   41.85    5.07
  -3  -1  -1   41.84    5.00
   3   1   1   39.29    5.00
   3   1   1   42.56    4.98
   3   1   1   39.38    5.06
   3   1   1   42.86    4.97
   3   1   1   45.57    4.97
   3   1   1   45.55    4.93
   3   1   1   47.30    4.91
   3   1   1   49.30    4.99
   3   1   1   45.66    4.94
  -4  -1  -1    9.79    1.45
  -4  -1  -1   10.36    1.33
  -4  -1  -1   10.04    1.38
  -4  -1  -1   10.45    1.35
  -4  -1  -1   12.04    1.33
   4   1   1   10.71    1.39
   4   1   1    9.57    1.34
   4   1   1   10.82    1.33
   4   1   1   10.97    1.37
   4   1   1   11.51    1.29
   4   1   1   11.23    1.50
   4   1   1   12.14    1.34
   4   1   1   10.91    1.37
  -5  -1  -1    3.45    0.66
  -5  -1  -1    4.45    0.78
  -5  -1  -1    4.25    0.71
  -5  -1  -1    4.50    0.79
  -5  -1  -1    4.04    0.74
   5   1   1    5.08    0.80
   5   1   1    5.64    0.74
   5   1   1    4.11    0.71
   5   1   1    3.78    0.75
   5   1   1    3.77    0.69
   5   1   1    4.12    0.74
   5   1   1    3.85    0.64
  -6  -1  -1   -0.07    0.24
  -6  -1  -1    0.52    0.61
  -6  -1  -1    0.01    0.17
  -6  -1  -1    0.02    0.19
  -6  -1  -1    0.39    0.28
   6   1   1    0.21    0.23
   6   1   1    0.00    0.26
   6   1   1   -0.25    0.17
   6   1   1   -0.03    0.23
   6   1   1    0.05    0.18
  -7  -1  -1    1.12    0.42
  -7  -1  -1    0.40    0.28
  -7  -1  -1    0.64    0.35
   7   1   1    0.77    0.42
   7   1   1    0.45    0.33
   7   1   1    0.49    0.33
   7   1   1    0.73    0.37
  -8  -1  -1    0.40    0.24
  -8  -1  -1   -0.06    0.23
  -8  -1  -1    0.35    0.36
   8   1   1    0.10    0.30
   8   1   1   -0.01    0.22
   8   1   1    0.32    0.38
   8   1   1    0.24    0.34
  -9  -1  -1    0.26    0.31
  -9  -1  -1    0.12    0.27
  -9  -1  -1    0.27    0.36
   9   1   1    0.15    0.38
   9   1   1    0.35    0.35
   9   1   1    0.08    0.38
   9   1   1   -0.39    0.32
 -10  -1  -1    1.45    0.68
 -10  -1  -1    4.43    0.98
 -10  -1  -1    3.64    0.94
  10   1   1    2.02    0.78
  10   1   1    4.47    0.90
  10   1   1    3.80    0.97
  10   1   1    3.79    0.91
 -11  -1  -1    1.16    0.60
 -11  -1  -1   -0.43    0.44
  11   1   1    0.64    0.59
  11   1   1    0.01    0.47
  11   1   1    0.46    0.51
  11  -2  -1    1.64    0.86
  11  -2  -1    3.57    0.96
  11  -2  -1    3.40    1.01
 -11   2   1    1.36    0.69
 -11   2   1    3.78    1.03
  10  -2  -1   -0.15    0.47
  10  -2  -1    0.13    0.54
  10  -2  -1    0.49    0.48
 -10   2   1   -0.16    0.39
 -10   2   1   -0.28    0.40
   9  -2  -1    0.64    0.44
   9  -2  -1    1.46    0.59
   9  -2  -1    0.47    0.48
  -9   2   1    0.32    0.42
  -9   2   1    0.63    0.44
   8  -2  -1    7.63    1.36
   8  -2  -1    7.09    1.26
   8  -2  -1    8.23    1.36
  -8   2   1    7.64    1.39
  -8   2   1    7.29    1.29
  -8   2   1    6.81    1.29
   7  -2  -1   17.53    2.31
   7  -2  -1   18.40    2.52
   7  -2  -1   21.62    2.38
   7  -2  -1   16.86    2.51
  -7   2   1   15.75    2.48
  -7   2   1   21.89    2.41
  -7   2   1   16.14    2.46
   6  -2  -1   38.64    4.34
   6  -2  -1   36.78    4.34
   6  -2  -1   39.78    4.42
   6  -2  -1   36.92    4.41
  -6   2   1   36.02    4.39
  -6   2   1   34.85    4.35
  -6   2   1   38.26    4.40
   5  -2  -1   10.00    1.52
   5  -2  -1   12.74    1.44
   5  -2  -1   12.12    1.56
   5  -2  -1   12.57    1.53
  -5   2   1   10.10    1.63
  -5   2   1    9.96    1.51
  -5   2   1   11.72    1.55
  -5   2   1   10.18    1.41
   4  -2  -1    1.19    0.33
   4  -2  -1    1.20    0.32
   4  -2  -1    0.75    0.27
   4  -2  -1    0.73    0.25
   4  -2  -1    0.40    0.22
  -4   2   1    1.36    0.36
  -4   2   1    1.08    0.32
  -4   2   1    0.22    0.37
  -4   2   1    1.71    0.39
   3  -2  -1  110.34   13.23
   3  -2  -1  120.51   13.21
   3  -2  -1  123.74   13.20
   3  -2  -1  116.84   13.17
   3  -2  -1  126.18   13.22
  -3   2   1  110.37   13.18
  -3   2   1  138.50   13.23
  -3   2   1  106.70   13.39
  -3   2   1  119.90   13.21
   2  -2  -1    0.43    0.15
   2  -2  -1    0.14    0.14
   2  -2  -1    0.15    0.15
   2  -2  -1    0.35    0.19
   2  -2  -1    0.56    0.16
  -2   2   1    0.40    0.30
  -2   2   1    0.54    0.18
  -2   2   1    0.78    0.21
  -2   2   1   -0.05    0.11
   1  -2  -1   34.65    3.72
   1  -2  -1   32.45    3.71
   1  -2  -1   30.59    3.67
   1  -2  -1   31.14    3.80
   1  -2  -1   34.37    3.68
  -1   2   1   30.62    3.91
  -1   2   1   33.19    3.72
  -1   2   1   34.48    3.69
  -1   2   1   32.48    3.72
  -1   2   1   35.13    3.73
   0  -2  -1    7.10    0.90
   0  -2  -1    6.67    0.75
   0  -2  -1    7.23    0.79
   0   2   1    5.44    0.94
   0   2   1    5.87    0.78
   0   2   1    5.50    0.78
   0   2   1    7.06    0.79
   0   2   1    6.42    0.79
  -1  -2  -1    0.09    0.13
  -1  -2  -1   -0.11    0.14
  -1  -2  -1    0.04    0.08
   1   2   1    0.13    0.22
   1   2   1    0.03    0.10
   1   2   1   -0.01    0.11
   1   2   1   -0.08    0.09
   1   2   1   -0.09    0.09
   1   2   1   -0.04    0.06
  -2  -2  -1   16.29    2.00
  -2  -2  -1   17.79    2.12
  -2  -2  -1   17.50    2.01
   2   2   1   18.98    1.95
   2   2   1   16.46    2.15
   2   2   1   16.74    1.95
   2   2   1   16.55    1.93
   2   2   1   15.24    1.98
   2   2   1   17.09    2.12
   2   2   1   17.20    2.02
   2   2   1   17.00    1.99
  -3  -2  -1   34.34    3.75
  -3  -2  -1   34.85    3.85
  -3  -2  -1   32.85    3.74
  -3  -2  -1   33.54    3.65
   3   2   1   32.09    3.67
   3   2   1   31.76    3.65
   3   2   1   35.07    3.74
   3   2   1   30.46    3.75
   3   2   1   29.35    3.72
   3   2   1   29.63    3.81
   3   2   1   33.36    3.88
   3   2   1   32.20    3.77
   3   2   1   33.50    3.69
  -4  -2  -1    0.12    0.18
  -4  -2  -1    0.42    0.27
  -4  -2  -1    0.73    0.31
  -4  -2  -1    0.14    0.16
  -4  -2  -1    0.33    0.37
   4   2   1    0.12    0.17
   4   2   1    0.32    0.20
   4   2   1    0.93    0.20
   4   2   1    0.62    0.27
   4   2   1    0.13    0.25
   4   2   1    0.65    0.33
   4   2   1    0.24    0.18
   4   2   1    0.87    0.38
   4   2   1    0.46    0.21
  -5  -2  -1    0.46    0.26
  -5  -2  -1    0.42    0.22
  -5  -2  -1    0.20    0.26
  -5  -2  -1    0.74    0.30
  -5  -2  -1    0.19    0.24
   5   2   1    0.64    0.27
   5   2   1    0.96    0.28
   5   2   1    0.58    0.26
   5   2   1    0.75    0.21
   5   2   1    0.47    0.30
   5   2   1    0.06    0.24
   5   2   1    0.22    0.20
   5   2   1    0.17    0.21
  -6  -2  -1   22.02    2.73
  -6  -2  -1   24.32    2.81
  -6  -2  -1   21.90    2.72
   6   2   1   21.18    2.70
   6   2   1   24.35    2.72
   6   2   1   25.85    2.87
   6   2   1   20.83    2.75
   6   2   1   21.58    2.75
  -7  -2  -1    6.58    1.20
  -7  -2  -1    7.95    1.19
  -7  -2  -1    6.44    1.14
   7   2   1    8.22    1.26
   7   2   1    7.54    1.16
   7   2   1    8.39    1.30
   7   2   1    6.85    1.13
  -8  -2  -1    0.52    0.35
  -8  -2  -1    0.01    0.32
  -8  -2  -1   -0.17    0.27
   8   2   1    0.16    0.30
   8   2   1    0.15    0.30
   8   2   1    0.23    0.33
   8   2   1   -0.22    0.20
  -9  -2  -1    0.89    0.47
  -9  -2  -1    0.57    0.37
  -9  -2  -1    0.81    0.44
   9   2   1    1.55    0.52
   9   2   1    0.06    0.38
   9   2   1    0.06    0.39
   9   2   1    0.75    0.44
 -10  -2  -1    0.08    0.30
 -10  -2  -1    0.32    0.44
 -10  -2  -1   -0.25    0.39
  10   2   1    0.05    0.81
  10   2   1    0.24    0.36
  10   2   1    0.10    0.42
  10   2   1    0.23    0.33
 -11  -2  -1    0.13    0.48
 -11  -2  -1   -0.24    0.43
 -11  -2  -1    0.00    0.46
  11   2   1    0.43    0.39
  11   2   1    0.25    0.49
  11   2   1    0.04    0.56
  11  -3  -1   -0.03    0.53
  10  -3  -1    1.58    0.80
  10  -3  -1    0.81    0.58
  10  -3  -1    0.60    0.61
 -10   3   1    0.92    0.69
 -10   3   1    1.42    0.69
   9  -3  -1    0.37    0.46
   9  -3  -1    1.34    0.53
   9  -3  -1    1.21    0.67
  -9   3   1    1.13    0.58
  -9   3   1    0.50    0.52
   8  -3  -1    3.14    0.82
   8  -3  -1    4.91    0.90
   8  -3  -1    3.27    0.89
   8  -3  -1    4.38    0.87
  -8   3   1    3.36    0.84
  -8   3   1    2.33    0.77
   7  -3  -1    3.98    0.77
   7  -3  -1    3.55    0.75
   7  -3  -1    2.27    0.63
   7  -3  -1    2.61    0.74
  -7   3   1    4.13    0.85
  -7   3   1    3.17    0.75
  -7   3   1    2.57    0.73
   6  -3  -1   14.05    2.14
   6  -3  -1   14.29    2.08
   6  -3  -1   11.32    2.04
   6  -3  -1   16.29    2.10
  -6   3   1   19.23    2.57
  -6   3   1   15.08    1.98
  -6   3   1   14.37    2.12
  -6   3   1   17.40    2.04
   5  -3  -1    0.22    0.24
   5  -3  -1   -0.25    0.23
   5  -3  -1   -0.15    0.18
   5  -3  -1   -0.02    0.18
  -5   3   1    0.17    0.23
  -5   3   1   -0.02    0.28
  -5   3   1    0.09    0.23
  -5   3   1   -0.15    0.23
   4  -3  -1    5.24    0.78
   4  -3  -1    4.67    0.82
   4  -3  -1    3.38    0.67
   4  -3  -1    3.86    0.65
   4  -3  -1    3.30    0.67
  -4   3   1    3.93    1.01
  -4   3   1    3.92    0.70
  -4   3   1    2.89    0.66
  -4   3   1    3.67    0.65
   3  -3  -1   48.35    5.39
   3  -3  -1   45.97    5.21
   3  -3  -1   43.39    5.25
   3  -3  -1   45.89    5.27
   3  -3  -1   47.91    5.26
  -3   3   1   48.05    5.27
  -3   3   1   44.04    5.25
  -3   3   1   46.66    5.24
  -3   3   1   44.51    5.58
   2  -3  -1   32.49    3.49
   2  -3  -1   29.63    3.69
   2  -3  -1   29.19    3.56
   2  -3  -1   30.01    3.52
   2  -3  -1   33.13    3.59
  -2   3   1   31.31    3.58
  -2   3   1   28.76    3.55
  -2   3   1   32.05    3.59
  -2   3   1   32.84    3.53
  -2   3   1   34.31    3.51
  -2   3   1   28.00    3.85
   1  -3  -1    0.59    0.17
   1  -3  -1    0.59    0.20
   1  -3  -1    0.81    0.18
   1  -3  -1    0.71    0.18
   1  -3  -1    0.56    0.28
  -1   3   1    1.12    0.29
  -1   3   1    0.71    0.24
  -1   3   1    0.32    0.28
  -1   3   1    0.42    0.17
  -1   3   1    0.64    0.16
  -1   3   1    0.80    0.20
   0  -3  -1    9.23    1.45
   0  -3  -1   10.27    1.25
   0  -3  -1    9.36    1.29
   0  -3  -1   11.82    1.32
   0   3   1   10.84    1.31
   0   3   1   12.32    1.34
   0   3   1   12.68    1.35
   0   3   1   12.31    1.63
   0   3   1   11.33    1.32
   0   3   1   10.13    1.25
  -1  -3  -1    5.75    0.73
  -1  -3  -1    6.35    0.92
  -1  -3  -1    6.77    0.70
   1   3   1    4.17    0.74
   1   3   1    3.05    0.73
   1   3   1    5.02    0.74
   1   3   1    5.71    0.65
   1   3   1    6.76    1.03
   1   3   1    5.29    0.75
  -2  -3  -1   82.31    9.68
  -2  -3  -1   96.53    9.61
  -2  -3  -1   93.21    9.70
  -2  -3  -1   78.08    9.81
   2   3   1   82.74    9.72
   2   3   1   92.76    9.67
   2   3   1   82.18    9.60
   2   3   1   88.92    9.67
   2   3   1   81.74    9.69
  -3  -3  -1   15.74    2.22
  -3  -3  -1   20.45    2.15
  -3  -3  -1   17.16    2.00
  -3  -3  -1   19.09    2.14
   3   3   1   18.53    2.10
   3   3   1   13.06    2.23
   3   3   1   19.40    2.11
   3   3   1   19.91    2.01
   3   3   1   16.20    2.12
   3   3   1   18.42    2.04
  -4  -3  -1    0.85    0.31
  -4  -3  -1   -0.02    0.18
  -4  -3  -1    0.58    0.33
  -4  -3  -1    0.48    0.16
   4   3   1    0.25    0.15
   4   3   1    0.17    0.25
   4   3   1    0.09    0.19
   4   3   1    0.42    0.14
   4   3   1    1.61    0.52
   4   3   1    0.47    0.26
   4   3   1    0.62    0.27
   4   3   1    0.17    0.18
  -5  -3  -1   34.59    4.06
  -5  -3  -1   33.97    4.01
  -5  -3  -1   34.34    4.14
  -5  -3  -1   36.17    3.88
  -5  -3  -1   32.62    4.02
  -5  -3  -1   34.97    4.22
   5   3   1   32.22    4.03
   5   3   1   31.22    3.88
   5   3   1   40.85    4.24
   5   3   1   32.14    3.94
   5   3   1   33.75    4.03
   5   3   1   33.68    3.96
  -6  -3  -1    4.43    0.88
  -6  -3  -1    5.73    0.91
  -6  -3  -1    5.89    0.99
   6   3   1    5.69    1.01
   6   3   1    4.25    0.87
   6   3   1    5.41    0.94
   6   3   1    5.35    0.83
   6   3   1    5.03    0.84
  -7  -3  -1    2.16    0.57
  -7  -3  -1    0.99    0.42
  -7  -3  -1    1.57    0.53
   7   3   1    2.37    0.63
   7   3   1    2.57    0.56
   7   3   1    1.65    0.53
   7   3   1    2.26    0.58
   7   3   1    0.75    0.36
  -8  -3  -1   11.63    1.79
  -8  -3  -1    8.72    1.59
   8   3   1   11.78    1.77
   8   3   1   12.96    1.68
   8   3   1   12.99    1.70
   8   3   1    9.86    1.68
  -9  -3  -1    0.51    0.38
  -9  -3  -1    1.29    0.57
  -9  -3  -1    0.57    0.42
   9   3   1    0.42    0.33
   9   3   1    1.33    0.51
   9   3   1    0.34    0.44
 -10  -3  -1    2.79    0.79
 -10  -3  -1    3.15    0.86
 -10  -3  -1    2.48    0.78
  10   3   1    1.85    0.70
  10   3   1    3.24    0.79
  10   3   1    3.14    0.89
 -11  -3  -1   -0.02    0.42
 -11  -3  -1    0.45    0.47
 -11  -3  -1   -0.30    0.43
  11   3   1    0.19    0.45
  11   3   1    1.22    0.65
  11   3   1    0.09    0.47
  10  -4  -1   -0.11    0.50
  10  -4  -1    0.07    0.53
  10  -4  -1    0.13    0.62
 -10   4   1    0.55    0.63
 -10   4   1    0.77    0.51
 -10   4   1    0.03    0.63
   9  -4  -1    0.28    0.56
   9  -4  -1   -0.34    0.41
   9  -4  -1   -0.19    0.38
  -9   4   1   -0.38    0.26
  -9   4   1   -0.03    0.46
  -9   4   1    1.07    0.52
   8  -4  -1    0.19    0.35
   8  -4  -1   -0.13    0.43
   8  -4  -1    0.28    0.40
   8  -4  -1   -0.41    0.29
  -8   4   1    1.03    0.56
  -8   4   1   -0.21    0.41
   7  -4  -1    2.74    0.67
   7  -4  -1    2.81    0.70
   7  -4  -1    2.75    0.77
   7  -4  -1    2.15    0.67
  -7   4   1    1.28    0.59
  -7   4   1    3.08    0.75
   6  -4  -1    8.96    1.42
   6  -4  -1    8.66    1.28
   6  -4  -1    9.92    1.38
   6  -4  -1    7.64    1.32
  -6   4   1    8.22    1.36
  -6   4   1    7.72    1.32
  -6   4   1    9.31    1.35
  -6   4   1    6.71    1.68
   5  -4  -1    6.86    1.07
   5  -4  -1    5.35    1.04
   5  -4  -1    6.37    1.11
   5  -4  -1    5.76    1.12
  -5   4   1    7.55    1.64
  -5   4   1    6.98    1.13
  -5   4   1    7.31    1.08
  -5   4   1    7.65    1.16
   4  -4  -1    1.57    0.53
   4  -4  -1    2.62    0.52
   4  -4  -1    1.95    0.46
   4  -4  -1    1.88    0.43
  -4   4   1    2.21    0.52
  -4   4   1    1.66    0.41
  -4   4   1    1.32    0.40
  -4   4   1    0.96    0.63
  -4   4   1    1.74    0.41
   3  -4  -1   10.71    1.45
   3  -4  -1   15.65    1.85
   3  -4  -1   13.91    1.55
   3  -4  -1   13.45    1.60
   3  -4  -1   12.09    1.59
  -3   4   1   11.66    1.69
  -3   4   1   13.03    1.57
  -3   4   1   16.36    2.13
  -3   4   1   10.39    1.65
  -3   4   1   12.96    1.54
   2  -4  -1   46.08    5.07
   2  -4  -1   44.89    5.28
   2  -4  -1   46.35    5.02
   2  -4  -1   39.66    5.08
   2  -4  -1   47.25    5.01
  -2   4   1   49.04    5.03
  -2   4   1   41.19    5.05
  -2   4   1   47.25    5.12
  -2   4   1   41.66    5.48
  -2   4   1   42.10    5.10
  -2   4   1   42.71    5.02
   1  -4  -1   12.87    1.97
   1  -4  -1   16.87    1.84
   1  -4  -1   14.34    1.75
   1  -4  -1   16.59    1.80
   1  -4  -1   15.81    1.78
  -1   4   1   15.80    1.82
  -1   4   1   17.17    1.86
  -1   4   1   13.96    2.15
  -1   4   1   13.43    1.79
  -1   4   1   16.88    1.87
  -1   4   1   14.91    1.75
   0  -4  -1   27.13    3.42
   0  -4  -1   31.53    3.20
   0  -4  -1   24.14    3.11
   0  -4  -1   27.18    3.19
   0   4   1   28.10    3.20
   0   4   1   29.74    3.61
   0   4   1   26.78    3.12
   0   4   1   30.79    3.22
   0   4   1   27.18    3.21
  -1  -4  -1    7.26    1.04
  -1  -4  -1    8.35    0.99
  -1  -4  -1    7.78    1.24
   1   4   1    9.33    1.05
   1   4   1    7.40    0.94
   1   4   1    7.08    1.31
   1   4   1    9.78    1.13
   1   4   1    8.61    1.03
   1   4   1    7.74    1.03
  -2  -4  -1   33.61    4.36
  -2  -4  -1   35.40    4.08
  -2  -4  -1   37.01    4.19
   2   4   1   35.62    4.07
   2   4   1   38.37    4.20
   2   4   1   36.16    4.16
   2   4   1   35.90    4.52
   2   4   1   38.81    4.16
  -3  -4  -1    6.04    1.15
  -3  -4  -1    5.61    0.75
  -3  -4  -1    7.45    1.00
  -3  -4  -1    5.66    0.93
   3   4   1    6.88    0.94
   3   4   1    6.96    0.94
   3   4   1    5.57    0.70
   3   4   1    5.53    0.93
   3   4   1    6.45    0.83
   3   4   1    6.47    1.27
  -4  -4  -1   13.99    1.75
  -4  -4  -1   14.14    1.90
  -4  -4  -1   14.58    2.08
  -4  -4  -1   17.12    1.96
   4   4   1   17.68    2.04
   4   4   1   16.43    1.91
   4   4   1   14.28    1.92
   4   4   1   16.74    1.77
   4   4   1   18.97    1.93
   4   4   1   12.11    2.06
   4   4   1   16.38    1.82
  -5  -4  -1   24.42    2.89
  -5  -4  -1   18.80    2.67
  -5  -4  -1   25.28    2.76
   5   4   1   23.85    2.77
   5   4   1   21.74    2.60
   5   4   1   20.05    2.55
   5   4   1   18.22    2.65
   5   4   1   18.70    2.66
   5   4   1   26.23    2.97
  -6  -4  -1    9.52    1.44
  -6  -4  -1    9.98    1.49
  -6  -4  -1    9.50    1.48
   6   4   1   11.05    1.35
   6   4   1    9.27    1.46
   6   4   1    8.24    1.49
   6   4   1    9.14    1.44
   6   4   1    9.17    1.34
  -7  -4  -1    0.98    0.46
  -7  -4  -1   -0.04    0.27
  -7  -4  -1    0.53    0.39
   7   4   1    0.19    0.27
   7   4   1    0.66    0.40
   7   4   1   -0.13    0.30
   7   4   1    0.64    0.34
  -8  -4  -1    3.00    0.76
  -8  -4  -1    3.40    0.76
  -8  -4  -1    1.93    0.72
   8   4   1    2.68    0.82
   8   4   1    2.98    0.80
   8   4   1    2.17    0.63
   8   4   1    2.34    0.66
  -9  -4  -1    0.82    0.46
  -9  -4  -1    1.74    0.66
   9   4   1    2.19    0.57
   9   4   1    0.34    0.43
   9   4   1    0.80    0.54
 -10  -4  -1   -0.09    0.30
 -10  -4  -1    0.67    0.46
 -10  -4  -1    0.96    0.49
  10   4   1    0.65    0.50
  10   4   1    0.21    0.35
  10   4   1    0.14    0.32
 -11  -4  -1    0.26    0.38
 -11  -4  -1    0.14    0.51
 -11  -4  -1   -0.28    0.27
  11   4   1    0.23    0.53
  11   4   1    0.43    0.46
  11   4   1    0.19    0.39
  10  -5  -1   -0.46    0.41
  10  -5  -1   -0.34    0.49
 -10   5   1    0.30    0.64
 -10   5   1   -0.03    0.59
 -10   5   1    0.17    0.49
   9  -5  -1    2.12    0.73
   9  -5  -1    1.07    0.64
   9  -5  -1    2.24    0.65
  -9   5   1    2.37    0.69
  -9   5   1    1.46    0.69
  -9   5   1    1.62    0.69
   8  -5  -1    0.07    0.38
   8  -5  -1   -0.02    0.33
   8  -5  -1   -0.24    0.24
  -8   5   1   -0.17    0.30
  -8   5   1    0.01    0.35
  -8   5   1    0.15    0.35
   7  -5  -1    1.88    0.58
   7  -5  -1    0.50    0.45
   7  -5  -1    1.01    0.42
  -7   5   1    0.71    0.38
  -7   5   1    0.51    0.47
  -7   5   1    2.56    0.73
   6  -5  -1   -0.16    0.25
   6  -5  -1    0.52    0.38
   6  -5  -1    0.19    0.30
  -6   5   1    0.75    0.35
  -6   5   1    0.19    0.31
  -6   5   1    0.15    0.38
  -6   5   1    0.22    0.56
   5  -5  -1    5.62    1.06
   5  -5  -1    6.83    1.13
   5  -5  -1    8.80    1.11
  -5   5   1    5.06    0.97
  -5   5   1    7.90    1.78
  -5   5   1    5.20    1.05
  -5   5   1    5.30    1.06
  -5   5   1    6.72    1.05
   4  -5  -1    8.50    1.43
   4  -5  -1   10.97    1.51
   4  -5  -1    9.96    1.76
   4  -5  -1   11.68    1.42
  -4   5   1   11.06    1.56
  -4   5   1   10.36    2.13
  -4   5   1    9.71    1.39
  -4   5   1    9.69    1.33
  -4   5   1   11.25    1.54
   3  -5  -1    0.75    0.30
   3  -5  -1    0.23    0.31
   3  -5  -1    0.40    0.22
   3  -5  -1   -0.07    0.20
  -3   5   1    0.50    0.48
  -3   5   1    0.85    0.28
  -3   5   1    0.41    0.21
  -3   5   1    0.28    0.28
  -3   5   1    0.60    0.32
   2  -5  -1    0.25    0.22
   2  -5  -1    0.02    0.15
   2  -5  -1    0.18    0.16
   2  -5  -1    0.15    0.19
   2  -5  -1   -0.02    0.25
  -2   5   1    0.22    0.21
  -2   5   1   -0.31    0.12
  -2   5   1   -0.07    0.38
  -2   5   1    0.03    0.18
  -2   5   1    0.12    0.16
  -2   5   1   -0.02    0.15
   1  -5  -1   48.04    5.57
   1  -5  -1   56.05    5.56
   1  -5  -1   44.45    5.51
   1  -5  -1   48.32    5.89
  -1   5   1   43.45    5.59
  -1   5   1   50.53    5.64
  -1   5   1   52.00    5.52
  -1   5   1   48.55    6.11
  -1   5   1   51.79    5.59
  -1   5   1   48.90    5.63
   0  -5  -1    1.76    0.36
   0  -5  -1    0.62    0.45
   0  -5  -1    1.15    0.24
   0  -5  -1    2.16    0.42
   0   5   1    2.28    0.33
   0   5   1    1.58    0.37
   0   5   1    1.54    0.38
   0   5   1    0.48    0.53
   0   5   1    0.82    0.31
   0   5   1    1.52    0.40
  -1  -5  -1   21.91    2.93
  -1  -5  -1   27.12    3.26
  -1  -5  -1   25.20    2.89
   1   5   1   24.08    3.00
   1   5   1   25.64    3.40
   1   5   1   24.34    2.93
   1   5   1   24.49    2.92
   1   5   1   23.95    2.83
   1   5   1   28.06    2.96
  -2  -5  -1    4.62    1.11
  -2  -5  -1    7.08    0.97
  -2  -5  -1    5.36    0.77
   2   5   1    6.04    0.87
   2   5   1    7.06    0.92
   2   5   1    5.58    0.75
   2   5   1    5.10    0.89
   2   5   1    4.54    1.24
  -3  -5  -1    5.87    0.92
  -3  -5  -1    5.97    0.72
  -3  -5  -1    5.29    1.16
  -3  -5  -1    4.91    0.89
   3   5   1    5.79    0.77
   3   5   1    5.14    0.87
   3   5   1    5.16    0.90
   3   5   1    3.94    1.15
   3   5   1    6.20    0.90
   3   5   1    6.86    1.07
  -4  -5  -1    1.25    0.32
  -4  -5  -1    0.97    0.50
  -4  -5  -1    1.04    0.36
  -4  -5  -1    1.29    0.42
   4   5   1    0.54    0.41
   4   5   1    1.51    0.42
   4   5   1    0.79    0.30
   4   5   1    0.52    0.32
   4   5   1    1.12    0.28
   4   5   1    0.45    0.28
  -5  -5  -1   21.50    2.66
  -5  -5  -1   22.77    2.89
  -5  -5  -1   21.33    2.66
   5   5   1   20.24    2.91
   5   5   1   21.37    2.63
   5   5   1   22.41    2.63
   5   5   1   19.09    2.65
   5   5   1   21.74    2.52
  -6  -5  -1    2.54    0.76
  -6  -5  -1    1.50    0.52
  -6  -5  -1    0.39    0.33
  -6  -5  -1    0.77    0.48
   6   5   1    0.99    0.44
   6   5   1    1.77    0.44
   6   5   1    1.49    0.55
   6   5   1    1.54    0.49
  -7  -5  -1    3.77    0.87
  -7  -5  -1    2.82    0.72
  -7  -5  -1    2.70    0.74
   7   5   1    4.94    0.79
   7   5   1    3.52    0.86
   7   5   1    2.53    0.70
   7   5   1    3.17    0.79
  -8  -5  -1    0.04    0.33
  -8  -5  -1    0.06    0.27
  -8  -5  -1    0.35    0.44
   8   5   1    0.73    0.44
   8   5   1    0.51    0.34
   8   5   1    0.40    0.45
   8   5   1    0.45    0.37
  -9  -5  -1    0.08    0.35
  -9  -5  -1    0.51    0.50
  -9  -5  -1    0.58    0.58
   9   5   1    0.08    0.39
   9   5   1    0.09    0.41
   9   5   1    0.04    0.33
 -10  -5  -1    1.28    0.61
 -10  -5  -1    3.07    0.95
  10   5   1    2.82    0.76
  10   5   1    2.71    0.84
  10   5   1    2.71    0.84
 -11  -5  -1    0.14    0.55
 -11  -5  -1    0.53    0.52
 -11  -5  -1   -0.15    0.48
  11   5   1    0.41    0.59
  11   5   1    1.03    0.70
  11   5   1    0.20    0.46
   9  -6  -1    0.01    0.36
   9  -6  -1    0.33    0.48
   9  -6  -1   -0.14    0.42
  -9   6   1   -0.21    0.52
  -9   6   1    0.39    0.49
  -9   6   1    0.05    0.40
   8  -6  -1    0.61    0.48
   8  -6  -1    1.29    0.60
   8  -6  -1    0.47    0.45
  -8   6   1    0.68    0.59
  -8   6   1    1.04    0.54
  -8   6   1    1.57    0.70
   7  -6  -1    0.61    0.43
   7  -6  -1    0.07    0.43
   7  -6  -1    0.85    0.45
  -7   6   1    0.87    0.56
  -7   6   1    1.81    0.53
  -7   6   1    2.36    0.75
   6  -6  -1    0.57    0.41
   6  -6  -1    0.03    0.34
   6  -6  -1   -0.09    0.26
  -6   6   1   -0.35    0.32
  -6   6   1    0.70    0.80
  -6   6   1    0.34    0.31
  -6   6   1    0.07    0.40
   5  -6  -1   47.40    5.33
   5  -6  -1   44.09    5.33
   5  -6  -1   45.86    5.21
  -5   6   1   38.96    5.30
  -5   6   1   44.01    5.23
  -5   6   1   44.49    5.35
  -5   6   1   50.27    6.09
   4  -6  -1    1.79    0.57
   4  -6  -1    2.19    0.59
   4  -6  -1    2.33    0.83
   4  -6  -1    2.54    0.53
  -4   6   1    2.11    0.50
  -4   6   1    2.33    0.63
  -4   6   1    2.17    0.55
  -4   6   1    2.14    0.63
  -4   6   1    3.08    1.18
   3  -6  -1   15.23    2.18
   3  -6  -1   14.49    1.86
   3  -6  -1   14.34    1.82
   3  -6  -1   13.36    1.74
  -3   6   1   15.32    2.04
  -3   6   1   13.08    2.34
  -3   6   1   13.88    1.75
  -3   6   1   14.53    1.79
  -3   6   1   16.69    1.93
   2  -6  -1   18.28    2.26
   2  -6  -1   18.78    2.32
   2  -6  -1   16.24    2.20
   2  -6  -1   20.10    2.66
   2  -6  -1   18.55    2.24
  -2   6   1   20.20    2.28
  -2   6   1   19.88    2.37
  -2   6   1   19.87    2.94
  -2   6   1   17.64    2.34
  -2   6   1   19.22    2.22
   1  -6  -1    5.94    0.77
   1  -6  -1    2.87    0.89
   1  -6  -1    3.87    0.71
   1  -6  -1    4.04    0.63
  -1   6   1    3.90    0.73
  -1   6   1    2.65    0.61
  -1   6   1    4.39    0.63
  -1   6   1    6.13    0.89
  -1   6   1    3.59    1.16
  -1   6   1    4.72    0.77
   0  -6  -1    2.78    0.83
   0  -6  -1    1.30    0.37
   0  -6  -1    1.23    0.40
   0  -6  -1    1.70    0.31
   0   6   1    4.63    1.21
   0   6   1    0.36    0.34
   0   6   1    2.97    0.51
   0   6   1    1.65    0.42
   0   6   1    0.92    0.40
   0   6   1    2.48    0.38
  -1  -6  -1   27.05    3.18
  -1  -6  -1   29.61    3.39
  -1  -6  -1   29.50    3.71
  -1  -6  -1   28.14    3.31
   1   6   1   27.78    3.23
   1   6   1   30.15    3.38
   1   6   1   28.80    3.90
   1   6   1   29.40    3.37
   1   6   1   27.55    3.35
  -2  -6  -1    5.97    1.09
  -2  -6  -1    6.28    0.95
  -2  -6  -1    8.73    1.56
   2   6   1   10.09    1.62
   2   6   1    6.24    1.04
   2   6   1    5.56    1.13
   2   6   1    6.35    1.07
   2   6   1    7.18    0.89
   2   6   1    6.54    1.09
  -3  -6  -1    0.17    0.26
  -3  -6  -1    0.01    0.29
  -3  -6  -1    0.39    0.30
  -3  -6  -1    0.46    0.20
   3   6   1    0.30    0.26
   3   6   1    0.24    0.17
   3   6   1    0.55    0.32
   3   6   1    0.60    0.56
   3   6   1    0.15    0.33
   3   6   1    0.43    0.22
  -4  -6  -1   21.06    2.70
  -4  -6  -1   22.69    3.01
  -4  -6  -1   22.33    2.75
   4   6   1   21.24    2.72
   4   6   1   21.09    2.56
   4   6   1   21.15    2.69
   4   6   1   21.24    3.09
   4   6   1   24.68    2.71
  -5  -6  -1    1.12    0.48
  -5  -6  -1    0.39    0.36
  -5  -6  -1    0.92    0.58
   5   6   1    0.94    0.41
   5   6   1    0.83    0.41
   5   6   1    0.44    0.25
   5   6   1    0.97    0.61
   5   6   1    0.15    0.30
  -6  -6  -1   24.54    3.34
  -6  -6  -1   24.87    3.53
  -6  -6  -1   30.05    3.41
   6   6   1   26.73    3.31
   6   6   1   31.05    3.45
   6   6   1   30.46    3.21
   6   6   1   22.68    3.27
  -7  -6  -1    2.44    0.67
  -7  -6  -1    3.28    0.79
  -7  -6  -1    1.35    0.61
   7   6   1    1.91    0.61
   7   6   1    1.81    0.68
   7   6   1    1.97    0.55
   7   6   1    1.59    0.56
  -8  -6  -1    1.12    0.54
  -8  -6  -1    0.15    0.42
  -8  -6  -1    0.33    0.39
   8   6   1    0.10    0.35
   8   6   1   -0.26    0.21
   8   6   1    0.36    0.50
   8   6   1    0.07    0.28
  -9  -6  -1    1.13    0.63
  -9  -6  -1    0.13    0.45
  -9  -6  -1    1.01    0.53
   9   6   1    0.91    0.57
   9   6   1    1.17    0.57
   9   6   1    0.78    0.64
   9   6   1    0.39    0.44
 -10  -6  -1    0.05    0.51
 -10  -6  -1   -0.06    0.42
  10   6   1    0.14    0.34
  10   6   1    0.39    0.52
  10   6   1    0.04    0.42
   9  -7  -1    0.50    0.53
   9  -7  -1    0.57    0.59
   9  -7  -1    0.65    0.53
  -9   7   1   -0.18    0.43
  -9   7   1    1.11    0.83
  -9   7   1    1.97    0.77
   8  -7  -1    0.74    0.57
   8  -7  -1    0.42    0.49
   8  -7  -1    0.39    0.45
  -8   7   1    0.52    0.53
  -8   7   1    0.36    0.60
  -8   7   1   -0.82    0.46
   7  -7  -1    3.73    0.92
   7  -7  -1    1.56    0.61
   7  -7  -1    2.91    0.81
  -7   7   1    2.78    0.76
  -7   7   1    2.46    0.78
  -7   7   1    1.41    0.63
   6  -7  -1    2.98    0.86
   6  -7  -1    4.12    0.82
   6  -7  -1    4.54    0.98
  -6   7   1    1.32    0.76
  -6   7   1    5.83    1.80
  -6   7   1    4.77    1.02
  -6   7   1    6.24    0.98
   5  -7  -1    0.26    0.36
   5  -7  -1    0.07    0.28
   5  -7  -1   -0.42    0.24
  -5   7   1    0.49    0.75
  -5   7   1   -0.02    0.26
  -5   7   1   -0.20    0.36
  -5   7   1   -0.14    0.28
   4  -7  -1    7.12    1.22
   4  -7  -1    7.87    1.14
   4  -7  -1    9.65    1.81
   4  -7  -1    5.70    1.19
  -4   7   1    8.32    2.10
  -4   7   1    7.37    1.34
  -4   7   1    7.42    1.13
  -4   7   1    6.69    1.31
   3  -7  -1   21.72    2.54
   3  -7  -1   19.49    2.87
   3  -7  -1   20.08    2.46
   3  -7  -1   20.92    2.41
  -3   7   1   20.33    2.70
  -3   7   1   20.77    2.56
  -3   7   1   17.03    2.36
  -3   7   1   20.54    3.24
   2  -7  -1    0.07    0.20
   2  -7  -1   -0.07    0.21
   2  -7  -1   -0.09    0.19
   2  -7  -1    0.11    0.44
   2  -7  -1   -0.04    0.16
  -2   7   1   -0.31    0.50
  -2   7   1   -0.25    0.18
  -2   7   1   -0.16    0.19
  -2   7   1    0.53    0.37
  -2   7   1   -0.03    0.18
   1  -7  -1    5.31    0.90
   1  -7  -1    4.32    0.76
   1  -7  -1    5.97    1.36
   1  -7  -1    5.95    0.94
  -1   7   1    4.57    1.47
  -1   7   1    4.54    0.83
  -1   7   1    6.20    0.97
  -1   7   1    5.71    0.99
  -1   7   1    5.51    0.80
   0  -7  -1    0.82    0.34
   0  -7  -1    1.50    0.44
   0  -7  -1    0.47    0.48
   0  -7  -1    1.31    0.29
   0   7   1    0.80    0.77
   0   7   1    0.73    0.37
   0   7   1    1.00    0.39
   0   7   1    1.13    0.31
   0   7   1    1.46    0.43
  -1  -7  -1    1.51    0.47
  -1  -7  -1    1.81    0.76
  -1  -7  -1    1.83    0.45
   1   7   1    2.67    1.02
   1   7   1    1.84    0.50
   1   7   1    1.94    0.38
   1   7   1    1.79    0.49
   1   7   1    1.95    0.52
  -2  -7  -1    9.04    1.32
  -2  -7  -1    9.05    1.29
  -2  -7  -1    8.39    1.70
  -2  -7  -1    9.51    1.16
   2   7   1    5.24    1.63
   2   7   1    8.24    1.25
   2   7   1    8.33    1.23
   2   7   1    6.58    1.19
   2   7   1    8.43    1.02
  -3  -7  -1   15.72    1.98
  -3  -7  -1   15.82    2.17
  -3  -7  -1   18.11    2.55
  -3  -7  -1   14.45    2.11
   3   7   1   16.93    2.13
   3   7   1   19.32    2.81
   3   7   1   16.27    2.16
   3   7   1   15.32    2.08
   3   7   1   17.91    1.99
  -4  -7  -1   -0.24    0.33
  -4  -7  -1   -0.08    0.29
  -4  -7  -1   -0.17    0.25
   4   7   1    0.14    0.32
   4   7   1   -0.09    0.15
   4   7   1    0.08    0.47
   4   7   1   -0.28    0.19
   4   7   1    0.04    0.20
  -5  -7  -1    4.24    1.15
  -5  -7  -1    2.09    0.63
  -5  -7  -1    1.62    0.65
   5   7   1    3.34    0.59
   5   7   1    1.92    0.61
   5   7   1    3.12    0.74
   5   7   1    3.26    0.73
  -6  -7  -1    0.72    0.63
  -6  -7  -1    1.25    0.56
  -6  -7  -1    1.70    0.57
   6   7   1    0.68    0.32
   6   7   1    1.81    0.54
   6   7   1    0.86    0.46
   6   7   1    1.56    0.53
  -7  -7  -1    0.58    0.45
  -7  -7  -1    0.20    0.36
   7   7   1   -0.06    0.22
   7   7   1    0.19    0.46
   7   7   1   -0.12    0.34
   7   7   1    0.93    0.46
  -8  -7  -1    0.53    0.42
  -8  -7  -1    0.37    0.42
  -8  -7  -1   -0.12    0.36
   8   7   1    0.77    0.51
   8   7   1    1.19    0.51
   8   7   1    0.18    0.34
   8   7   1   -0.27    0.21
  -9  -7  -1    1.46    0.75
  -9  -7  -1    1.14    0.59
  -9  -7  -1    2.46    0.87
   9   7   1    2.45    0.79
   9   7   1    1.95    0.76
   9   7   1    2.51    0.86
   9   7   1    2.50    0.66
 -10  -7  -1    2.49    0.91
  10   7   1    0.94    0.54
  10   7   1    0.95    0.67
   8  -8  -1    0.17    0.56
   8  -8  -1    0.61    0.59
   8  -8  -1    0.43    0.57
  -8   8   1    1.12    0.60
  -8   8   1    0.01    0.58
  -8   8   1   -0.38    0.61
   7  -8  -1   -0.31    0.47
   7  -8  -1    0.00    0.43
   7  -8  -1   -0.23    0.26
  -7   8   1   -0.68    0.46
  -7   8   1    0.54    0.44
  -7   8   1   -0.27    0.50
   6  -8  -1    2.75    0.72
   6  -8  -1    1.35    0.64
   6  -8  -1    1.56    0.67
  -6   8   1    2.25    0.81
  -6   8   1    2.50    0.82
  -6   8   1    1.76    0.55
  -6   8   1    2.02    1.31
   5  -8  -1    3.24    0.78
   5  -8  -1    3.68    0.94
   5  -8  -1    3.81    0.87
  -5   8   1    5.09    1.78
  -5   8   1    4.64    1.04
  -5   8   1    3.23    0.73
  -5   8   1    4.17    0.98
   4  -8  -1    0.97    0.47
   4  -8  -1    2.37    0.55
   4  -8  -1    3.33    1.12
   4  -8  -1    1.19    0.50
  -4   8   1    2.24    1.13
  -4   8   1    1.62    0.64
  -4   8   1    2.22    0.53
  -4   8   1    3.18    0.79
   3  -8  -1    9.44    1.50
   3  -8  -1   12.09    2.23
   3  -8  -1    9.56    1.58
   3  -8  -1   10.15    1.46
  -3   8   1    7.87    1.57
  -3   8   1   11.79    2.63
  -3   8   1   11.50    1.48
  -3   8   1   10.80    1.67
   2  -8  -1    4.10    0.75
   2  -8  -1    4.69    1.32
   2  -8  -1    3.52    0.79
  -2   8   1    3.87    1.52
  -2   8   1    2.70    0.81
  -2   8   1    5.26    0.92
  -2   8   1    3.25    0.88
   1  -8  -1   33.09    4.04
   1  -8  -1   33.00    4.03
   1  -8  -1   35.09    4.56
  -1   8   1   36.93    4.11
  -1   8   1   31.34    4.08
  -1   8   1   34.18    4.02
  -1   8   1   35.22    4.93
   0  -8  -1    3.23    1.05
   0  -8  -1    3.88    0.79
   0  -8  -1    3.95    0.75
   0   8   1    3.37    0.76
   0   8   1    2.44    0.73
   0   8   1    4.70    1.55
   0   8   1    3.39    0.71
  -1  -8  -1    2.04    0.95
  -1  -8  -1    6.00    0.81
  -1  -8  -1    4.34    0.82
   1   8   1    2.41    1.13
   1   8   1    2.46    0.63
   1   8   1    3.83    0.75
   1   8   1    3.60    0.77
  -2  -8  -1   -0.05    0.26
  -2  -8  -1    0.12    0.30
  -2  -8  -1    0.14    0.49
  -2  -8  -1    0.11    0.21
   2   8   1    0.08    0.26
   2   8   1    0.02    0.62
   2   8   1   -0.03    0.25
   2   8   1   -0.25    0.13
  -3  -8  -1   -0.10    0.27
  -3  -8  -1    0.07    0.41
  -3  -8  -1   -0.14    0.21
   3   8   1    0.15    0.29
   3   8   1    0.65    0.73
   3   8   1   -0.03    0.20
   3   8   1    0.08    0.21
  -4  -8  -1    0.43    0.53
  -4  -8  -1    0.30    0.41
  -4  -8  -1    0.93    0.49
   4   8   1    0.49    0.37
   4   8   1    0.79    0.42
   4   8   1    0.84    0.74
   4   8   1    0.87    0.45
  -5  -8  -1    0.45    0.55
  -5  -8  -1    0.44    0.44
  -5  -8  -1    0.99    0.49
   5   8   1    0.54    0.32
   5   8   1    0.28    0.31
   5   8   1   -0.03    0.30
  -6  -8  -1    3.50    0.95
  -6  -8  -1    5.18    1.35
  -6  -8  -1    6.44    1.15
   6   8   1    3.22    0.85
   6   8   1    2.78    0.81
   6   8   1    3.67    0.94
  -7  -8  -1    2.86    0.78
  -7  -8  -1    2.03    0.70
   7   8   1    1.09    0.59
   7   8   1    1.28    0.60
   7   8   1    1.74    0.62
  -8  -8  -1    0.47    0.46
  -8  -8  -1    0.83    0.61
  -8  -8  -1    1.02    0.59
   8   8   1    0.01    0.49
   8   8   1    0.23    0.44
   8   8   1    1.35    0.59
  -9  -8  -1    1.17    0.62
  -9  -8  -1    0.15    0.45
  -9  -8  -1    1.09    0.59
   9   8   1    0.70    0.57
   9   8   1    1.21    0.65
   9   8   1    1.49    0.75
 -10  -8  -1    0.50    0.69
 -10  -8  -1    1.39    0.67
 -10  -8  -1    0.49    0.63
  10   8   1   -0.21    0.70
  10   8   1    0.75    0.60
   8  -9  -1    1.85    0.83
   8  -9  -1    1.95    0.87
  -8   9   1    1.41    0.92
  -8   9   1    1.84    0.91
   7  -9  -1    0.32    0.53
   7  -9  -1    1.06    0.71
  -7   9   1    1.45    0.78
  -7   9   1    0.46    0.50
   6  -9  -1   -0.18    0.44
   6  -9  -1    0.37    0.49
  -6   9   1    0.47    0.56
  -6   9   1    0.22    1.07
  -6   9   1   -0.02    0.52
   5  -9  -1    2.30    0.71
   5  -9  -1    1.57    0.70
  -5   9   1    1.57    1.26
  -5   9   1    1.27    0.67
  -5   9   1    2.64    0.80
   4  -9  -1    0.90    0.51
   4  -9  -1    0.29    0.39
   4  -9  -1    0.49    0.71
  -4   9   1   -0.18    0.45
  -4   9   1    0.81    1.11
  -4   9   1    0.60    0.51
   3  -9  -1    0.13    0.33
   3  -9  -1    1.45    0.92
  -3   9   1    0.25    0.41
  -3   9   1    2.32    1.32
  -3   9   1    0.94    0.57
   2  -9  -1    0.19    0.59
   2  -9  -1    0.45    0.38
  -2   9   1   -0.56    0.31
  -2   9   1    0.26    0.29
  -2   9   1   -0.31    0.71
   1  -9  -1    0.89    0.47
   1  -9  -1    1.93    0.95
   1  -9  -1    0.87    0.46
  -1   9   1    1.95    1.18
  -1   9   1    1.44    0.53
  -1   9   1    0.27    0.47
   0  -9  -1    1.90    0.63
   0  -9  -1    1.87    0.52
   0   9   1    0.59    0.41
   0   9   1    2.03    0.55
   0   9   1    2.32    0.64
   0   9   1    0.92    0.93
  -1  -9  -1    0.58    0.33
  -1  -9  -1    0.79    0.64
  -1  -9  -1    0.55    0.36
   1   9   1    0.25    0.34
   1   9   1    0.49    0.35
   1   9   1    0.20    0.63
   1   9   1    0.74    0.37
  -2  -9  -1    2.28    1.00
  -2  -9  -1    2.69    0.77
  -2  -9  -1    3.75    0.81
  -2  -9  -1    2.43    0.58
   2   9   1    2.80    0.69
   2   9   1    2.00    0.62
   2   9   1    2.04    0.61
   2   9   1    2.75    1.22
  -3  -9  -1    4.11    1.03
  -3  -9  -1    4.98    1.47
  -3  -9  -1    6.10    1.09
   3   9   1    4.65    1.59
   3   9   1    3.52    0.87
   3   9   1    5.35    1.05
   3   9   1    6.12    1.08
  -4  -9  -1    0.97    0.77
  -4  -9  -1    0.38    0.44
  -4  -9  -1    0.08    0.38
   4   9   1    0.47    0.75
   4   9   1    0.71    0.43
   4   9   1    0.27    0.32
   4   9   1    0.16    0.25
  -5  -9  -1    4.76    1.38
  -5  -9  -1    2.21    0.78
  -5  -9  -1    4.09    0.92
   5   9   1    4.74    0.96
   5   9   1    3.07    0.81
   5   9   1    3.02    0.81
  -6  -9  -1    0.01    0.51
  -6  -9  -1   -0.01    0.32
  -6  -9  -1    0.46    0.49
   6   9   1   -0.32    0.33
   6   9   1   -0.20    0.22
   6   9   1    0.10    0.27
  -7  -9  -1    0.03    0.47
  -7  -9  -1   -0.18    0.38
   7   9   1    0.38    0.41
   7   9   1    0.47    0.43
   7   9   1    0.36    0.53
  -8  -9  -1    0.53    0.43
  -8  -9  -1    0.83    0.67
  -8  -9  -1    0.33    0.59
   8   9   1    0.11    0.50
   8   9   1    0.30    0.48
   8   9   1    0.45    0.45
  -9  -9  -1    0.16    0.59
  -9  -9  -1    0.43    0.52
  -9  -9  -1   -0.19    0.52
   9   9   1    0.42    0.59
   9   9   1   -0.09    0.51
   9   9   1   -0.43    0.42
   7 -10  -1   -0.18    0.56
   7 -10  -1    0.53    0.68
  -7  10   1    0.38    0.68
  -7  10   1    0.32    0.70
   6 -10  -1   -0.02    0.52
   6 -10  -1   -0.16    0.47
  -6  10   1   -0.07    0.36
  -6  10   1    0.41    0.66
   5 -10  -1    5.63    1.23
  -5  10   1    4.91    1.13
  -5  10   1    4.39    1.17
   4 -10  -1    2.36    1.15
   4 -10  -1    2.20    0.68
  -4  10   1    1.43    0.63
  -4  10   1    2.06    1.43
  -4  10   1    1.09    0.61
   3 -10  -1    0.92    0.82
   3 -10  -1    1.04    0.58
  -3  10   1    0.75    0.56
  -3  10   1    1.31    0.60
  -3  10   1    1.25    1.28
   2 -10  -1    0.63    0.42
   2 -10  -1    0.89    0.80
  -2  10   1    0.67    0.43
  -2  10   1    0.82    0.49
  -2  10   1    0.47    0.96
   1 -10  -1   21.48    3.11
   1 -10  -1   14.49    2.43
  -1  10   1   16.39    2.52
  -1  10   1   22.34    3.57
  -1  10   1   14.55    2.51
   0 -10  -1    1.27    0.83
   0 -10  -1    0.73    0.42
   0 -10  -1    0.15    0.37
   0  10   1    0.44    0.34
   0  10   1    2.10    1.35
   0  10   1    0.97    0.47
  -1 -10  -1    6.67    1.14
  -1 -10  -1    7.75    1.36
  -1 -10  -1    7.11    1.83
  -1 -10  -1    7.23    1.22
   1  10   1    6.36    2.00
   1  10   1    5.32    1.22
   1  10   1    5.18    1.13
   1  10   1    9.02    1.30
  -2 -10  -1    0.11    0.45
  -2 -10  -1    0.20    0.36
  -2 -10  -1    0.81    0.48
   2  10   1    1.18    0.50
   2  10   1   -0.06    0.34
   2  10   1    0.78    0.89
   2  10   1    0.45    0.39
  -3 -10  -1    0.85    0.48
  -3 -10  -1    0.77    0.65
  -3 -10  -1    0.51    0.47
   3  10   1    0.37    0.37
   3  10   1    0.04    0.26
   3  10   1    0.66    0.45
   3  10   1    1.36    1.12
  -4 -10  -1    4.32    1.41
  -4 -10  -1    1.68    0.69
  -4 -10  -1    2.07    0.80
   4  10   1    3.39    0.83
   4  10   1    2.11    0.75
   4  10   1    2.64    1.29
   4  10   1    3.21    0.82
  -5 -10  -1   -0.15    0.32
  -5 -10  -1    0.38    0.58
  -5 -10  -1    0.30    0.43
   5  10   1    0.23    0.42
   5  10   1    0.22    0.30
   5  10   1   -0.31    0.34
  -6 -10  -1    0.91    0.84
  -6 -10  -1    1.76    0.76
  -6 -10  -1    1.63    0.69
   6  10   1    1.24    0.61
   6  10   1    0.89    0.56
   6  10   1    2.53    0.84
  -7 -10  -1    1.73    0.83
  -7 -10  -1    3.13    0.91
   7  10   1    2.39    0.80
   7  10   1    2.22    0.83
   7  10   1    0.90    0.60
  -8 -10  -1    9.12    1.69
  -8 -10  -1    0.92    0.71
   8  10   1   -0.07    0.39
   8  10   1   -0.32    0.48
   8  10   1   -0.02    0.50
  -9 -10  -1   -0.14    0.51
   6 -11  -1    0.49    0.52
  -6  11   1   -0.12    0.63
  -6  11   1   -0.75    0.47
   5 -11  -1    0.53    0.59
  -5  11   1    0.50    0.61
  -5  11   1    0.77    0.69
   4 -11  -1    2.98    0.97
   4 -11  -1    3.80    1.50
  -4  11   1    2.32    0.86
  -4  11   1    2.94    0.87
   3 -11  -1    2.32    0.84
   3 -11  -1    2.70    1.35
  -3  11   1    4.40    1.02
  -3  11   1    3.65    1.05
   2 -11  -1    1.54    1.04
   2 -11  -1    0.86    0.54
  -2  11   1    0.40    0.51
  -2  11   1    1.25    1.28
  -2  11   1    0.93    0.54
   1 -11  -1    4.19    1.04
   1 -11  -1    9.94    2.24
  -1  11   1    5.09    1.14
  -1  11   1    6.95    2.26
  -1  11   1    4.98    1.14
   0 -11  -1    3.73    1.45
   0 -11  -1    1.83    0.68
   0 -11  -1    1.92    0.65
   0  11   1    2.30    0.72
   0  11   1    1.21    0.62
   0  11   1    1.44    1.33
  -1 -11  -1    1.86    0.69
  -1 -11  -1    2.36    1.18
   1  11   1    0.62    0.39
   1  11   1    1.47    0.62
   1  11   1    1.29    1.01
  -2 -11  -1    0.03    0.40
  -2 -11  -1    0.20    0.46
  -2 -11  -1    0.04    0.70
   2  11   1    0.05    0.94
   2  11   1    0.35    0.39
   2  11   1    0.11    0.32
   2  11   1    0.04    0.32
  -3 -11  -1    7.04    1.23
  -3 -11  -1    6.15    1.28
  -3 -11  -1    5.05    1.66
   3  11   1    3.81    0.96
   3  11   1    4.59    1.07
   3  11   1    5.61    1.13
   3  11   1    2.74    1.52
  -4 -11  -1    0.48    0.54
  -4 -11  -1    0.48    0.50
  -4 -11  -1   -0.12    0.65
   4  11   1   -0.21    0.34
   4  11   1    0.42    0.42
   4  11   1    0.19    0.43
  -5 -11  -1    3.24    1.33
  -5 -11  -1    4.62    1.05
  -5 -11  -1    1.06    0.59
   5  11   1    1.94    0.79
   5  11   1    3.72    0.89
   5  11   1    1.68    0.73
  -6 -11  -1   -0.28    0.43
  -6 -11  -1    0.15    0.71
  -6 -11  -1    0.50    0.58
   6  11   1    0.11    0.45
   6  11   1    0.11    0.48
   6  11   1    0.61    0.47
  -7 -11  -1    0.58    0.62
  -7 -11  -1    0.88    0.57
   7  11   1    0.17    0.55
   7  11   1    0.95    0.64
   7  11   1    1.01    0.64
  -8 -11  -1    0.72    0.68
  -8 -11  -1    0.78    0.66
   8  11   1    0.42    0.50
   5 -12  -1    2.26    0.82
  -5  12   1    2.59    0.90
  -5  12   1    2.51    1.03
   4 -12  -1    0.51    0.65
   4 -12  -1   -0.20    0.85
  -4  12   1    0.02    0.35
  -4  12   1   -0.36    0.38
   3 -12  -1    2.64    1.31
   3 -12  -1    3.09    0.91
  -3  12   1    2.66    0.88
  -3  12   1    3.86    0.96
   2 -12  -1    5.14    1.78
   2 -12  -1    2.91    0.84
  -2  12   1    2.17    0.87
  -2  12   1    4.62    1.07
   1 -12  -1    7.94    1.47
   1 -12  -1    8.52    2.29
  -1  12   1    7.55    1.54
  -1  12   1    7.33    1.45
   0 -12  -1   -0.56    0.37
   0 -12  -1    0.42    0.85
   0  12   1   -0.17    0.42
   0  12   1   -0.14    0.28
  -1 -12  -1    6.23    1.38
  -1 -12  -1    8.87    2.23
   1  12   1    5.78    1.26
   1  12   1    6.25    1.35
  -2 -12  -1    1.35    1.07
  -2 -12  -1    2.25    0.84
   2  12   1    2.30    0.74
   2  12   1    1.91    0.77
  -3 -12  -1    1.04    0.63
  -3 -12  -1    0.16    0.72
  -3 -12  -1    0.03    0.52
   3  12   1    0.82    0.56
   3  12   1    0.71    0.45
   3  12   1    1.10    1.28
   3  12   1    0.92    0.54
  -4 -12  -1   -0.36    0.60
  -4 -12  -1   -0.15    0.42
  -4 -12  -1    0.29    0.59
   4  12   1   -0.14    0.27
   4  12   1    0.31    0.45
   4  12   1    0.15    0.41
  -5 -12  -1    0.32    0.48
  -5 -12  -1    0.03    0.57
  -5 -12  -1    0.29    0.80
   5  12   1    0.01    0.37
   5  12   1   -0.34    0.41
   5  12   1    0.36    0.40
  -6 -12  -1    0.78    1.02
  -6 -12  -1    0.56    0.60
  -6 -12  -1    0.95    0.71
   6  12   1    0.37    0.58
   6  12   1    0.11    0.47
   6  12   1    1.18    0.68
   3 -13  -1    0.05    0.42
   3 -13  -1   -0.03    1.02
  -3  13   1    0.46    0.69
  -3  13   1    0.51    0.64
   2 -13  -1   -0.49    0.48
   2 -13  -1   -0.27    0.84
  -2  13   1    0.28    0.53
  -2  13   1    0.39    0.47
   1 -13  -1   -0.07    0.86
   1 -13  -1   -0.08    0.50
  -1  13   1   -0.31    0.42
  -1  13   1    0.24    0.54
   0 -13  -1   -0.17    0.95
   0  13   1    0.28    0.45
   0  13   1   -0.21    0.47
  -1 -13  -1    1.11    1.24
   1  13   1    0.79    0.54
   1  13   1    0.18    0.52
  -2 -13  -1    0.23    0.53
  -2 -13  -1   -0.18    0.56
   2  13   1   -0.06    0.48
   2  13   1    0.01    0.45
  -3 -13  -1    3.95    1.16
  -3 -13  -1    5.48    1.79
   3  13   1    4.26    1.08
   3  13   1    3.66    1.12
  -4 -13  -1    0.82    1.09
  -4 -13  -1    0.03    0.48
   4  13   1    0.63    0.63
   4  13   1    0.65    0.94
   4  13   1    0.49    0.55
  -5 -13  -1    0.76    0.74
  -5 -13  -1    0.27    0.83
  -5 -13  -1    0.81    0.67
   5  13   1    0.29    0.56
   5  13   1    0.85    0.55
   5  13   1    0.15    0.55
   0 -14  -1   -0.78    1.06
   0  14   1    0.36    0.55
   0  14   1    0.26    0.40
  -1 -14  -1    1.46    1.55
   1  14   1    1.32    0.64
   1  14   1    0.49    0.60
  -2 -14  -1    0.32    1.23
  -2 -14  -1    0.98    0.79
   2  14   1    0.90    0.59
   2  14   1    0.79    0.62
   4  13  -2    0.06    0.54
   4  13  -2    0.19    0.52
  -4 -13   2   -0.47    0.52
  -4 -13   2   -0.16    0.82
   3  13  -2    2.09    0.76
   3  13  -2    1.15    0.64
  -3 -13   2    1.46    1.12
  -3 -13   2    1.46    0.82
   2  13  -2    1.11    0.64
   2  13  -2   -0.10    0.45
  -2 -13   2    0.26    0.93
  -2 -13   2    0.91    0.67
   1  13  -2    0.31    0.42
   1  13  -2    0.27    0.48
  -1 -13   2    0.06    0.89
  -1 -13   2   -0.11    0.90
   0  13  -2    1.36    0.63
   0  13  -2    0.68    0.66
  -1  13  -2    0.76    0.64
  -1  13  -2    1.18    0.61
   1 -13   2    1.25    1.31
  -2  13  -2    0.07    0.41
  -2  13  -2   -0.64    0.40
   2 -13   2   -0.26    0.53
   2 -13   2    0.65    1.04
  -3  13  -2    1.10    0.75
   3 -13   2   -0.17    0.89
   3 -13   2    0.30    0.58
   6  12  -2    0.00    0.47
   6  12  -2    0.61    0.63
   6  12  -2    0.76    0.66
  -6 -12   2    1.01    0.75
  -6 -12   2    0.40    0.52
   5  12  -2   -0.03    0.51
   5  12  -2    0.09    0.47
   5  12  -2    0.51    0.47
  -5 -12   2   -0.34    0.39
  -5 -12   2    0.24    0.55
  -5 -12   2    0.51    0.77
   4  12  -2    0.83    0.61
   4  12  -2    0.83    0.51
  -4 -12   2    0.54    0.67
  -4 -12   2    2.12    1.09
   3  12  -2    0.25    0.46
   3  12  -2    0.25    0.51
  -3 -12   2    0.15    0.79
  -3 -12   2   -0.25    0.49
   2  12  -2   -0.18    0.34
   2  12  -2    0.43    0.52
  -2 -12   2   -0.14    0.61
  -2 -12   2   -0.32    0.48
   1  12  -2   -0.02    0.37
   1  12  -2   -0.08    0.41
  -1 -12   2    0.14    0.78
  -1 -12   2    0.50    0.54
   0  12  -2    0.63    0.58
   0  12  -2    0.12    0.40
   0 -12   2    0.22    0.65
  -1  12  -2    5.64    1.23
  -1  12  -2    3.83    1.16
   1 -12   2    7.30    1.29
   1 -12   2   11.96    2.58
  -2  12  -2    2.45    0.80
  -2  12  -2    2.64    0.74
   2 -12   2    0.59    1.06
   2 -12   2    1.49    0.65
  -3  12  -2    1.25    0.64
  -3  12  -2    1.44    0.77
   3 -12   2    0.97    1.03
   3 -12   2    1.07    0.63
  -4  12  -2    1.96    0.86
  -4  12  -2    0.49    0.57
   4 -12   2    1.28    1.14
   4 -12   2    0.99    0.70
  -5  12  -2    0.40    0.50
   5 -12   2   -0.12    0.53
   5 -12   2   -0.09    0.84
   7  11  -2   -0.17    0.38
   7  11  -2   -0.20    0.50
   7  11  -2    0.13    0.41
  -7 -11   2   -0.13    0.42
  -7 -11   2   -0.20    0.54
   6  11  -2    0.18    0.47
   6  11  -2   -0.30    0.44
   6  11  -2    0.24    0.51
  -6 -11   2   -0.04    0.53
  -6 -11   2    0.40    0.57
   5  11  -2    0.36    0.51
   5  11  -2    0.46    0.47
   5  11  -2    0.42    0.50
  -5 -11   2    1.40    0.76
  -5 -11   2    0.67    0.78
  -5 -11   2    1.00    0.60
   4  11  -2    0.19    0.44
   4  11  -2    0.76    0.49
   4  11  -2    0.22    0.47
  -4 -11   2    0.27    0.70
  -4 -11   2    1.82    0.77
  -4 -11   2    0.59    0.51
   3  11  -2    5.76    1.07
   3  11  -2    6.07    1.43
   3  11  -2    4.96    1.10
  -3 -11   2    4.73    1.19
  -3 -11   2    3.80    1.38
   2  11  -2    2.66    1.45
   2  11  -2    1.32    0.57
   2  11  -2    1.52    0.58
  -2 -11   2    1.43    0.73
  -2 -11   2    1.67    0.96
   1  11  -2   -0.51    0.27
   1  11  -2   -0.05    0.85
   1  11  -2    0.01    0.36
  -1 -11   2   -0.09    0.38
  -1 -11   2   -0.04    0.61
   0  11  -2    3.49    1.70
   0  11  -2    2.29    0.79
   0  11  -2    2.94    0.78
   0 -11   2    2.30    0.77
   0 -11   2    3.87    1.51
  -1  11  -2    0.34    0.46
  -1  11  -2   -0.03    0.39
  -1  11  -2   -0.17    1.03
   1 -11   2    0.31    0.37
   1 -11   2    0.12    0.76
  -2  11  -2    0.13    0.35
  -2  11  -2    0.29    0.84
  -2  11  -2   -0.17    0.31
   2 -11   2   -0.50    0.28
   2 -11   2   -0.17    0.72
  -3  11  -2    0.05    0.43
  -3  11  -2    0.61    0.49
   3 -11   2   -0.10    0.42
   3 -11   2    0.11    0.76
  -4  11  -2    2.07    0.77
  -4  11  -2    3.33    1.06
   4 -11   2    1.82    0.79
   4 -11   2    6.05    1.86
  -5  11  -2    0.03    0.61
  -5  11  -2    0.11    0.47
   5 -11   2    0.12    0.77
   5 -11   2    0.41    0.43
  -6  11  -2    1.15    0.67
  -6  11  -2    0.98    0.88
   6 -11   2    0.85    0.65
   8  10  -2    0.11    0.57
   8  10  -2    0.53    0.50
  -8 -10   2    0.67    0.61
  -8 -10   2    0.45    0.41
  -8 -10   2    0.30    0.50
   7  10  -2    0.10    0.35
   7  10  -2   -0.29    0.42
   7  10  -2    0.71    0.58
  -7 -10   2    0.06    0.56
  -7 -10   2   -0.19    0.37
   6  10  -2    0.31    0.36
   6  10  -2   -0.05    0.47
   6  10  -2   -0.22    0.38
  -6 -10   2   -0.19    0.47
  -6 -10   2   -0.13    0.47
   5  10  -2    0.12    0.31
   5  10  -2    0.55    0.54
   5  10  -2    0.02    0.42
  -5 -10   2    0.81    0.52
  -5 -10   2   -0.38    0.46
  -5 -10   2    0.29    0.47
   4  10  -2    8.18    1.59
   4  10  -2   10.02    1.64
   4  10  -2    7.98    1.47
  -4 -10   2   10.54    2.20
  -4 -10   2    6.38    1.52
  -4 -10   2   13.20    1.78
   3  10  -2    3.31    1.49
   3  10  -2    3.66    0.81
   3  10  -2    1.09    0.47
   3  10  -2    1.50    0.63
  -3 -10   2    1.65    0.71
  -3 -10   2    2.60    0.71
  -3 -10   2    2.98    1.20
   2  10  -2    0.61    0.38
   2  10  -2    0.08    0.34
   2  10  -2    0.35    0.68
   2  10  -2    0.17    0.32
  -2 -10   2    0.00    0.31
  -2 -10   2   -0.10    0.35
  -2 -10   2    0.14    0.40
   1  10  -2   -0.26    0.31
   1  10  -2    0.53    0.40
   1  10  -2   -0.15    0.53
  -1 -10   2    0.10    0.49
  -1 -10   2   -0.20    0.32
   0  10  -2    1.69    1.10
   0  10  -2    0.79    0.51
   0  10  -2    1.05    0.43
   0 -10   2    0.30    0.40
   0 -10   2    2.32    1.04
   0 -10   2    1.54    0.59
  -1  10  -2    3.16    0.73
  -1  10  -2    0.92    1.09
  -1  10  -2    1.96    0.64
   1 -10   2    1.32    0.55
   1 -10   2    1.12    0.87
  -2  10  -2    5.12    1.14
  -2  10  -2    5.18    1.19
  -2  10  -2    7.36    2.18
   2 -10   2    7.59    1.95
  -3  10  -2    1.93    1.36
  -3  10  -2    0.35    0.43
  -3  10  -2    2.21    0.79
   3 -10   2    0.68    0.52
   3 -10   2    2.09    1.18
  -4  10  -2   -0.73    0.92
  -4  10  -2    0.45    0.46
  -4  10  -2   -0.06    0.39
   4 -10   2    0.57    0.83
   4 -10   2    1.78    0.61
  -5  10  -2    2.08    0.74
  -5  10  -2    1.76    0.88
   5 -10   2    6.04    1.77
   5 -10   2    2.18    0.81
  -6  10  -2   -0.01    0.50
  -6  10  -2    0.38    0.58
   6 -10   2   -0.18    0.33
   6 -10   2   -0.38    0.41
  -7  10  -2   -0.04    0.55
  -7  10  -2    0.66    0.72
   7 -10   2    0.93    0.69
   7 -10   2   -0.02    0.54
   9   9  -2    0.66    0.65
  -9  -9   2    0.26    0.47
  -9  -9   2    0.01    0.51
   8   9  -2    1.84    0.74
   8   9  -2    1.65    0.75
  -8  -9   2    1.17    0.63
  -8  -9   2    1.06    0.71
  -8  -9   2    0.21    0.61
   7   9  -2   -0.04    0.44
   7   9  -2    0.42    0.47
   7   9  -2   -0.20    0.29
  -7  -9   2   -0.58    0.38
  -7  -9   2   -0.19    0.36
  -7  -9   2    0.49    0.53
   6   9  -2   -0.38    0.40
   6   9  -2   -0.02    0.32
   6   9  -2   -0.31    0.34
   6   9  -2    0.18    0.47
  -6  -9   2   -0.15    0.40
  -6  -9   2   -0.14    0.42
   5   9  -2   -0.15    0.38
   5   9  -2   -0.33    0.25
   5   9  -2    0.08    0.36
   5   9  -2   -0.10    0.23
  -5  -9   2   -0.22    0.35
  -5  -9   2    0.22    0.56
  -5  -9   2    0.39    0.46
   4   9  -2   -0.12    0.29
   4   9  -2   -0.09    0.22
   4   9  -2    0.20    0.29
   4   9  -2    0.67    0.42
  -4  -9   2   -0.08    0.51
  -4  -9   2    0.28    0.34
  -4  -9   2    0.15    0.38
   3   9  -2    1.24    0.97
   3   9  -2    0.94    0.44
   3   9  -2    2.65    0.70
   3   9  -2    1.00    0.49
   3   9  -2    2.08    0.53
  -3  -9   2    1.52    0.85
  -3  -9   2    1.67    0.55
  -3  -9   2    1.67    0.65
   2   9  -2    6.52    1.14
   2   9  -2    5.41    1.05
   2   9  -2    6.45    1.03
   2   9  -2    7.12    1.22
   2   9  -2    7.40    1.98
  -2  -9   2    5.19    1.52
  -2  -9   2    5.67    1.08
  -2  -9   2    7.22    1.28
   1   9  -2    0.09    0.28
   1   9  -2    0.77    0.36
   1   9  -2    0.79    0.37
   1   9  -2    0.44    0.82
   1   9  -2    0.77    0.40
  -1  -9   2    1.50    0.85
  -1  -9   2    0.80    0.39
  -1  -9   2    0.45    0.34
  -1  -9   2    0.54    0.34
   0   9  -2    5.98    1.79
   0   9  -2    4.27    1.03
   0   9  -2    6.17    1.03
   0   9  -2    3.96    0.87
   0  -9   2    4.94    1.01
   0  -9   2    6.09    0.98
   0  -9   2    5.18    1.50
  -1   9  -2    7.28    1.09
  -1   9  -2    5.57    1.19
  -1   9  -2    5.98    1.90
  -1   9  -2    5.13    1.03
   1  -9   2    5.38    1.06
   1  -9   2    6.58    1.69
  -2   9  -2    0.17    0.45
  -2   9  -2    1.32    0.50
  -2   9  -2    0.98    0.45
  -2   9  -2    1.77    1.14
   2  -9   2    1.54    0.94
   2  -9   2    0.60    0.42
  -3   9  -2   11.88    1.75
  -3   9  -2    8.72    1.82
  -3   9  -2   16.16    3.25
  -3   9  -2   12.65    1.88
   3  -9   2    9.41    1.76
   3  -9   2   15.86    2.80
  -4   9  -2    3.04    1.51
  -4   9  -2    1.27    0.58
  -4   9  -2    1.73    0.59
  -4   9  -2    2.63    0.64
   4  -9   2    1.50    0.53
   4  -9   2    1.05    0.48
   4  -9   2    4.58    1.41
  -5   9  -2    2.98    0.90
  -5   9  -2    2.86    0.79
  -5   9  -2    5.53    1.95
  -5   9  -2    2.74    0.88
   5  -9   2    7.87    1.90
   5  -9   2    3.90    0.92
   5  -9   2    5.31    0.94
   5  -9   2    2.74    0.81
  -6   9  -2    1.94    0.75
  -6   9  -2    1.31    0.56
  -6   9  -2    0.52    0.68
  -6   9  -2    0.66    1.23
   6  -9   2    0.89    0.54
   6  -9   2    0.48    0.52
   6  -9   2    1.70    0.67
  -7   9  -2    0.04    0.42
  -7   9  -2    0.23    0.50
  -7   9  -2    0.01    0.66
   7  -9   2   -0.50    0.36
   7  -9   2   -0.21    0.43
   7  -9   2   -0.46    0.39
  -8   9  -2    1.50    0.88
  -8   9  -2    1.54    0.87
  -8   9  -2    0.53    0.62
   8  -9   2    1.20    0.79
   8  -9   2    1.88    0.73
   8  -9   2    1.31    0.75
   9   8  -2   -0.01    0.49
   9   8  -2    0.89    0.53
   9   8  -2   -0.11    0.46
  -9  -8   2    0.36    0.57
  -9  -8   2   -0.07    0.37
  -9  -8   2   -0.03    0.54
   8   8  -2    1.46    0.59
   8   8  -2    1.31    0.68
   8   8  -2    1.05    0.56
  -8  -8   2    2.06    0.81
  -8  -8   2    1.87    0.79
  -8  -8   2    0.72    0.55
   7   8  -2    0.11    0.46
   7   8  -2    0.99    0.53
   7   8  -2    0.18    0.48
   7   8  -2    1.73    0.57
  -7  -8   2    1.04    0.57
  -7  -8   2    0.73    0.54
  -7  -8   2    0.33    0.49
   6   8  -2    0.44    0.40
   6   8  -2    0.39    0.36
   6   8  -2    1.71    0.61
   6   8  -2    0.24    0.41
  -6  -8   2    0.94    0.49
  -6  -8   2    0.15    0.30
   5   8  -2    0.07    0.37
   5   8  -2    0.05    0.32
   5   8  -2    0.14    0.30
   5   8  -2    0.43    0.42
  -5  -8   2   -0.29    0.27
  -5  -8   2    0.38    0.41
  -5  -8   2    0.25    0.57
   4   8  -2    0.01    0.24
   4   8  -2   -0.01    0.23
   4   8  -2    0.14    0.30
   4   8  -2   -0.03    0.30
  -4  -8   2    0.29    0.33
  -4  -8   2    0.01    0.34
  -4  -8   2    0.32    0.44
   3   8  -2    0.41    0.33
   3   8  -2   -0.01    0.54
   3   8  -2   -0.13    0.24
   3   8  -2    0.34    0.35
   3   8  -2    0.45    0.30
  -3  -8   2    0.24    0.30
  -3  -8   2    0.76    0.46
  -3  -8   2    0.15    0.45
   2   8  -2    1.04    0.44
   2   8  -2    1.41    0.46
   2   8  -2    0.66    0.37
   2   8  -2    4.01    1.30
   2   8  -2    1.56    0.47
  -2  -8   2    0.59    0.41
  -2  -8   2    0.73    0.37
  -2  -8   2    2.39    0.88
   1   8  -2    1.10    0.43
   1   8  -2    1.90    1.01
   1   8  -2    2.55    0.55
   1   8  -2    1.21    0.41
   1   8  -2    1.39    0.51
  -1  -8   2    1.33    0.80
  -1  -8   2    0.71    0.37
  -1  -8   2    1.53    0.47
  -1  -8   2    1.79    0.56
   0   8  -2    6.83    1.18
   0   8  -2    4.58    0.93
   0   8  -2    7.49    1.03
   0   8  -2    5.66    1.02
   0   8  -2   10.55    2.19
   0  -8   2    4.69    1.01
   0  -8   2    6.82    1.63
   0  -8   2    5.86    1.01
   0  -8   2    6.19    0.97
  -1   8  -2    4.78    1.57
  -1   8  -2    3.22    0.80
  -1   8  -2    3.49    0.72
  -1   8  -2    2.30    0.60
   1  -8   2    1.86    0.61
   1  -8   2    2.35    0.61
   1  -8   2    3.22    1.10
  -2   8  -2   10.39    1.75
  -2   8  -2   13.68    1.65
  -2   8  -2    7.82    2.27
  -2   8  -2   13.64    1.73
   2  -8   2   12.28    2.35
   2  -8   2    9.01    1.56
   2  -8   2   13.17    1.59
  -3   8  -2    0.77    0.45
  -3   8  -2    0.72    0.41
  -3   8  -2    2.19    1.21
  -3   8  -2    1.14    0.49
   3  -8   2    0.75    0.36
   3  -8   2    1.89    0.58
   3  -8   2    0.93    0.76
  -4   8  -2    7.31    1.31
  -4   8  -2    6.49    1.36
  -4   8  -2   10.28    2.48
  -4   8  -2    6.33    1.17
   4  -8   2    7.34    1.32
   4  -8   2    8.66    1.92
   4  -8   2    8.29    1.26
   4  -8   2    7.76    1.26
  -5   8  -2    4.55    0.93
  -5   8  -2    6.44    2.02
  -5   8  -2    5.11    1.15
  -5   8  -2    4.57    1.04
   5  -8   2    4.67    0.97
   5  -8   2    5.46    1.10
   5  -8   2    6.12    1.58
   5  -8   2    4.32    0.98
  -6   8  -2    5.35    1.27
  -6   8  -2    7.98    2.21
  -6   8  -2    5.64    1.37
  -6   8  -2    6.04    1.18
   6  -8   2    7.05    1.32
   6  -8   2   10.51    1.40
   6  -8   2    8.18    1.42
  -7   8  -2   -0.36    0.32
  -7   8  -2   -0.10    0.50
  -7   8  -2    0.28    1.05
  -7   8  -2   -0.52    0.45
   7  -8   2    1.36    0.63
   7  -8   2   -0.01    0.42
   7  -8   2   -0.23    0.38
  -8   8  -2   -0.08    0.53
  -8   8  -2   -0.17    0.61
  -8   8  -2    0.37    0.46
   8  -8   2   -0.06    0.48
   8  -8   2    0.14    0.52
   8  -8   2    0.04    0.51
  -9   8  -2    0.10    0.64
  -9   8  -2    1.72    0.68
  -9   8  -2   -0.66    0.68
   9  -8   2    1.22    0.70
   9  -8   2    0.13    0.52
   9  -8   2    0.27    0.62
  10   7  -2    0.91    0.65
  10   7  -2    0.37    0.65
  10   7  -2    0.65    0.58
 -10  -7   2    0.30    0.62
 -10  -7   2    0.29    0.48
   9   7  -2    0.52    0.51
   9   7  -2   -0.03    0.38
   9   7  -2   -0.22    0.39
  -9  -7   2   -0.11    0.48
  -9  -7   2    0.62    0.43
  -9  -7   2    0.81    0.64
   8   7  -2    1.17    0.50
   8   7  -2    3.14    0.73
   8   7  -2    2.03    0.74
  -8  -7   2    3.75    0.87
  -8  -7   2    1.03    0.67
  -8  -7   2    3.02    0.88
   7   7  -2    1.25    0.48
   7   7  -2    0.71    0.43
   7   7  -2    1.04    0.61
   7   7  -2    0.74    0.51
  -7  -7   2    0.95    0.45
  -7  -7   2    0.94    0.58
  -7  -7   2    0.10    0.45
   6   7  -2    0.24    0.31
   6   7  -2    0.27    0.35
   6   7  -2    0.38    0.37
   6   7  -2    0.49    0.34
  -6  -7   2    0.18    0.34
  -6  -7   2    0.22    0.39
  -6  -7   2    0.33    0.36
   5   7  -2    9.24    1.33
   5   7  -2    7.94    1.35
   5   7  -2   11.64    1.62
   5   7  -2    6.61    1.35
  -5  -7   2    9.83    1.85
  -5  -7   2    6.13    1.34
  -5  -7   2    9.49    1.48
   4   7  -2    7.27    1.19
   4   7  -2    6.78    1.32
   4   7  -2    8.15    1.34
   4   7  -2    7.66    1.26
  -4  -7   2    9.46    1.38
  -4  -7   2    7.83    1.70
  -4  -7   2    9.72    1.47
   3   7  -2    5.69    1.02
   3   7  -2    4.77    1.39
   3   7  -2    6.36    0.92
   3   7  -2    4.16    0.86
   3   7  -2    5.32    0.98
  -3  -7   2    4.50    1.24
  -3  -7   2    4.83    0.98
  -3  -7   2    6.87    1.03
   2   7  -2   30.62    3.67
   2   7  -2   30.61    3.71
   2   7  -2   33.33    3.65
   2   7  -2   35.62    4.41
   2   7  -2   27.99    3.72
  -2  -7   2   33.36    4.16
  -2  -7   2   29.65    3.60
  -2  -7   2   31.35    3.70
  -2  -7   2   28.09    3.74
   1   7  -2   -0.17    0.21
   1   7  -2    0.05    0.20
   1   7  -2    0.00    0.53
   1   7  -2    0.00    0.16
   1   7  -2    0.28    0.21
  -1  -7   2   -0.05    0.17
  -1  -7   2   -0.12    0.25
  -1  -7   2   -0.07    0.35
  -1  -7   2   -0.11    0.18
   0   7  -2    4.49    0.94
   0   7  -2    7.41    1.05
   0   7  -2    5.77    0.98
   0   7  -2    7.59    1.19
   0   7  -2    7.43    1.80
   0   7  -2    7.16    1.07
   0  -7   2    6.90    1.00
   0  -7   2    9.01    1.21
   0  -7   2    7.68    0.90
   0  -7   2    7.06    1.04
  -1   7  -2    2.94    0.73
  -1   7  -2    3.22    0.56
  -1   7  -2    3.31    0.57
  -1   7  -2    4.58    0.73
  -1   7  -2    5.02    0.74
  -1   7  -2    3.60    1.24
   1  -7   2    2.72    0.61
   1  -7   2    2.69    0.52
   1  -7   2    3.15    0.64
   1  -7   2    1.37    0.71
   1  -7   2    2.69    0.54
  -2   7  -2    1.73    0.95
  -2   7  -2    3.46    0.76
  -2   7  -2    2.15    0.53
  -2   7  -2    1.85    0.54
   2  -7   2    2.01    0.48
   2  -7   2    1.98    0.87
   2  -7   2    2.42    0.52
   2  -7   2    1.89    0.53
  -3   7  -2    0.30    0.28
  -3   7  -2   -0.02    0.29
  -3   7  -2    0.15    0.40
  -3   7  -2    0.22    0.57
   3  -7   2   -0.30    0.22
   3  -7   2   -0.31    0.21
   3  -7   2    0.10    0.41
  -4   7  -2    4.31    1.59
  -4   7  -2    4.04    0.99
  -4   7  -2    4.11    0.87
  -4   7  -2    3.70    0.80
   4  -7   2    5.63    0.90
   4  -7   2    4.41    0.90
   4  -7   2    4.35    0.85
   4  -7   2    5.63    1.40
  -5   7  -2    2.84    0.84
  -5   7  -2    2.71    1.37
  -5   7  -2    3.50    0.79
  -5   7  -2    3.12    0.70
   5  -7   2    3.50    0.78
   5  -7   2    0.97    0.52
   5  -7   2    3.59    0.73
   5  -7   2    4.18    1.22
  -6   7  -2   -0.22    0.24
  -6   7  -2   -0.20    0.40
  -6   7  -2    0.45    0.91
  -6   7  -2    0.49    0.43
   6  -7   2    0.16    0.40
   6  -7   2    0.50    0.40
   6  -7   2    0.08    0.37
  -7   7  -2   10.27    2.54
  -7   7  -2    5.67    1.33
  -7   7  -2    7.02    1.51
  -7   7  -2    8.02    1.34
   7  -7   2    7.12    1.29
   7  -7   2    7.59    1.43
   7  -7   2    8.44    1.47
  -8   7  -2   -0.18    0.36
  -8   7  -2    0.37    0.51
  -8   7  -2   -0.73    0.47
   8  -7   2   -0.14    0.41
   8  -7   2    0.43    0.56
   8  -7   2   -0.24    0.34
  -9   7  -2    5.05    1.28
  -9   7  -2    4.31    1.20
   9  -7   2    4.09    1.10
   9  -7   2    4.47    1.02
   9  -7   2    2.74    0.96
  10   6  -2   -0.10    0.30
  10   6  -2    0.19    0.43
  10   6  -2   -0.23    0.50
 -10  -6   2   -0.12    0.42
 -10  -6   2    0.54    0.58
   9   6  -2    1.64    0.61
   9   6  -2    0.67    0.50
   9   6  -2    0.30    0.36
  -9  -6   2    0.80    0.52
  -9  -6   2    1.04    0.65
  -9  -6   2    0.46    0.55
   8   6  -2    1.74    0.58
   8   6  -2    1.38    0.55
   8   6  -2    0.40    0.40
  -8  -6   2    1.07    0.54
  -8  -6   2    2.37    0.63
  -8  -6   2    0.36    0.47
   7   6  -2    1.11    0.46
   7   6  -2    0.48    0.35
   7   6  -2    0.81    0.45
  -7  -6   2    1.50    0.49
  -7  -6   2    0.70    0.53
  -7  -6   2    1.64    0.59
   6   6  -2    7.12    1.34
   6   6  -2    8.54    1.21
   6   6  -2    6.19    1.20
   6   6  -2    7.03    1.25
  -6  -6   2    6.99    1.31
  -6  -6   2    8.52    1.38
  -6  -6   2    6.86    1.22
   5   6  -2   13.91    1.65
   5   6  -2    5.46    1.12
   5   6  -2    6.21    1.20
   5   6  -2    7.30    1.14
  -5  -6   2    4.70    1.14
  -5  -6   2    7.73    1.30
  -5  -6   2   10.47    1.67
   4   6  -2   45.12    5.53
   4   6  -2   59.74    5.67
   4   6  -2   51.73    5.66
   4   6  -2   37.18    5.81
   4   6  -2   52.65    5.50
  -4  -6   2   47.22    5.63
  -4  -6   2   49.55    5.60
  -4  -6   2   49.03    5.85
   3   6  -2    1.77    0.49
   3   6  -2    1.30    0.38
   3   6  -2    1.22    0.66
   3   6  -2    1.25    0.44
   3   6  -2    1.02    0.33
  -3  -6   2    1.53    0.45
  -3  -6   2    1.30    0.46
  -3  -6   2    1.65    0.67
   2   6  -2   10.20    1.34
   2   6  -2   10.50    1.37
   2   6  -2   10.79    1.34
   2   6  -2    8.50    1.38
   2   6  -2   10.03    1.75
  -2  -6   2    9.41    1.76
  -2  -6   2    9.43    1.46
  -2  -6   2    8.60    1.35
  -2  -6   2    9.55    1.18
   1   6  -2    0.92    0.32
   1   6  -2    2.11    0.41
   1   6  -2    1.29    0.40
   1   6  -2    1.01    0.67
   1   6  -2    0.53    0.29
   1   6  -2    0.69    0.20
  -1  -6   2    0.77    0.26
  -1  -6   2    1.11    0.41
  -1  -6   2    0.74    0.50
  -1  -6   2    0.71    0.28
   0   6  -2    2.83    0.51
   0   6  -2    4.17    0.62
   0   6  -2    5.42    1.31
   0   6  -2    2.67    0.57
   0   6  -2    2.35    0.55
   0   6  -2    3.97    0.72
   0  -6   2    3.21    0.59
   0  -6   2    2.64    0.54
   0  -6   2    2.71    0.62
   0  -6   2    5.23    1.15
   0  -6   2    3.37    0.53
  -1   6  -2    3.11    0.59
  -1   6  -2    2.86    1.01
  -1   6  -2    3.17    0.57
  -1   6  -2    3.35    0.70
  -1   6  -2    2.79    0.49
   1  -6   2    2.55    0.83
   1  -6   2    2.37    0.55
   1  -6   2    2.40    0.48
   1  -6   2    3.12    0.59
   1  -6   2    2.76    0.47
  -2   6  -2    8.60    1.03
  -2   6  -2    5.09    0.89
  -2   6  -2    4.57    1.44
  -2   6  -2    7.00    1.11
  -2   6  -2    9.61    1.13
   2  -6   2    5.83    0.91
   2  -6   2    5.25    0.95
   2  -6   2    7.29    0.96
   2  -6   2    5.39    1.32
  -3   6  -2    2.38    1.05
  -3   6  -2    3.14    0.58
  -3   6  -2    2.37    0.68
  -3   6  -2    2.94    0.63
   3  -6   2    3.51    0.67
   3  -6   2    2.43    0.58
   3  -6   2    3.27    0.94
   3  -6   2    2.65    0.58
  -4   6  -2    1.39    0.48
  -4   6  -2    0.74    0.81
  -4   6  -2    0.56    0.33
  -4   6  -2    1.82    0.56
   4  -6   2    1.28    0.42
   4  -6   2    1.14    0.43
   4  -6   2    0.46    0.50
   4  -6   2    0.66    0.38
  -5   6  -2    0.11    0.60
  -5   6  -2    0.12    0.28
  -5   6  -2    0.24    0.30
  -5   6  -2   -0.08    0.35
   5  -6   2    0.42    0.32
   5  -6   2   -0.55    0.35
   5  -6   2   -0.48    0.18
   5  -6   2    0.05    0.26
  -6   6  -2    7.38    2.02
  -6   6  -2    6.68    1.32
  -6   6  -2    8.45    1.27
  -6   6  -2    5.09    1.17
   6  -6   2    7.38    1.25
   6  -6   2    8.36    1.34
   6  -6   2    7.45    1.19
  -7   6  -2   -0.25    0.37
  -7   6  -2   -0.32    0.40
  -7   6  -2    0.41    0.89
  -7   6  -2    0.10    0.32
   7  -6   2    0.14    0.35
   7  -6   2    0.16    0.35
   7  -6   2   -0.09    0.32
  -8   6  -2    3.13    0.94
  -8   6  -2    4.18    0.97
  -8   6  -2    4.28    1.04
   8  -6   2    3.38    0.94
   8  -6   2    5.47    1.11
   8  -6   2    5.92    1.05
  -9   6  -2   -0.33    0.50
  -9   6  -2    0.90    0.65
  -9   6  -2    0.50    0.52
   9  -6   2   -0.02    0.38
   9  -6   2    0.16    0.50
   9  -6   2    0.51    0.50
 -10   6  -2   -0.03    0.46
 -10   6  -2    0.63    0.64
 -10   6  -2    0.13    0.61
  10  -6   2    1.23    0.73
  10  -6   2    0.32    0.59
  10  -6   2   -0.12    0.51
  10   5  -2    2.52    0.76
  10   5  -2    1.56    0.64
  10   5  -2    0.84    0.61
 -10  -5   2    1.26    0.65
 -10  -5   2    1.65    0.66
   9   5  -2   -0.09    0.33
   9   5  -2    0.28    0.41
   9   5  -2   -0.26    0.37
  -9  -5   2    0.14    0.29
  -9  -5   2    0.03    0.45
   8   5  -2    1.28    0.62
   8   5  -2    1.64    0.62
   8   5  -2    4.12    0.93
  -8  -5   2    2.71    0.77
  -8  -5   2    1.99    0.64
  -8  -5   2    3.62    0.88
   7   5  -2    0.93    0.45
   7   5  -2    1.44    0.47
   7   5  -2    0.80    0.40
  -7  -5   2    0.79    0.42
  -7  -5   2    1.09    0.44
  -7  -5   2    1.33    0.57
   6   5  -2   -0.14    0.25
   6   5  -2    0.17    0.31
   6   5  -2   -0.14    0.35
   6   5  -2   -0.31    0.27
  -6  -5   2    0.11    0.27
  -6  -5   2    0.02    0.33
  -6  -5   2   -0.08    0.31
   5   5  -2    2.42    0.51
   5   5  -2    1.92    0.49
   5   5  -2    1.64    0.50
   5   5  -2    1.16    0.50
  -5  -5   2    1.57    0.60
  -5  -5   2    1.49    0.45
  -5  -5   2    1.26    0.50
  -5  -5   2    0.99    0.48
   4   5  -2   17.33    2.24
   4   5  -2   23.28    2.41
   4   5  -2   17.65    2.19
   4   5  -2   17.49    2.27
  -4  -5   2   18.32    2.28
  -4  -5   2   19.86    2.48
  -4  -5   2   12.51    2.33
   3   5  -2    0.25    0.23
   3   5  -2    0.18    0.18
   3   5  -2    0.09    0.21
   3   5  -2   -0.19    0.23
   3   5  -2    0.25    0.13
   3   5  -2    0.01    0.22
  -3  -5   2   -0.09    0.22
  -3  -5   2    0.21    0.19
  -3  -5   2    0.05    0.23
   2   5  -2    9.51    1.47
   2   5  -2   13.64    1.49
   2   5  -2   14.71    1.38
   2   5  -2   16.52    1.59
   2   5  -2   11.70    1.44
   2   5  -2    9.13    1.73
  -2  -5   2   10.08    1.68
  -2  -5   2   10.40    1.36
  -2  -5   2   11.56    1.49
  -2  -5   2   12.55    1.55
   1   5  -2   25.83    3.03
   1   5  -2   30.21    3.02
   1   5  -2   21.88    3.03
   1   5  -2   27.17    3.50
   1   5  -2   25.79    3.01
   1   5  -2   23.81    2.92
  -1  -5   2   23.65    3.30
  -1  -5   2   25.73    3.08
  -1  -5   2   27.66    3.02
  -1  -5   2   27.55    2.97
   0   5  -2  137.64   17.46
   0   5  -2  155.11   16.95
   0   5  -2  162.59   17.00
   0   5  -2  147.38   16.98
   0   5  -2  160.77   17.01
   0   5  -2  150.26   17.06
   0  -5   2  147.60   17.34
   0  -5   2  156.85   16.98
   0  -5   2  145.53   16.99
   0  -5   2  159.15   16.95
   0  -5   2  157.32   17.05
  -1   5  -2    2.59    1.04
  -1   5  -2    4.84    0.72
  -1   5  -2    3.94    0.61
  -1   5  -2    3.93    0.76
  -1   5  -2    4.92    0.71
   1  -5   2    4.07    0.69
   1  -5   2    3.79    1.01
   1  -5   2    5.24    0.74
   1  -5   2    5.31    0.67
  -2   5  -2   23.69    2.95
  -2   5  -2   24.97    3.07
  -2   5  -2   28.63    3.03
  -2   5  -2   24.22    3.50
  -2   5  -2   25.88    2.89
   2  -5   2   26.11    2.95
   2  -5   2   27.66    2.98
   2  -5   2   22.60    2.99
   2  -5   2   24.17    2.96
   2  -5   2   26.00    3.34
  -3   5  -2   18.01    2.23
  -3   5  -2   17.88    2.27
  -3   5  -2   21.27    2.92
  -3   5  -2   18.48    2.33
   3  -5   2   17.73    2.16
   3  -5   2   18.13    2.25
   3  -5   2   18.95    2.25
   3  -5   2   19.91    2.31
   3  -5   2   18.33    2.57
  -4   5  -2    2.82    0.61
  -4   5  -2    2.66    0.69
  -4   5  -2    4.20    1.29
  -4   5  -2    3.78    0.72
   4  -5   2    3.62    0.65
   4  -5   2    4.96    1.09
   4  -5   2    1.69    0.56
   4  -5   2    4.37    0.73
  -5   5  -2    2.12    0.55
  -5   5  -2    1.35    0.46
  -5   5  -2    2.25    0.99
  -5   5  -2    1.33    0.49
   5  -5   2    1.41    0.45
   5  -5   2    1.04    0.45
   5  -5   2    1.51    0.50
   5  -5   2    2.51    0.77
  -6   5  -2    4.18    0.99
  -6   5  -2    5.74    1.66
  -6   5  -2    7.13    1.11
  -6   5  -2    5.46    1.06
   6  -5   2    5.33    1.03
   6  -5   2    7.52    1.07
   6  -5   2    5.65    1.04
  -7   5  -2    3.31    0.83
  -7   5  -2    2.68    1.22
  -7   5  -2    3.08    0.77
  -7   5  -2    2.49    0.74
   7  -5   2    3.23    0.74
   7  -5   2    3.11    0.74
   7  -5   2    2.64    0.77
  -8   5  -2    0.50    0.46
  -8   5  -2    0.07    0.38
  -8   5  -2   -0.02    0.45
   8  -5   2    0.09    0.39
   8  -5   2    0.31    0.37
   8  -5   2   -0.07    0.35
  -9   5  -2    1.54    0.77
  -9   5  -2    1.22    0.64
  -9   5  -2    2.92    0.88
   9  -5   2    2.36    0.72
   9  -5   2    1.92    0.75
   9  -5   2    2.17    0.72
 -10   5  -2    1.78    0.85
 -10   5  -2    3.02    0.96
 -10   5  -2    1.30    0.68
  10  -5   2    2.83    0.82
  10  -5   2    1.26    0.66
  10  -5   2    1.65    0.69
  11   4  -2    3.98    0.98
 -11  -4   2    2.07    0.89
  10   4  -2    0.57    0.58
  10   4  -2   -0.17    0.41
  10   4  -2    0.23    0.47
 -10  -4   2    0.68    0.60
 -10  -4   2   -0.03    0.40
   9   4  -2    0.41    0.43
   9   4  -2    0.59    0.52
   9   4  -2    0.28    0.36
  -9  -4   2   -0.27    0.33
  -9  -4   2    0.83    0.48
   8   4  -2    0.35    0.38
   8   4  -2    0.50    0.37
   8   4  -2   -0.35    0.31
  -8  -4   2    0.88    0.49
  -8  -4   2    0.12    0.36
  -8  -4   2   -0.16    0.26
   7   4  -2    0.03    0.31
   7   4  -2    0.53    0.35
   7   4  -2   -0.29    0.21
  -7  -4   2    0.47    0.30
  -7  -4   2   -0.01    0.35
  -7  -4   2    0.10    0.32
   6   4  -2    7.75    1.31
   6   4  -2    8.05    1.23
   6   4  -2    9.31    1.22
   6   4  -2    7.74    1.30
  -6  -4   2   10.09    1.46
  -6  -4   2    6.68    1.21
  -6  -4   2    7.84    1.36
   5   4  -2    0.60    0.31
   5   4  -2    1.15    0.31
   5   4  -2    1.21    0.50
   5   4  -2    0.88    0.39
   5   4  -2    0.78    0.34
  -5  -4   2    2.41    0.62
  -5  -4   2    0.56    0.36
  -5  -4   2    1.27    0.43
  -5  -4   2    1.38    0.39
   4   4  -2    8.90    1.30
   4   4  -2    8.92    1.33
   4   4  -2   10.03    1.12
   4   4  -2    7.17    1.30
   4   4  -2    7.41    1.24
   4   4  -2    9.97    1.27
  -4  -4   2    8.90    1.33
  -4  -4   2   11.06    1.43
  -4  -4   2    8.00    1.30
   3   4  -2    3.63    0.65
   3   4  -2    5.28    0.98
   3   4  -2    3.32    0.54
   3   4  -2    3.84    0.69
   3   4  -2    3.68    0.71
   3   4  -2    4.22    0.65
  -3  -4   2    3.77    0.82
  -3  -4   2    3.16    0.69
  -3  -4   2    3.37    0.66
   2   4  -2    0.27    0.19
   2   4  -2    0.17    0.18
   2   4  -2    0.57    0.45
   2   4  -2    0.37    0.13
   2   4  -2    0.10    0.16
  -2  -4   2   -0.08    0.17
  -2  -4   2    0.62    0.26
  -2  -4   2    0.15    0.10
  -2  -4   2    0.44    0.33
   1   4  -2   26.96    3.17
   1   4  -2   26.57    3.07
   1   4  -2   30.71    3.54
   1   4  -2   23.93    3.11
   1   4  -2   25.15    3.11
   1   4  -2   27.15    3.15
  -1  -4   2   28.41    3.40
  -1  -4   2   26.62    3.18
  -1  -4   2   26.93    3.08
  -1  -4   2   29.29    3.15
   0   4  -2    7.83    0.93
   0   4  -2    6.58    1.03
   0   4  -2    7.86    1.01
   0   4  -2    8.66    1.36
   0   4  -2    7.64    0.93
   0   4  -2    7.36    0.90
   0  -4   2    5.29    1.19
   0  -4   2    7.40    0.94
   0  -4   2    7.17    0.98
   0  -4   2    7.36    0.92
   0  -4   2    7.37    0.90
  -1   4  -2    0.33    0.14
  -1   4  -2    0.54    0.52
  -1   4  -2    0.13    0.20
  -1   4  -2    0.00    0.15
  -1   4  -2    0.22    0.19
   1  -4   2    0.20    0.16
   1  -4   2   -0.16    0.25
   1  -4   2    0.08    0.13
   1  -4   2    0.24    0.18
  -2   4  -2   13.93    1.64
  -2   4  -2   12.16    1.68
  -2   4  -2   11.93    1.52
  -2   4  -2   14.74    1.62
  -2   4  -2   12.24    2.07
   2  -4   2   12.95    1.61
   2  -4   2   15.39    1.60
   2  -4   2   14.03    1.62
   2  -4   2   14.32    1.66
   2  -4   2   12.74    1.88
  -3   4  -2    1.05    0.34
  -3   4  -2   -0.04    0.44
  -3   4  -2    1.30    0.35
  -3   4  -2    0.50    0.16
  -3   4  -2    0.47    0.23
   3  -4   2    0.97    0.31
   3  -4   2    0.87    0.29
   3  -4   2    0.66    0.27
   3  -4   2    1.07    0.21
   3  -4   2    0.88    0.45
  -4   4  -2    0.09    0.16
  -4   4  -2    0.18    0.23
  -4   4  -2    0.04    0.21
  -4   4  -2   -0.21    0.37
  -4   4  -2   -0.02    0.12
   4  -4   2    0.02    0.27
   4  -4   2   -0.01    0.18
   4  -4   2    0.00    0.15
   4  -4   2    0.18    0.23
  -5   4  -2   17.73    2.14
  -5   4  -2   17.87    2.21
  -5   4  -2   16.79    2.67
  -5   4  -2   18.95    2.18
   5  -4   2   14.42    2.23
   5  -4   2   18.73    2.40
   5  -4   2   16.32    2.10
   5  -4   2   16.41    2.17
  -6   4  -2    7.24    1.18
  -6   4  -2    6.06    1.60
  -6   4  -2    5.43    1.02
  -6   4  -2    6.61    1.10
   6  -4   2    6.62    1.06
   6  -4   2    5.63    1.07
   6  -4   2    6.60    1.11
  -7   4  -2   -0.09    0.51
  -7   4  -2    0.31    0.40
  -7   4  -2   -0.03    0.24
  -7   4  -2    0.57    0.38
   7  -4   2    0.06    0.33
   7  -4   2    0.20    0.34
   7  -4   2   -0.15    0.24
   7  -4   2   -0.12    0.31
  -8   4  -2    0.08    0.29
  -8   4  -2   -0.20    0.34
  -8   4  -2    0.02    0.39
   8  -4   2   -0.16    0.41
   8  -4   2    0.59    0.39
   8  -4   2   -0.35    0.19
   8  -4   2   -0.29    0.29
  -9   4  -2    0.89    0.50
  -9   4  -2    0.24    0.49
  -9   4  -2   -0.28    0.44
   9  -4   2    0.07    0.35
   9  -4   2    0.20    0.42
   9  -4   2   -0.84    0.41
   9  -4   2    0.35    0.45
 -10   4  -2    1.50    0.75
 -10   4  -2   -0.03    0.56
 -10   4  -2    1.35    0.65
  10  -4   2   -0.33    0.54
  10  -4   2    0.68    0.59
  10  -4   2    1.18    0.67
 -11   4  -2    0.51    0.69
  11  -4   2    1.33    1.25
  11   3  -2    0.29    0.48
  11   3  -2   -0.03    0.54
  11   3  -2   -0.31    0.53
 -11  -3   2    0.05    0.50
 -11  -3   2    0.32    0.60
 -11  -3   2   -0.40    0.36
  10   3  -2    0.90    0.62
  10   3  -2    1.82    0.61
  10   3  -2    1.05    0.58
 -10  -3   2    0.84    0.54
 -10  -3   2    1.64    0.67
 -10  -3   2    1.82    0.66
   9   3  -2   -0.05    0.43
   9   3  -2    1.15    0.54
   9   3  -2    1.08    0.51
  -9  -3   2    0.52    0.42
  -9  -3   2    1.20    0.51
   8   3  -2    6.38    1.01
   8   3  -2    3.78    0.93
   8   3  -2    4.80    0.94
   8   3  -2    5.39    1.04
  -8  -3   2    4.76    0.96
  -8  -3   2    4.09    1.02
   7   3  -2    5.14    1.01
   7   3  -2    5.04    0.94
   7   3  -2    4.47    0.92
   7   3  -2    5.16    0.91
  -7  -3   2    4.71    0.92
  -7  -3   2    5.54    1.01
  -7  -3   2    5.72    1.06
   6   3  -2    0.07    0.23
   6   3  -2    1.25    0.39
   6   3  -2    0.32    0.32
   6   3  -2    0.74    0.31
  -6  -3   2    0.16    0.27
  -6  -3   2    1.35    0.46
  -6  -3   2    0.39    0.32
   5   3  -2    1.92    0.38
   5   3  -2    1.66    0.41
   5   3  -2    1.00    0.36
   5   3  -2    0.96    0.38
  -5  -3   2    1.16    0.36
  -5  -3   2    1.43    0.44
  -5  -3   2    1.11    0.44
   4   3  -2    0.12    0.18
   4   3  -2    0.24    0.22
   4   3  -2    0.46    0.22
   4   3  -2    0.54    0.20
   4   3  -2    0.33    0.27
   4   3  -2    0.43    0.22
  -4  -3   2    0.54    0.23
  -4  -3   2    0.03    0.23
  -4  -3   2    0.65    0.36
  -4  -3   2    0.53    0.27
  -4  -3   2   -0.02    0.18
   3   3  -2    4.26    0.62
   3   3  -2    2.31    0.64
   3   3  -2    2.65    0.63
   3   3  -2    5.14    0.59
   3   3  -2    4.39    0.65
   3   3  -2    3.95    0.62
  -3  -3   2    3.69    0.74
  -3  -3   2    4.06    0.67
  -3  -3   2    4.89    0.73
   2   3  -2   35.57    3.92
   2   3  -2   37.07    3.97
   2   3  -2   32.40    4.13
   2   3  -2   40.52    4.02
   2   3  -2   33.38    3.95
   2   3  -2   31.29    4.01
  -2  -3   2   36.77    4.03
  -2  -3   2   32.49    4.11
  -2  -3   2   36.31    4.00
   1   3  -2   12.38    1.51
   1   3  -2   11.65    1.70
   1   3  -2   10.38    1.50
   1   3  -2   12.51    1.48
   1   3  -2   13.16    1.45
   1   3  -2   13.54    1.49
  -1  -3   2   12.75    1.50
  -1  -3   2   13.75    1.55
  -1  -3   2   13.24    1.69
  -1  -3   2   12.24    1.44
   0   3  -2   16.53    2.02
   0   3  -2   18.16    2.02
   0   3  -2   18.98    2.36
   0   3  -2   16.46    2.05
   0   3  -2   17.62    2.00
   0   3  -2   17.65    2.01
   0  -3   2   15.99    2.05
   0  -3   2   16.87    2.23
   0  -3   2   16.95    2.00
   0  -3   2   19.13    2.02
   0  -3   2   17.04    2.00
  -1   3  -2   14.42    1.79
  -1   3  -2   14.27    1.84
  -1   3  -2   14.98    1.74
  -1   3  -2   16.77    1.80
  -1   3  -2   15.75    2.15
   1  -3   2   13.57    1.78
   1  -3   2   17.20    1.81
   1  -3   2   15.44    1.79
   1  -3   2   14.44    2.00
   1  -3   2   16.32    1.82
  -2   3  -2   43.14    6.03
  -2   3  -2   61.89    5.72
  -2   3  -2   50.05    5.74
  -2   3  -2   48.81    5.68
   2  -3   2   54.89    5.73
   2  -3   2   50.93    5.65
   2  -3   2   47.54    5.89
   2  -3   2   49.68    5.69
   2  -3   2   49.99    5.70
  -3   3  -2    8.86    1.12
  -3   3  -2    9.83    1.24
  -3   3  -2   10.06    1.21
  -3   3  -2   10.97    1.66
  -3   3  -2   10.43    1.21
   3  -3   2    9.23    1.28
   3  -3   2   10.65    1.43
   3  -3   2   10.87    1.25
   3  -3   2   10.99    1.21
   3  -3   2    8.07    1.10
  -4   3  -2   18.42    2.34
  -4   3  -2   18.60    2.38
  -4   3  -2   20.82    2.83
  -4   3  -2   20.58    2.35
  -4   3  -2   20.11    2.27
   4  -3   2   19.59    2.54
   4  -3   2   19.22    2.38
   4  -3   2   18.78    2.37
   4  -3   2   20.45    2.34
  -5   3  -2    3.88    1.11
  -5   3  -2    1.47    0.49
  -5   3  -2    1.62    0.48
  -5   3  -2    2.88    0.48
  -5   3  -2    2.80    0.56
   5  -3   2    2.65    0.56
   5  -3   2    1.98    0.49
   5  -3   2    3.00    0.73
   5  -3   2    1.89    0.54
   5  -3   2    1.89    0.51
  -6   3  -2    2.58    0.99
  -6   3  -2    1.87    0.52
  -6   3  -2    3.39    0.64
  -6   3  -2    2.55    0.62
   6  -3   2    2.23    0.65
   6  -3   2    2.87    0.61
   6  -3   2    2.77    0.62
   6  -3   2    1.51    0.49
  -7   3  -2    0.11    0.24
  -7   3  -2    0.03    0.30
  -7   3  -2    0.50    0.38
   7  -3   2    0.00    0.34
   7  -3   2    0.07    0.30
   7  -3   2    0.33    0.36
   7  -3   2    0.31    0.29
  -8   3  -2   12.08    2.02
  -8   3  -2   13.19    1.97
  -8   3  -2   18.05    2.13
   8  -3   2   11.47    1.96
   8  -3   2   12.55    1.91
   8  -3   2   12.72    2.06
   8  -3   2   15.03    2.01
  -9   3  -2    0.61    0.40
  -9   3  -2    1.42    0.60
  -9   3  -2    0.71    0.44
   9  -3   2    0.86    0.49
   9  -3   2    0.94    0.55
   9  -3   2    1.33    0.52
   9  -3   2    0.99    0.56
 -10   3  -2    3.50    1.00
 -10   3  -2    3.61    1.00
 -10   3  -2    5.08    1.07
  10  -3   2    5.43    1.04
  10  -3   2    2.92    0.97
  10  -3   2    3.48    0.93
 -11   3  -2   -0.05    0.46
 -11   3  -2    0.89    0.68
 -11   3  -2    1.03    0.62
  11  -3   2    0.57    0.58
  11  -3   2    0.43    0.55
  11  -3   2    0.71    0.64
  11   2  -2   -0.23    0.46
  11   2  -2   -0.01    0.45
 -11  -2   2   -0.62    0.36
 -11  -2   2   -0.47    0.43
 -11  -2   2   -0.09    0.51
  10   2  -2    0.36    0.51
  10   2  -2   -0.36    0.24
  10   2  -2    0.11    0.44
 -10  -2   2    0.21    0.48
 -10  -2   2    0.68    0.43
 -10  -2   2    0.43    0.53
   9   2  -2    0.17    0.42
   9   2  -2    0.86    0.47
   9   2  -2    0.51    0.44
   9   2  -2    1.33    0.56
  -9  -2   2    2.36    0.67
  -9  -2   2    1.59    0.64
  -9  -2   2    0.44    0.43
   8   2  -2    0.26    0.34
   8   2  -2    1.05    0.49
   8   2  -2    0.20    0.29
   8   2  -2   -0.06    0.32
  -8  -2   2    0.92    0.43
  -8  -2   2    0.40    0.43
  -8  -2   2    0.59    0.39
   7   2  -2    0.02    0.25
   7   2  -2    0.05    0.27
   7   2  -2   -0.01    0.21
   7   2  -2   -0.02    0.27
  -7  -2   2   -0.13    0.28
  -7  -2   2   -0.20    0.27
  -7  -2   2   -0.03    0.20
   6   2  -2    1.15    0.41
   6   2  -2    0.86    0.38
   6   2  -2    1.49    0.46
   6   2  -2    2.50    0.52
  -6  -2   2    1.99    0.50
  -6  -2   2    2.17    0.52
  -6  -2   2    1.77    0.53
   5   2  -2    3.31    0.54
   5   2  -2    3.36    0.61
   5   2  -2    2.45    0.49
   5   2  -2    1.79    0.50
  -5  -2   2    2.36    0.54
  -5  -2   2    1.95    0.53
  -5  -2   2    1.89    0.48
   4   2  -2   20.62    2.26
   4   2  -2   17.52    2.20
   4   2  -2   20.05    2.26
   4   2  -2   18.92    2.20
  -4  -2   2   21.00    2.23
  -4  -2   2   18.92    2.26
  -4  -2   2   19.76    2.29
  -4  -2   2   15.97    2.20
   3   2  -2   35.50    4.08
   3   2  -2   35.64    4.09
   3   2  -2   38.01    4.09
   3   2  -2   35.17    4.11
   3   2  -2   41.41    4.14
  -3  -2   2   33.70    4.06
  -3  -2   2   32.66    4.08
  -3  -2   2   37.83    4.15
  -3  -2   2   34.78    4.15
  -3  -2   2   36.30    4.15
   2   2  -2    2.17    0.44
   2   2  -2    1.97    0.35
   2   2  -2    2.99    0.41
   2   2  -2    2.28    0.39
   2   2  -2    2.64    0.43
   2   2  -2    1.63    0.42
  -2  -2   2    2.00    0.45
  -2  -2   2    3.46    0.50
  -2  -2   2    2.82    0.46
  -2  -2   2    2.03    0.44
   1   2  -2  129.48   15.65
   1   2  -2  145.16   15.62
   1   2  -2  152.91   15.61
   1   2  -2  137.88   15.62
   1   2  -2  141.87   15.64
   1   2  -2  134.01   15.78
  -1  -2   2  143.75   15.67
  -1  -2   2  135.67   15.75
  -1  -2   2  137.95   15.64
  -1  -2   2  149.92   15.59
   0   2  -2   19.78    2.48
   0   2  -2   22.30    2.47
   0   2  -2   23.71    2.75
   0   2  -2   21.29    2.50
   0   2  -2   22.73    2.52
   0   2  -2   21.48    2.49
   0  -2   2   21.90    2.48
   0  -2   2   22.29    2.48
   0  -2   2   22.82    2.52
   0  -2   2   21.56    2.48
  -1   2  -2  118.52   13.37
  -1   2  -2  121.22   13.67
  -1   2  -2  120.13   13.42
  -1   2  -2  110.91   13.37
   1  -2   2  125.61   13.39
   1  -2   2  120.68   13.38
   1  -2   2  122.26   13.39
   1  -2   2  124.19   13.38
  -2   2  -2  245.55   25.91
  -2   2  -2  222.61   25.89
  -2   2  -2  218.58   26.22
   2  -2   2  237.00   25.91
   2  -2   2  233.15   26.07
   2  -2   2  245.44   25.94
   2  -2   2  238.86   25.87
   2  -2   2  231.51   25.92
  -3   2  -2    2.52    0.42
  -3   2  -2    2.30    0.44
  -3   2  -2    1.65    0.42
  -3   2  -2    2.21    0.35
  -3   2  -2    3.07    0.81
   3  -2   2    3.04    0.62
   3  -2   2    2.13    0.43
   3  -2   2    2.31    0.44
   3  -2   2    2.36    0.47
   3  -2   2    2.48    0.44
  -4   2  -2   10.48    1.26
  -4   2  -2   10.08    1.20
  -4   2  -2   11.67    1.31
  -4   2  -2   10.35    1.26
  -4   2  -2    9.76    1.62
   4  -2   2    9.19    1.32
   4  -2   2    8.69    1.34
   4  -2   2   11.68    1.30
   4  -2   2   10.92    1.34
   4  -2   2    7.72    1.33
  -5   2  -2    1.86    0.40
  -5   2  -2    1.38    0.40
  -5   2  -2    1.65    0.49
  -5   2  -2    1.87    0.73
  -5   2  -2    1.53    0.41
   5  -2   2    1.38    0.48
   5  -2   2    1.98    0.46
   5  -2   2    3.05    0.52
   5  -2   2    1.86    0.49
   5  -2   2    1.32    0.40
  -6   2  -2   24.56    2.64
  -6   2  -2   20.87    2.49
  -6   2  -2   25.10    2.60
  -6   2  -2   16.13    2.83
   6  -2   2   21.35    2.53
   6  -2   2   23.54    2.60
   6  -2   2   19.25    2.52
   6  -2   2   21.19    2.61
  -7   2  -2    0.00    0.26
  -7   2  -2   -0.25    0.25
   7  -2   2    0.40    0.30
   7  -2   2   -0.48    0.24
   7  -2   2   -0.05    0.28
   7  -2   2    0.23    0.39
  -8   2  -2   10.71    1.77
  -8   2  -2   11.79    1.74
   8  -2   2   10.80    1.66
   8  -2   2   11.35    1.81
   8  -2   2   12.28    1.78
   8  -2   2   11.29    1.73
  -9   2  -2    0.02    0.38
  -9   2  -2    0.30    0.41
  -9   2  -2    0.30    0.46
   9  -2   2    0.04    0.41
   9  -2   2    0.75    0.55
   9  -2   2   -0.03    0.35
 -10   2  -2   -0.04    0.31
 -10   2  -2    0.28    0.42
 -10   2  -2    0.03    0.41
  10  -2   2    0.13    0.46
  10  -2   2    0.08    0.39
  10  -2   2    0.53    0.53
 -11   2  -2    0.51    0.52
 -11   2  -2    0.25    0.50
 -11   2  -2    0.04    0.54
  11  -2   2    0.02    0.47
  11  -2   2    0.37    0.54
  11  -2   2   -0.31    0.53
  11   1  -2    0.33    0.50
  11   1  -2    0.37    0.56
  11   1  -2   -0.09    0.48
 -11  -1   2    0.30    0.51
 -11  -1   2    0.05    0.48
 -11  -1   2   -0.22    0.26
  10   1  -2    1.71    0.69
  10   1  -2    0.71    0.46
  10   1  -2    0.44    0.46
 -10  -1   2    0.95    0.56
 -10  -1   2    0.39    0.43
 -10  -1   2    0.23    0.36
   9   1  -2    0.58    0.40
   9   1  -2    0.39    0.46
   9   1  -2    0.94    0.50
   9   1  -2    0.12    0.41
  -9  -1   2    0.35    0.39
  -9  -1   2    0.22    0.44
  -9  -1   2    0.26    0.35
   8   1  -2    1.82    0.55
   8   1  -2    0.61    0.43
   8   1  -2    1.57    0.52
   8   1  -2    0.36    0.42
  -8  -1   2    1.45    0.55
  -8  -1   2    0.19    0.38
  -8  -1   2    1.40    0.50
   7   1  -2    2.62    0.57
   7   1  -2    1.28    0.50
   7   1  -2    2.42    0.64
   7   1  -2    2.55    0.63
  -7  -1   2    1.84    0.56
  -7  -1   2    1.67    0.52
  -7  -1   2    2.74    0.65
   6   1  -2    2.53    0.61
   6   1  -2    1.78    0.53
   6   1  -2    3.17    0.61
   6   1  -2    3.47    0.72
  -6  -1   2    2.98    0.60
  -6  -1   2    3.18    0.68
  -6  -1   2    3.01    0.62
   5   1  -2    5.09    0.87
   5   1  -2    5.29    0.72
   5   1  -2    4.93    0.83
   5   1  -2    5.09    0.83
   5   1  -2    5.49    0.91
  -5  -1   2    4.67    0.81
  -5  -1   2    4.12    0.84
  -5  -1   2    6.63    0.88
   4   1  -2    0.64    0.27
   4   1  -2    0.82    0.29
   4   1  -2    0.17    0.19
   4   1  -2    0.73    0.27
   4   1  -2    0.57    0.16
  -4  -1   2    0.08    0.22
  -4  -1   2    0.30    0.20
  -4  -1   2    0.66    0.25
   3   1  -2    0.31    0.11
   3   1  -2    0.52    0.22
   3   1  -2    0.45    0.17
   3   1  -2    0.58    0.22
   3   1  -2    0.34    0.17
  -3  -1   2    0.16    0.15
  -3  -1   2    0.10    0.15
  -3  -1   2    0.49    0.23
   2   1  -2   62.85    6.82
   2   1  -2   57.77    6.85
   2   1  -2   63.20    6.83
   2   1  -2   60.16    6.85
   2   1  -2   67.53    6.88
   2   1  -2   58.37    6.87
  -2  -1   2   62.96    6.90
  -2  -1   2   58.48    6.82
  -2  -1   2   57.99    6.87
  -2  -1   2   62.45    6.86
  -2  -1   2   64.06    6.89
   1   1  -2   28.72    3.56
   1   1  -2   31.80    3.49
   1   1  -2   30.43    3.49
   1   1  -2   33.53    3.49
   1   1  -2   29.71    3.55
  -1  -1   2   30.82    3.55
  -1  -1   2   35.17    3.53
  -1  -1   2   34.00    3.48
  -1  -1   2   31.62    3.51
  -1  -1   2   27.44    3.54
   0   1  -2  141.18   17.39
   0   1  -2  156.06   17.26
   0   1  -2  160.46   17.26
   0  -1   2  172.59   17.28
   0  -1   2  159.49   17.26
   0  -1   2  154.48   17.25
   0  -1   2  164.85   17.25
   0  -1   2  139.32   17.33
  -1   1  -2  292.98   30.19
  -1   1  -2  277.06   30.19
  -1   1  -2  275.19   30.18
  -1   1  -2  247.41   30.37
   1  -1   2  246.96   30.28
   1  -1   2  293.41   30.18
   1  -1   2  278.88   30.19
   1  -1   2  270.33   30.18
   1  -1   2  275.44   30.19
  -2   1  -2    4.74    0.59
  -2   1  -2    4.06    0.52
  -2   1  -2    2.97    0.80
  -2   1  -2    5.31    0.62
   2  -1   2    3.34    0.68
   2  -1   2    4.39    0.60
   2  -1   2    3.92    0.58
   2  -1   2    4.86    0.61
   2  -1   2    3.64    0.56
   2  -1   2    4.42    0.52
   2  -1   2    4.02    0.57
  -3   1  -2    0.10    0.12
  -3   1  -2    0.13    0.14
  -3   1  -2   -0.03    0.10
  -3   1  -2    0.07    0.12
  -3   1  -2    0.14    0.31
   3  -1   2   -0.10    0.08
   3  -1   2   -0.04    0.12
   3  -1   2    0.23    0.16
   3  -1   2   -0.13    0.13
   3  -1   2   -0.03    0.11
   3  -1   2   -0.01    0.08
   3  -1   2    0.19    0.22
  -4   1  -2   31.61    3.85
  -4   1  -2   38.92    3.90
  -4   1  -2   31.73    4.17
  -4   1  -2   33.56    3.81
  -4   1  -2   39.12    3.94
   4  -1   2   34.35    3.92
   4  -1   2   38.50    3.91
   4  -1   2   33.42    3.88
   4  -1   2   29.45    3.97
   4  -1   2   35.47    3.92
   4  -1   2   36.13    3.91
   4  -1   2   31.79    3.82
  -5   1  -2    6.09    0.70
  -5   1  -2    5.89    0.83
  -5   1  -2    7.30    0.97
  -5   1  -2    5.81    0.86
  -5   1  -2    4.05    1.09
   5  -1   2    5.28    0.89
   5  -1   2    6.35    0.91
   5  -1   2    3.89    0.87
   5  -1   2    5.63    0.76
   5  -1   2    6.60    0.87
   5  -1   2    5.04    0.84
   5  -1   2    5.04    0.86
  -6   1  -2    0.01    0.18
  -6   1  -2    0.49    0.50
  -6   1  -2    0.00    0.17
  -6   1  -2    0.07    0.19
   6  -1   2   -0.01    0.24
   6  -1   2   -0.02    0.16
   6  -1   2    0.07    0.23
   6  -1   2    0.00    0.24
   6  -1   2    0.37    0.27
  -7   1  -2    6.80    1.30
  -7   1  -2    7.56    1.26
  -7   1  -2    9.13    1.28
   7  -1   2    7.94    1.24
   7  -1   2    8.77    1.40
   7  -1   2    9.02    1.32
   7  -1   2    9.16    1.38
  -8   1  -2    0.76    0.43
  -8   1  -2    0.90    0.44
  -8   1  -2    0.70    0.41
   8  -1   2    0.33    0.41
   8  -1   2    0.85    0.40
   8  -1   2    0.53    0.38
   8  -1   2    0.83    0.45
  -9   1  -2    0.40    0.42
  -9   1  -2    0.15    0.33
   9  -1   2   -0.31    0.32
   9  -1   2    0.35    0.35
   9  -1   2    0.07    0.42
 -10   1  -2    2.48    0.81
 -10   1  -2    2.58    0.82
  10  -1   2    3.00    0.90
  10  -1   2    4.16    1.04
  10  -1   2    4.47    0.95
 -11   1  -2    1.15    0.57
 -11   1  -2   -0.07    0.35
 -11   1  -2    1.42    0.56
  11  -1   2    0.69    0.55
  11  -1   2   -0.34    0.45
  11  -1   2    1.42    0.69
  11   0  -2    2.18    0.77
  11   0  -2    3.74    0.98
  11   0  -2    1.46    0.80
 -11   0   2    1.43    0.68
 -11   0   2    2.71    0.88
 -11   0   2    2.95    1.60
  10   0  -2    0.01    0.48
  10   0  -2   -0.12    0.40
  10   0  -2    0.56    0.47
 -10   0   2    0.84    0.53
 -10   0   2    1.01    0.52
 -10   0   2    0.02    0.46
   9   0  -2    0.27    0.44
   9   0  -2    0.41    0.41
   9   0  -2    0.21    0.33
  -9   0   2    0.52    0.40
  -9   0   2   -0.23    0.31
  -9   0   2   -0.03    0.28
   8   0  -2    5.11    0.92
   8   0  -2    4.90    0.98
   8   0  -2    2.89    0.84
  -8   0   2    3.87    0.92
  -8   0   2    4.48    0.89
  -8   0   2    6.09    1.07
   7   0  -2    0.26    0.32
   7   0  -2    0.41    0.40
   7   0  -2    0.67    0.40
   7   0  -2    0.09    0.33
  -7   0   2    0.53    0.39
  -7   0   2    0.21    0.32
  -7   0   2    0.79    0.42
   6   0  -2   17.56    2.07
   6   0  -2   18.47    2.19
   6   0  -2   17.76    2.14
   6   0  -2   15.84    2.28
   6   0  -2   15.81    2.18
  -6   0   2   19.10    2.22
  -6   0   2   18.24    2.19
  -6   0   2   14.69    2.12
   5   0  -2    0.06    0.17
   5   0  -2   -0.02    0.15
   5   0  -2   -0.04    0.20
   5   0  -2    0.33    0.23
   5   0  -2    0.05    0.21
  -5   0   2    0.13    0.17
  -5   0   2    0.13    0.22
  -5   0   2    0.03    0.16
  -5   0   2   -0.14    0.17
  -5   0   2    0.03    0.14
   4   0  -2    2.78    0.41
   4   0  -2    3.27    0.51
   4   0  -2    3.64    0.57
   4   0  -2    3.89    0.57
   4   0  -2    3.91    0.55
   4   0  -2    2.10    0.38
  -4   0   2    3.31    0.56
  -4   0   2    1.46    0.34
  -4   0   2    1.76    0.38
  -4   0   2    3.53    0.49
  -4   0   2    4.06    0.55
   3   0  -2   18.71    2.20
   3   0  -2   20.55    2.23
   3   0  -2   18.13    2.16
   3   0  -2   19.89    2.19
   3   0  -2   19.90    2.16
   3   0  -2   20.23    2.22
  -3   0   2   19.30    2.20
  -3   0   2   19.64    2.19
  -3   0   2   16.72    2.15
  -3   0   2   19.24    2.23
   2   0  -2    4.38    0.60
   2   0  -2    4.42    0.52
   2   0  -2    3.86    0.54
   2   0  -2    4.79    0.61
   2   0  -2    4.44    0.58
   2   0  -2    4.30    0.58
  -2   0   2    4.39    0.58
  -2   0   2    4.72    0.55
  -2   0   2    3.69    0.53
  -2   0   2    3.01    0.57
   1   0  -2    0.31    0.10
   1   0  -2    0.26    0.13
   1   0  -2    0.21    0.09
   1   0  -2    0.20    0.11
   1   0  -2    0.17    0.11
   1   0  -2    0.24    0.10
  -1   0   2    0.05    0.10
  -1   0   2    0.21    0.11
  -1   0   2    0.21    0.13
  -1   0   2    0.17    0.09
   0   0  -2   18.26    2.01
   0   0  -2   17.10    2.01
   0   0  -2   18.34    2.15
   0   0  -2   16.32    2.12
   0   0   2   17.16    2.08
   0   0   2   19.25    2.03
   0   0   2   16.73    2.12
   0   0   2   19.58    2.02
  -1   0  -2    0.19    0.10
  -1   0  -2    0.14    0.10
  -1   0  -2    0.40    0.27
  -1   0  -2    0.17    0.11
   1   0   2    0.00    0.10
   1   0   2    0.65    0.30
   1   0   2    0.10    0.14
   1   0   2    0.49    0.22
   1   0   2    0.11    0.10
   1   0   2    0.02    0.09
   1   0   2    0.07    0.11
   1   0   2    0.23    0.11
  -2   0  -2   12.66    1.71
  -2   0  -2   12.25    1.51
  -2   0  -2   12.36    1.50
  -2   0  -2   13.02    1.50
   2   0   2   12.94    1.52
   2   0   2   13.44    1.51
   2   0   2   14.31    1.52
   2   0   2   13.63    1.74
   2   0   2   12.35    1.61
   2   0   2   12.73    1.51
   2   0   2   13.37    1.51
   2   0   2   13.80    1.51
   2   0   2   12.28    1.51
  -3   0  -2   30.96    3.79
  -3   0  -2   35.09    3.78
  -3   0  -2   36.15    3.82
  -3   0  -2   30.74    4.01
   3   0   2   28.91    4.01
   3   0   2   34.30    3.80
   3   0   2   35.80    3.79
   3   0   2   39.17    3.84
   3   0   2   37.58    3.82
   3   0   2   35.17    3.81
   3   0   2   30.42    3.88
   3   0   2   33.50    3.79
   3   0   2   31.59    3.80
  -4   0  -2   32.08    3.79
  -4   0  -2   34.82    3.83
  -4   0  -2   30.23    3.84
  -4   0  -2   35.99    4.11
  -4   0  -2   30.09    3.82
   4   0   2   32.00    3.84
   4   0   2   33.01    3.82
   4   0   2   32.62    3.85
   4   0   2   38.50    3.89
   4   0   2   32.29    3.82
   4   0   2   37.93    3.94
   4   0   2   31.73    3.81
   4   0   2   33.91    3.85
  -5   0  -2    8.12    1.19
  -5   0  -2    7.28    1.00
  -5   0  -2    8.46    1.31
  -5   0  -2    8.56    1.15
  -5   0  -2    6.46    1.09
   5   0   2    9.19    1.07
   5   0   2    6.76    1.13
   5   0   2    8.78    1.16
   5   0   2    8.25    1.14
   5   0   2    8.05    1.12
   5   0   2    7.14    1.13
   5   0   2    8.86    1.07
   5   0   2    7.96    1.18
  -6   0  -2   32.84    3.86
  -6   0  -2   30.85    3.77
  -6   0  -2   32.08    3.86
  -6   0  -2   34.11    4.15
  -6   0  -2   34.40    3.91
   6   0   2   31.66    3.82
   6   0   2   31.61    3.90
   6   0   2   31.56    3.88
   6   0   2   37.98    3.87
   6   0   2   34.00    3.89
  -7   0  -2    0.41    0.27
  -7   0  -2    0.10    0.25
  -7   0  -2    0.13    0.29
   7   0   2    0.69    0.31
   7   0   2    0.27    0.28
   7   0   2    0.24    0.31
   7   0   2   -0.19    0.24
   7   0   2    0.17    0.25
  -8   0  -2    3.79    0.83
  -8   0  -2    2.97    0.67
  -8   0  -2    2.71    0.71
   8   0   2    4.43    0.82
   8   0   2    4.07    0.80
   8   0   2    2.34    0.70
   8   0   2    2.78    0.76
  -9   0  -2   -0.36    0.33
  -9   0  -2    0.98    0.45
  -9   0  -2    0.00    0.34
   9   0   2    0.10    0.42
   9   0   2    0.70    0.43
   9   0   2    0.30    0.34
   9   0   2    0.32    0.41
 -10   0  -2    0.44    0.44
 -10   0  -2    0.08    0.40
  10   0   2    0.29    0.45
  10   0   2    0.06    0.47
  10   0   2    0.38    0.44
 -11   0  -2   -0.15    0.51
 -11   0  -2    0.47    0.51
  11   0   2    0.36    0.56
  11   0   2    0.11    0.57
  11   0   2    0.09    0.48
  11  -1  -2    0.60    0.57
  11  -1  -2    0.48    0.58
  11  -1  -2    0.16    0.47
 -11   1   2    0.84    0.59
 -11   1   2    0.85    0.67
  10  -1  -2    0.87    0.61
  10  -1  -2    0.33    0.43
  10  -1  -2   -0.11    0.42
 -10   1   2    0.25    0.51
 -10   1   2   -0.25    0.31
 -10   1   2   -0.35    0.41
   9  -1  -2    0.13    0.40
   9  -1  -2   -0.03    0.41
   9  -1  -2   -0.29    0.29
  -9   1   2   -0.20    0.33
  -9   1   2   -0.02    0.36
  -9   1   2    0.57    0.48
   8  -1  -2    0.71    0.40
   8  -1  -2    0.19    0.34
   8  -1  -2    0.78    0.42
  -8   1   2    0.60    0.36
  -8   1   2    0.46    0.40
  -8   1   2    0.42    0.40
   7  -1  -2   28.32    3.64
   7  -1  -2   29.52    3.65
   7  -1  -2   32.37    3.61
  -7   1   2   26.16    3.60
  -7   1   2   34.17    3.69
  -7   1   2   29.40    3.62
   6  -1  -2    0.62    0.28
   6  -1  -2   -0.23    0.18
   6  -1  -2   -0.24    0.21
   6  -1  -2   -0.17    0.20
  -6   1   2    0.25    0.29
  -6   1   2    0.36    0.23
  -6   1   2    0.84    0.41
   5  -1  -2    5.90    0.92
   5  -1  -2    4.63    0.83
   5  -1  -2    5.80    0.93
   5  -1  -2    6.94    0.88
  -5   1   2    6.44    0.81
  -5   1   2    3.88    0.90
  -5   1   2    6.31    0.93
  -5   1   2    5.95    0.93
  -5   1   2    6.60    0.96
   4  -1  -2   13.51    1.61
   4  -1  -2   13.95    1.58
   4  -1  -2   12.19    1.54
   4  -1  -2   12.32    1.59
  -4   1   2   12.24    1.51
  -4   1   2   12.88    1.60
  -4   1   2   11.61    1.57
  -4   1   2   12.67    1.67
  -4   1   2   13.55    1.60
   3  -1  -2    0.33    0.18
   3  -1  -2    0.14    0.13
   3  -1  -2    0.21    0.15
   3  -1  -2    0.05    0.12
  -3   1   2    0.12    0.12
  -3   1   2    0.01    0.17
  -3   1   2    0.24    0.13
  -3   1   2    0.23    0.18
  -3   1   2    0.15    0.14
   2  -1  -2   96.77   10.49
   2  -1  -2   92.83   10.50
   2  -1  -2   97.63   10.48
   2  -1  -2   94.24   10.47
  -2   1   2   96.72   10.46
  -2   1   2   86.25   10.59
  -2   1   2   94.94   10.48
  -2   1   2   91.43   10.50
  -2   1   2   98.01   10.50
   1  -1  -2    7.07    0.80
   1  -1  -2    6.10    0.84
   1  -1  -2    7.36    0.83
   1  -1  -2    7.72    0.82
   1  -1  -2    6.37    0.78
  -1   1   2    6.71    0.94
  -1   1   2    6.89    0.79
  -1   1   2    7.15    0.80
  -1   1   2    7.89    0.82
  -1   1   2    4.99    0.82
  -1   1   2    6.79    0.83
   0  -1  -2   19.89    2.13
   0  -1  -2   20.58    2.14
   0  -1  -2   17.36    2.21
   0   1   2   16.90    2.20
   0   1   2   19.56    2.16
   0   1   2   17.51    2.28
   0   1   2   20.74    2.15
  -1  -1  -2    0.76    0.27
  -1  -1  -2    0.36    0.13
  -1  -1  -2    0.26    0.14
   1   1   2    0.50    0.15
   1   1   2    0.40    0.13
   1   1   2    0.43    0.16
   1   1   2    1.10    0.35
   1   1   2    0.66    0.19
   1   1   2    0.75    0.16
   1   1   2    1.09    0.29
   1   1   2    0.81    0.18
  -2  -1  -2  150.81   15.86
  -2  -1  -2  165.19   15.89
  -2  -1  -2  121.81   15.95
   2   1   2  159.30   15.87
   2   1   2  119.97   15.95
   2   1   2  159.49   15.86
   2   1   2  127.97   15.88
   2   1   2  119.79   16.03
   2   1   2  140.51   15.84
   2   1   2  147.67   15.87
   2   1   2  154.54   15.90
   2   1   2  156.09   15.86
  -3  -1  -2    0.09    0.13
  -3  -1  -2    0.53    0.33
  -3  -1  -2    0.14    0.14
  -3  -1  -2    0.73    0.28
  -3  -1  -2    0.10    0.14
   3   1   2    0.14    0.13
   3   1   2    0.34    0.17
   3   1   2    0.23    0.14
   3   1   2    0.19    0.13
   3   1   2    0.41    0.23
   3   1   2    0.03    0.10
   3   1   2    0.09    0.12
   3   1   2    0.41    0.17
   3   1   2    0.89    0.37
  -4  -1  -2   30.16    3.20
  -4  -1  -2   25.46    3.18
  -4  -1  -2   27.79    3.29
  -4  -1  -2   27.01    3.42
  -4  -1  -2   27.07    3.21
   4   1   2   28.29    3.16
   4   1   2   28.38    3.18
   4   1   2   25.35    3.19
   4   1   2   25.64    3.28
   4   1   2   29.48    3.23
   4   1   2   24.85    3.39
   4   1   2   29.55    3.20
   4   1   2   32.01    3.25
   4   1   2   28.98    3.24
  -5  -1  -2   36.13    3.81
  -5  -1  -2   33.17    3.84
  -5  -1  -2   30.07    3.88
  -5  -1  -2   34.96    3.86
  -5  -1  -2   29.97    4.01
  -5  -1  -2   33.70    3.81
   5   1   2   36.93    3.86
   5   1   2   33.33    3.87
   5   1   2   28.58    3.87
   5   1   2   37.58    3.89
   5   1   2   33.27    3.84
   5   1   2   35.17    3.78
   5   1   2   28.67    4.03
   5   1   2   36.33    3.81
   5   1   2   36.13    3.83
  -6  -1  -2   -0.04    0.19
  -6  -1  -2    0.33    0.38
  -6  -1  -2    0.47    0.26
  -6  -1  -2   -0.09    0.19
  -6  -1  -2   -0.15    0.22
   6   1   2    0.01    0.26
   6   1   2    0.15    0.26
   6   1   2    0.11    0.23
   6   1   2   -0.04    0.16
   6   1   2   -0.13    0.19
   6   1   2    0.20    0.21
  -7  -1  -2    0.43    0.29
  -7  -1  -2    0.18    0.27
  -7  -1  -2    0.89    0.38
   7   1   2    0.22    0.29
   7   1   2    0.14    0.29
   7   1   2    0.27    0.28
   7   1   2    0.22    0.27
   7   1   2    0.49    0.30
  -8  -1  -2   -0.08    0.22
  -8  -1  -2   -0.08    0.19
  -8  -1  -2    0.67    0.35
   8   1   2   -0.22    0.17
   8   1   2    0.01    0.32
   8   1   2    0.04    0.29
   8   1   2    0.83    0.39
  -9  -1  -2    0.78    0.46
  -9  -1  -2    0.78    0.45
  -9  -1  -2    1.14    0.48
   9   1   2    1.35    0.53
   9   1   2    1.16    0.52
   9   1   2    1.03    0.50
   9   1   2    1.16    0.51
 -10  -1  -2    2.63    0.84
 -10  -1  -2    1.96    0.72
 -10  -1  -2    3.81    0.88
  10   1   2    3.28    0.87
  10   1   2    3.11    0.79
  10   1   2    2.84    0.86
  10   1   2    2.98    0.82
 -11  -1  -2    0.30    0.53
 -11  -1  -2    0.29    0.52
  11   1   2   -0.38    0.38
  11   1   2    0.57    0.59
  11   1   2   -0.09    0.51
  11  -2  -2    0.37    0.78
  11  -2  -2    2.72    0.94
 -11   2   2    2.87    0.99
  10  -2  -2   -0.05    0.42
  10  -2  -2    1.57    0.69
  10  -2  -2    0.99    0.71
 -10   2   2    2.06    0.80
 -10   2   2    1.41    0.68
   9  -2  -2    0.51    0.47
   9  -2  -2    1.91    0.64
   9  -2  -2    1.26    0.67
  -9   2   2    0.84    0.60
  -9   2   2    0.87    0.53
  -9   2   2    1.49    0.64
   8  -2  -2    0.62    0.41
   8  -2  -2    1.67    0.54
   8  -2  -2    0.67    0.39
  -8   2   2    0.67    0.47
  -8   2   2    0.67    0.37
  -8   2   2    0.93    0.45
   7  -2  -2    2.17    0.60
   7  -2  -2    1.48    0.48
   7  -2  -2    2.02    0.57
   7  -2  -2    0.53    0.45
  -7   2   2    1.71    0.55
  -7   2   2    1.07    0.49
  -7   2   2    1.87    0.57
   6  -2  -2   25.06    3.09
   6  -2  -2   25.75    3.16
   6  -2  -2   25.09    3.09
   6  -2  -2   24.96    3.15
  -6   2   2   27.92    3.16
  -6   2   2   25.49    3.13
  -6   2   2   26.50    3.15
   5  -2  -2    0.50    0.32
   5  -2  -2    0.05    0.24
   5  -2  -2    1.20    0.34
   5  -2  -2    0.44    0.26
  -5   2   2    0.22    0.26
  -5   2   2   -0.15    0.20
  -5   2   2    0.40    0.37
  -5   2   2    0.18    0.26
   4  -2  -2   52.80    5.72
   4  -2  -2   55.79    5.78
   4  -2  -2   48.34    5.69
   4  -2  -2   53.96    5.77
   4  -2  -2   52.35    5.71
  -4   2   2   47.37    5.92
  -4   2   2   47.11    5.73
  -4   2   2   47.28    5.73
  -4   2   2   53.13    5.75
  -4   2   2   49.20    5.62
   3  -2  -2   26.92    2.76
   3  -2  -2   22.65    2.75
   3  -2  -2   22.25    2.75
   3  -2  -2   23.18    2.71
   3  -2  -2   22.32    2.76
  -3   2   2   22.41    2.75
  -3   2   2   22.05    2.94
  -3   2   2   26.54    2.76
  -3   2   2   24.52    2.76
  -3   2   2   24.02    2.66
   2  -2  -2    2.70    0.46
   2  -2  -2    2.48    0.50
   2  -2  -2    3.49    0.48
   2  -2  -2    2.47    0.44
   2  -2  -2    2.97    0.42
  -2   2   2    2.98    0.48
  -2   2   2    2.45    0.43
  -2   2   2    2.63    0.39
  -2   2   2    2.13    0.62
  -2   2   2    2.30    0.45
   1  -2  -2    1.92    0.35
   1  -2  -2    2.24    0.47
   1  -2  -2    2.25    0.35
   1  -2  -2    2.03    0.30
  -1   2   2    2.58    0.40
  -1   2   2    1.89    0.36
  -1   2   2    1.88    0.33
  -1   2   2    1.76    0.32
   0  -2  -2    6.06    0.88
   0  -2  -2    6.62    0.74
   0  -2  -2    5.78    0.76
   0   2   2    5.73    0.77
   0   2   2    6.23    0.99
   0   2   2    6.24    0.78
   0   2   2    6.50    0.75
   0   2   2    5.27    0.87
   0   2   2    6.15    0.77
  -1  -2  -2    6.91    1.14
  -1  -2  -2    8.24    0.99
  -1  -2  -2    9.94    1.04
  -1  -2  -2    9.61    1.06
   1   2   2    9.26    1.07
   1   2   2    8.94    1.04
   1   2   2    7.78    1.05
   1   2   2    8.85    1.02
  -2  -2  -2  385.89   41.10
  -2  -2  -2  390.74   40.89
  -2  -2  -2  381.25   40.96
  -2  -2  -2  402.38   40.92
   2   2   2  350.40   40.88
   2   2   2  329.98   41.14
   2   2   2  364.75   40.97
   2   2   2  390.23   40.93
   2   2   2  379.63   40.97
   2   2   2  351.51   41.08
   2   2   2  342.11   40.91
   2   2   2  388.38   40.94
   2   2   2  357.49   40.88
  -3  -2  -2   17.32    2.33
  -3  -2  -2   19.80    2.23
  -3  -2  -2   18.90    2.16
  -3  -2  -2   17.61    2.22
   3   2   2   20.00    2.21
   3   2   2   20.20    2.16
   3   2   2   18.95    2.25
   3   2   2   18.51    2.20
   3   2   2   18.59    2.34
   3   2   2   19.43    2.25
   3   2   2   19.27    2.16
   3   2   2   17.55    2.15
   3   2   2   18.14    2.42
  -4  -2  -2    9.94    1.44
  -4  -2  -2   11.33    1.34
  -4  -2  -2   10.48    1.34
  -4  -2  -2   11.12    1.31
  -4  -2  -2   10.46    1.25
   4   2   2    8.26    1.38
   4   2   2    8.90    1.42
   4   2   2    8.79    1.49
   4   2   2   11.35    1.26
   4   2   2   11.26    1.28
   4   2   2   10.95    1.28
   4   2   2   11.33    1.38
   4   2   2   12.09    1.34
   4   2   2   11.90    1.35
  -5  -2  -2   12.46    1.80
  -5  -2  -2   17.83    2.11
  -5  -2  -2   12.45    1.79
  -5  -2  -2   15.63    1.95
  -5  -2  -2   16.14    1.86
   5   2   2   12.43    1.80
   5   2   2   12.34    1.76
   5   2   2   15.49    1.79
   5   2   2   18.83    1.92
   5   2   2   12.96    1.81
   5   2   2   15.18    1.87
   5   2   2   14.39    1.74
  -6  -2  -2   34.11    3.77
  -6  -2  -2   33.08    3.94
  -6  -2  -2   29.31    3.80
  -6  -2  -2   29.41    3.69
  -6  -2  -2   30.21    3.69
   6   2   2   31.00    3.74
   6   2   2   30.59    3.73
   6   2   2   28.98    3.67
   6   2   2   31.97    3.77
   6   2   2   30.99    3.62
   6   2   2   32.16    3.67
   6   2   2   33.14    3.87
   6   2   2   32.14    3.80
   6   2   2   32.93    3.96
  -7  -2  -2    1.21    0.41
  -7  -2  -2    0.88    0.42
  -7  -2  -2    0.70    0.35
  -7  -2  -2    1.49    0.46
   7   2   2    1.01    0.36
   7   2   2    0.69    0.40
   7   2   2    0.90    0.36
   7   2   2    0.40    0.35
   7   2   2    1.34    0.47
  -8  -2  -2    5.88    0.99
  -8  -2  -2    6.02    1.07
  -8  -2  -2    4.96    1.00
   8   2   2    4.51    0.91
   8   2   2    4.62    0.96
   8   2   2    3.60    0.94
   8   2   2    6.02    0.98
  -9  -2  -2    2.08    0.60
  -9  -2  -2    0.95    0.50
  -9  -2  -2    0.82    0.44
   9   2   2    0.86    0.51
   9   2   2    0.99    0.50
   9   2   2    1.04    0.47
   9   2   2    1.15    0.51
 -10  -2  -2    1.92    0.60
 -10  -2  -2    1.43    0.62
 -10  -2  -2    1.05    0.50
  10   2   2    1.73    0.65
  10   2   2    1.02    0.53
  10   2   2    1.64    0.64
  10   2   2    1.83    0.62
 -11  -2  -2    0.07    0.47
 -11  -2  -2   -0.09    0.43
 -11  -2  -2   -0.39    0.37
  11   2   2   -0.27    0.41
  11   2   2   -0.04    0.50
  11   2   2   -0.47    0.37
  10  -3  -2    0.52    0.55
  10  -3  -2    0.27    0.44
  10  -3  -2   -0.82    0.51
 -10   3   2    0.11    0.56
 -10   3   2   -0.06    0.51
   9  -3  -2    0.39    0.44
   9  -3  -2   -0.23    0.38
   9  -3  -2    0.10    0.47
  -9   3   2   -0.28    0.40
  -9   3   2   -0.16    0.28
   8  -3  -2   -0.17    0.23
   8  -3  -2   -0.10    0.27
   8  -3  -2    0.60    0.44
   8  -3  -2   -0.02    0.31
  -8   3   2    0.03    0.41
  -8   3   2   -0.26    0.20
  -8   3   2    0.42    0.43
   7  -3  -2    2.97    0.78
   7  -3  -2    3.08    0.84
   7  -3  -2    3.51    0.76
   7  -3  -2    3.36    0.75
  -7   3   2    2.34    0.73
  -7   3   2    5.13    0.91
  -7   3   2    2.96    0.79
   6  -3  -2    2.23    0.61
   6  -3  -2    1.26    0.53
   6  -3  -2    1.89    0.52
   6  -3  -2    2.47    0.55
  -6   3   2    1.95    0.58
  -6   3   2    2.51    0.61
  -6   3   2    1.47    0.53
   5  -3  -2   21.81    2.48
   5  -3  -2   21.45    2.51
   5  -3  -2   25.18    2.60
   5  -3  -2   18.80    2.51
  -5   3   2   19.22    2.79
  -5   3   2   18.91    2.50
  -5   3   2   19.73    2.51
  -5   3   2   20.41    2.51
   4  -3  -2    0.77    0.33
   4  -3  -2    0.91    0.29
   4  -3  -2    0.44    0.29
   4  -3  -2    0.51    0.28
   4  -3  -2    0.41    0.25
  -4   3   2    0.48    0.39
  -4   3   2    0.49    0.25
  -4   3   2    0.63    0.29
  -4   3   2    0.50    0.25
   3  -3  -2    7.05    1.06
   3  -3  -2    7.70    1.15
   3  -3  -2    7.76    1.13
   3  -3  -2    8.77    1.16
   3  -3  -2    7.79    1.15
  -3   3   2    8.00    0.97
  -3   3   2    8.74    1.09
  -3   3   2    9.68    1.43
  -3   3   2    8.17    1.16
  -3   3   2    7.28    1.11
   2  -3  -2    9.12    1.23
   2  -3  -2   10.78    1.30
   2  -3  -2    9.11    1.29
   2  -3  -2   10.30    1.41
  -2   3   2   11.01    1.31
  -2   3   2   10.89    1.24
  -2   3   2   12.21    1.31
  -2   3   2   10.05    1.31
  -2   3   2   10.55    1.59
   1  -3  -2    0.35    0.16
   1  -3  -2    0.15    0.19
   1  -3  -2    0.29    0.12
   1  -3  -2    0.04    0.13
  -1   3   2    0.29    0.28
  -1   3   2    0.51    0.17
  -1   3   2    0.88    0.24
  -1   3   2    0.30    0.11
  -1   3   2    0.27    0.15
  -1   3   2    0.92    0.24
   0  -3  -2   11.87    1.32
   0  -3  -2   12.46    1.36
   0  -3  -2   10.14    1.50
   0  -3  -2   11.86    1.36
   0   3   2   11.15    1.35
   0   3   2   12.11    1.38
   0   3   2   10.47    1.36
   0   3   2   10.52    1.62
   0   3   2   10.76    1.36
  -1  -3  -2  163.67   19.11
  -1  -3  -2  163.22   19.36
  -1  -3  -2  182.45   19.16
  -1  -3  -2  169.95   19.19
   1   3   2  171.29   19.19
   1   3   2  176.23   19.17
   1   3   2  179.86   19.21
   1   3   2  177.94   19.52
   1   3   2  171.61   19.15
  -2  -3  -2   19.94    2.01
  -2  -3  -2   20.18    2.06
  -2  -3  -2   13.37    2.21
  -2  -3  -2   20.32    2.14
   2   3   2   19.95    2.10
   2   3   2   13.36    2.08
   2   3   2   14.62    2.00
   2   3   2   18.92    2.09
   2   3   2   22.17    2.07
  -3  -3  -2    0.19    0.20
  -3  -3  -2    0.24    0.13
  -3  -3  -2    1.79    0.52
  -3  -3  -2    1.05    0.31
   3   3   2    0.60    0.17
   3   3   2    1.23    0.32
   3   3   2    0.08    0.16
   3   3   2    0.75    0.39
   3   3   2    0.00    0.19
   3   3   2    0.22    0.12
   3   3   2    0.17    0.34
   3   3   2    0.10    0.14
   3   3   2    0.18    0.14
  -4  -3  -2   39.16    4.49
  -4  -3  -2   41.51    4.36
  -4  -3  -2   36.94    4.46
  -4  -3  -2   39.56    4.65
   4   3   2   31.68    4.47
   4   3   2   33.40    4.35
   4   3   2   38.28    4.45
   4   3   2   40.48    4.51
   4   3   2   35.11    4.43
   4   3   2   42.20    4.68
   4   3   2   43.13    4.76
   4   3   2   38.32    4.36
   4   3   2   41.74    4.39
  -5  -3  -2   26.32    3.28
  -5  -3  -2   30.26    3.17
  -5  -3  -2   26.46    3.01
  -5  -3  -2   23.93    3.36
  -5  -3  -2   27.84    3.16
  -5  -3  -2   32.05    3.15
   5   3   2   29.49    3.15
   5   3   2   27.66    3.21
   5   3   2   28.49    3.02
   5   3   2   27.44    3.06
   5   3   2   27.72    3.05
   5   3   2   19.45    3.19
   5   3   2   25.91    3.12
   5   3   2   21.90    3.12
  -6  -3  -2    0.03    0.43
  -6  -3  -2   -0.02    0.17
  -6  -3  -2    0.25    0.30
  -6  -3  -2    0.44    0.30
  -6  -3  -2    0.21    0.30
   6   3   2    0.03    0.29
   6   3   2    0.23    0.22
   6   3   2    0.20    0.22
   6   3   2    0.31    0.29
   6   3   2    0.33    0.34
   6   3   2    0.08    0.24
  -7  -3  -2    0.06    0.28
  -7  -3  -2    0.43    0.30
  -7  -3  -2    0.48    0.27
   7   3   2    0.11    0.33
   7   3   2    0.91    0.34
   7   3   2    0.62    0.37
   7   3   2    0.83    0.32
   7   3   2    0.97    0.42
  -8  -3  -2    0.08    0.60
  -8  -3  -2    0.45    0.29
  -8  -3  -2    0.05    0.26
   8   3   2    0.03    0.24
   8   3   2    0.20    0.35
   8   3   2   -0.30    0.27
   8   3   2   -0.07    0.29
   8   3   2    0.03    0.28
  -9  -3  -2    0.51    0.39
  -9  -3  -2    0.35    0.38
  -9  -3  -2    0.59    0.40
   9   3   2    0.09    0.36
   9   3   2    0.15    0.33
   9   3   2   -0.13    0.33
 -10  -3  -2    1.77    0.62
 -10  -3  -2    0.79    0.49
 -10  -3  -2    2.64    0.82
  10   3   2    1.18    0.62
  10   3   2    0.33    0.52
  10   3   2    1.94    0.64
 -11  -3  -2   -0.43    0.34
 -11  -3  -2   -0.30    0.42
 -11  -3  -2   -0.26    0.41
  11   3   2    0.16    0.48
  11   3   2   -0.21    0.43
  11   3   2    0.48    0.55
  10  -4  -2    0.04    0.60
  10  -4  -2    0.34    0.61
  10  -4  -2    0.03    0.47
 -10   4   2    0.26    0.55
 -10   4   2    0.26    0.41
 -10   4   2    0.22    0.63
   9  -4  -2    6.95    1.30
   9  -4  -2    6.46    1.38
   9  -4  -2   10.04    1.67
  -9   4   2    6.38    1.38
  -9   4   2    6.48    1.41
   8  -4  -2    0.29    0.38
   8  -4  -2    0.38    0.41
   8  -4  -2    0.07    0.29
   8  -4  -2    0.51    0.35
  -8   4   2    0.05    0.31
  -8   4   2   -0.38    0.28
   7  -4  -2    0.98    0.45
   7  -4  -2    2.02    0.62
   7  -4  -2    0.85    0.46
   7  -4  -2    0.30    0.42
  -7   4   2    1.06    0.58
  -7   4   2    2.12    0.61
  -7   4   2    2.32    0.75
   6  -4  -2    4.03    0.92
   6  -4  -2    4.84    0.99
   6  -4  -2    5.66    0.95
   6  -4  -2    6.56    1.13
  -6   4   2    6.05    1.06
  -6   4   2    6.18    1.05
  -6   4   2    5.25    1.03
   5  -4  -2   21.75    2.48
   5  -4  -2   17.87    2.54
   5  -4  -2   21.37    2.54
   5  -4  -2   18.90    2.53
  -5   4   2   19.92    2.51
  -5   4   2   19.58    2.53
  -5   4   2   23.81    3.03
  -5   4   2   18.35    2.53
   4  -4  -2    8.42    1.26
   4  -4  -2    8.82    1.22
   4  -4  -2    7.53    1.25
   4  -4  -2    9.05    1.33
  -4   4   2    7.18    1.26
  -4   4   2   10.56    1.35
  -4   4   2    9.19    1.29
  -4   4   2    8.46    1.76
   3  -4  -2   29.20    3.38
   3  -4  -2   31.27    3.46
   3  -4  -2   31.69    3.63
   3  -4  -2   28.15    3.32
   3  -4  -2   26.81    3.44
  -3   4   2   29.97    3.88
  -3   4   2   30.09    3.47
  -3   4   2   30.40    3.34
  -3   4   2   28.01    3.43
  -3   4   2   28.64    3.44
   2  -4  -2   38.51    4.72
   2  -4  -2   43.90    4.83
   2  -4  -2   42.14    4.73
   2  -4  -2   41.62    4.79
   2  -4  -2   41.41    5.00
  -2   4   2   39.29    4.82
  -2   4   2   39.75    4.80
  -2   4   2   42.14    5.24
  -2   4   2   42.83    4.73
  -2   4   2   44.91    4.75
  -2   4   2   44.40    4.82
   1  -4  -2    9.73    1.16
   1  -4  -2    9.13    1.15
   1  -4  -2    9.10    1.19
   1  -4  -2    8.90    1.11
   1  -4  -2   10.06    1.41
  -1   4   2    9.73    1.18
  -1   4   2    9.24    1.21
  -1   4   2    7.97    1.10
  -1   4   2   10.42    1.22
  -1   4   2   10.46    1.62
  -1   4   2    9.31    1.30
   0  -4  -2   19.98    2.62
   0  -4  -2   18.03    2.32
   0  -4  -2   26.42    2.42
   0  -4  -2   20.33    2.40
   0   4   2   23.30    2.44
   0   4   2   16.50    2.38
   0   4   2   22.12    2.42
   0   4   2   19.61    2.77
   0   4   2   19.13    2.39
   0   4   2   20.90    2.30
  -1  -4  -2  109.54   12.74
  -1  -4  -2  119.94   12.52
  -1  -4  -2  120.70   12.38
   1   4   2  102.57   12.87
   1   4   2  110.26   12.48
   1   4   2  107.91   12.47
   1   4   2  122.31   12.56
   1   4   2  106.56   12.51
   1   4   2  107.21   12.38
  -2  -4  -2   59.10    7.93
  -2  -4  -2   73.51    8.20
  -2  -4  -2   73.78    7.89
   2   4   2   68.90    8.00
   2   4   2   69.24    7.82
   2   4   2   69.52    7.96
   2   4   2   83.78    8.42
   2   4   2   68.78    7.91
   2   4   2   67.52    7.92
  -3  -4  -2    0.69    0.20
  -3  -4  -2    0.90    0.34
  -3  -4  -2    0.05    0.19
  -3  -4  -2    1.00    0.46
   3   4   2    0.68    0.19
   3   4   2    0.73    0.25
   3   4   2    1.19    0.56
   3   4   2    2.62    0.42
   3   4   2    1.98    0.43
   3   4   2    0.16    0.19
  -4  -4  -2   65.89    7.03
  -4  -4  -2   56.47    7.15
  -4  -4  -2   62.99    7.18
  -4  -4  -2   68.71    7.42
   4   4   2   60.76    7.13
   4   4   2   69.72    7.22
   4   4   2   62.57    7.14
   4   4   2   57.97    7.21
   4   4   2   60.70    7.04
   4   4   2   61.74    7.01
  -5  -4  -2   17.48    2.63
  -5  -4  -2   27.86    2.96
  -5  -4  -2   19.83    2.53
  -5  -4  -2   23.23    2.70
   5   4   2   19.51    2.71
   5   4   2   21.07    2.52
   5   4   2   21.98    2.65
   5   4   2   24.03    2.58
   5   4   2   19.92    2.63
   5   4   2   19.65    2.58
   5   4   2   26.88    2.77
  -6  -4  -2   19.13    2.71
  -6  -4  -2   23.41    2.79
  -6  -4  -2   23.83    2.74
  -6  -4  -2   22.86    2.91
   6   4   2   21.42    2.73
   6   4   2   23.50    2.65
   6   4   2   23.24    2.82
   6   4   2   21.52    2.73
   6   4   2   20.79    2.60
  -7  -4  -2    0.50    0.34
  -7  -4  -2    0.23    0.33
  -7  -4  -2    0.35    0.31
   7   4   2   -0.20    0.21
   7   4   2    0.15    0.30
   7   4   2    0.88    0.35
   7   4   2    0.25    0.32
  -8  -4  -2    5.19    1.08
  -8  -4  -2    4.88    1.00
  -8  -4  -2    5.64    1.12
   8   4   2    5.54    1.16
   8   4   2    4.75    1.02
   8   4   2    6.31    1.10
   8   4   2    5.92    0.99
  -9  -4  -2    2.65    0.81
  -9  -4  -2    2.74    0.73
   9   4   2    2.75    0.69
   9   4   2    2.41    0.78
   9   4   2    1.96    0.66
   9   4   2    3.86    0.94
 -10  -4  -2    2.33    0.78
 -10  -4  -2    1.49    0.63
 -10  -4  -2    2.45    0.74
  10   4   2    1.22    0.56
  10   4   2    0.84    0.59
  10   4   2    0.98    0.61
 -11  -4  -2    0.09    0.49
 -11  -4  -2    0.57    0.57
 -11  -4  -2   -0.22    0.29
  11   4   2    0.15    0.51
  11   4   2    0.00    0.46
  11   4   2    0.53    0.56
  10  -5  -2    0.89    0.59
  10  -5  -2    0.79    0.60
 -10   5   2   -0.41    0.53
 -10   5   2    3.24    0.86
 -10   5   2    0.84    0.70
   9  -5  -2    0.98    0.57
   9  -5  -2    1.11    0.59
   9  -5  -2    0.73    0.61
  -9   5   2    0.45    0.60
  -9   5   2    0.26    0.57
  -9   5   2    1.33    0.54
   8  -5  -2    1.09    0.57
   8  -5  -2    2.31    0.67
   8  -5  -2    1.17    0.56
  -8   5   2    0.93    0.60
  -8   5   2    2.76    0.70
  -8   5   2    0.19    0.51
   7  -5  -2    5.39    1.05
   7  -5  -2    4.77    1.00
   7  -5  -2    3.61    0.85
  -7   5   2    5.04    1.04
  -7   5   2    3.54    0.93
  -7   5   2    5.39    0.95
   6  -5  -2    1.43    0.51
   6  -5  -2    0.24    0.28
   6  -5  -2    0.00    0.27
  -6   5   2   -0.20    0.30
  -6   5   2    0.07    0.35
  -6   5   2    0.51    0.33
   5  -5  -2    0.42    0.33
   5  -5  -2    0.07    0.31
   5  -5  -2   -0.04    0.30
  -5   5   2    0.70    0.67
  -5   5   2    0.43    0.33
  -5   5   2   -0.05    0.23
  -5   5   2    0.01    0.23
  -5   5   2    0.26    0.31
   4  -5  -2    0.97    0.44
   4  -5  -2    1.98    0.46
   4  -5  -2    2.32    0.55
   4  -5  -2    2.88    0.78
  -4   5   2    2.18    0.57
  -4   5   2    1.12    0.42
  -4   5   2    1.80    0.85
  -4   5   2    1.57    0.51
  -4   5   2    2.20    0.48
   3  -5  -2   24.24    3.06
   3  -5  -2   24.52    2.85
   3  -5  -2   23.02    2.74
   3  -5  -2   22.47    2.81
  -3   5   2   21.26    2.82
  -3   5   2   27.64    2.77
  -3   5   2   22.67    3.32
  -3   5   2   23.86    2.82
  -3   5   2   21.37    2.85
   2  -5  -2   51.10    5.46
   2  -5  -2   48.46    5.36
   2  -5  -2   46.13    5.69
   2  -5  -2   45.82    5.33
   2  -5  -2   49.63    5.41
  -2   5   2   47.83    5.47
  -2   5   2   46.08    5.95
  -2   5   2   47.78    5.42
  -2   5   2   46.57    5.45
  -2   5   2   47.41    5.34
  -2   5   2   45.40    5.38
   1  -5  -2   12.89    1.43
   1  -5  -2   11.36    1.39
   1  -5  -2   12.40    1.47
   1  -5  -2   12.82    1.75
   1  -5  -2    9.48    1.34
  -1   5   2   11.05    1.45
  -1   5   2   12.16    1.46
  -1   5   2   10.68    1.34
  -1   5   2    9.26    1.80
  -1   5   2   14.49    1.53
  -1   5   2   11.22    1.45
   0  -5  -2    3.81    0.92
   0  -5  -2    2.74    0.55
   0  -5  -2    2.40    0.45
   0  -5  -2    3.42    0.59
   0   5   2    2.99    0.57
   0   5   2    3.13    0.59
   0   5   2    4.02    0.64
   0   5   2    4.59    1.16
   0   5   2    3.05    0.62
   0   5   2    2.94    0.45
  -1  -5  -2    0.23    0.42
  -1  -5  -2    0.10    0.08
  -1  -5  -2   -0.02    0.14
  -1  -5  -2    0.05    0.15
   1   5   2    0.33    0.12
   1   5   2    0.20    0.15
   1   5   2    0.06    0.15
   1   5   2    0.33    0.21
   1   5   2    0.51    0.26
   1   5   2    0.88    0.60
  -2  -5  -2   85.27    9.96
  -2  -5  -2   85.37    9.58
  -2  -5  -2   93.91    9.70
   2   5   2   84.47   10.14
   2   5   2   81.43    9.51
   2   5   2   84.43    9.73
   2   5   2   90.22    9.63
   2   5   2   81.58    9.66
   2   5   2   85.75    9.63
  -3  -5  -2    0.64    0.45
  -3  -5  -2    0.00    0.22
  -3  -5  -2    0.50    0.31
  -3  -5  -2    0.18    0.18
   3   5   2   -0.14    0.14
   3   5   2    0.66    0.47
   3   5   2    0.31    0.16
   3   5   2    0.36    0.21
   3   5   2    0.56    0.37
   3   5   2    0.42    0.27
  -4  -5  -2    4.23    0.78
  -4  -5  -2    3.78    1.01
  -4  -5  -2    5.28    0.63
  -4  -5  -2    3.91    0.75
   4   5   2    4.04    0.71
   4   5   2    2.75    0.69
   4   5   2    3.43    0.82
   4   5   2    4.86    0.76
   4   5   2    2.57    0.92
   4   5   2    3.39    0.57
  -5  -5  -2   81.05    9.80
  -5  -5  -2   94.69    9.85
  -5  -5  -2   88.52   10.07
   5   5   2   85.81    9.83
   5   5   2   85.68    9.77
   5   5   2   86.38   10.17
   5   5   2   84.85    9.66
   5   5   2   85.64    9.89
   5   5   2   82.42    9.76
  -6  -5  -2    5.21    0.98
  -6  -5  -2    6.48    1.05
  -6  -5  -2    4.91    1.17
   6   5   2    3.74    0.74
   6   5   2    5.16    0.93
   6   5   2    5.01    0.93
   6   5   2    3.05    0.85
  -7  -5  -2    5.96    1.13
  -7  -5  -2    4.88    1.07
  -7  -5  -2    5.60    1.04
   7   5   2    5.09    1.11
   7   5   2    5.43    1.06
   7   5   2    5.15    0.91
   7   5   2    6.19    1.11
  -8  -5  -2    2.43    0.64
  -8  -5  -2    1.12    0.57
  -8  -5  -2    1.58    0.62
   8   5   2    1.51    0.52
   8   5   2    3.00    0.72
   8   5   2    2.54    0.66
   8   5   2    0.98    0.58
  -9  -5  -2    0.87    0.56
  -9  -5  -2    0.26    0.37
  -9  -5  -2    0.31    0.41
   9   5   2    0.07    0.34
   9   5   2    0.43    0.53
   9   5   2    0.59    0.44
   9   5   2    1.42    0.60
 -10  -5  -2    1.40    0.53
 -10  -5  -2    1.16    0.67
  10   5   2    1.57    0.65
  10   5   2    0.44    0.44
  10   5   2    2.09    0.65
 -11  -5  -2    0.45    0.59
 -11  -5  -2    0.34    0.55
 -11  -5  -2    0.38    0.54
  11   5   2   -0.56    0.45
  11   5   2   -0.13    0.47
  11   5   2   -0.29    0.40
   9  -6  -2    0.77    0.62
   9  -6  -2    0.81    0.58
   9  -6  -2    0.15    0.48
  -9   6   2    0.30    0.43
  -9   6   2    0.09    0.55
  -9   6   2   -0.83    0.46
   8  -6  -2    2.79    0.84
   8  -6  -2    2.50    0.76
   8  -6  -2    2.45    0.73
  -8   6   2    1.24    0.71
  -8   6   2    3.51    0.82
  -8   6   2    1.27    0.62
   7  -6  -2    6.64    1.28
   7  -6  -2    8.84    1.50
   7  -6  -2    7.19    1.41
  -7   6   2    9.80    1.60
  -7   6   2    9.00    1.52
  -7   6   2    8.38    1.38
   6  -6  -2    0.64    0.37
   6  -6  -2    0.08    0.31
   6  -6  -2   -0.10    0.32
  -6   6   2   -0.07    0.23
  -6   6   2   -0.18    0.31
  -6   6   2   -0.40    0.30
  -6   6   2    0.01    0.62
   5  -6  -2    0.87    0.45
   5  -6  -2    0.89    0.40
   5  -6  -2    1.11    0.45
  -5   6   2    1.82    0.59
  -5   6   2    0.90    0.80
  -5   6   2    2.02    0.60
  -5   6   2    1.11    0.40
   4  -6  -2   12.92    2.03
   4  -6  -2   13.87    1.87
   4  -6  -2   14.34    1.93
   4  -6  -2   12.60    1.65
  -4   6   2   13.80    1.92
  -4   6   2   13.65    1.67
  -4   6   2   12.62    2.61
  -4   6   2   13.54    1.93
  -4   6   2   12.93    1.72
   3  -6  -2   87.04   11.37
   3  -6  -2  102.86   11.28
   3  -6  -2  108.38   11.74
   3  -6  -2  107.02   11.38
  -3   6   2  102.90   11.43
  -3   6   2  111.47   12.16
  -3   6   2   96.28   11.28
  -3   6   2   95.10   11.40
  -3   6   2   96.33   11.34
   2  -6  -2    8.46    1.44
   2  -6  -2   10.70    1.34
   2  -6  -2   11.02    1.37
   2  -6  -2    9.63    1.29
   2  -6  -2   11.19    1.72
  -2   6   2   10.56    1.38
  -2   6   2   12.03    2.33
  -2   6   2   11.35    1.30
  -2   6   2   10.04    1.37
  -2   6   2    9.73    1.51
  -2   6   2   10.78    1.55
   1  -6  -2   23.94    3.08
   1  -6  -2   20.80    2.64
   1  -6  -2   24.86    2.75
   1  -6  -2   21.57    2.69
  -1   6   2   24.52    3.37
  -1   6   2   18.66    2.71
  -1   6   2   23.66    2.72
  -1   6   2   21.48    2.60
  -1   6   2   22.05    2.75
  -1   6   2   27.10    2.79
   0  -6  -2   33.01    3.95
   0  -6  -2   36.39    4.09
   0  -6  -2   33.65    4.41
   0  -6  -2   29.76    4.03
   0   6   2   35.55    3.95
   0   6   2   36.75    4.10
   0   6   2   37.88    4.72
   0   6   2   38.75    4.11
   0   6   2   34.81    4.08
  -1  -6  -2   38.03    4.14
  -1  -6  -2   28.43    3.92
  -1  -6  -2   40.62    4.08
  -1  -6  -2   36.11    4.48
   1   6   2   41.45    4.24
   1   6   2   34.90    4.09
   1   6   2   31.62    4.59
   1   6   2   36.23    3.96
   1   6   2   35.33    4.10
   1   6   2   38.97    4.14
  -2  -6  -2    1.56    0.43
  -2  -6  -2    1.62    0.36
  -2  -6  -2    0.71    0.53
   2   6   2    1.15    0.36
   2   6   2    1.23    0.25
   2   6   2    1.63    0.40
   2   6   2    0.95    0.62
   2   6   2    1.39    0.38
   2   6   2    1.02    0.45
  -3  -6  -2    0.71    0.37
  -3  -6  -2    1.22    0.30
  -3  -6  -2    0.75    0.53
  -3  -6  -2    1.11    0.40
   3   6   2    1.02    0.36
   3   6   2    0.83    0.32
   3   6   2    0.84    0.24
   3   6   2    1.06    0.38
   3   6   2    1.19    0.48
   3   6   2    1.70    0.78
  -4  -6  -2    2.21    0.54
  -4  -6  -2    1.65    0.73
  -4  -6  -2    1.19    0.45
   4   6   2    0.54    0.39
   4   6   2    0.56    0.54
   4   6   2    3.11    0.56
   4   6   2    2.72    0.42
   4   6   2    1.97    0.51
   4   6   2    3.23    0.62
  -5  -6  -2   10.18    1.52
  -5  -6  -2    9.16    1.79
  -5  -6  -2   10.38    1.52
   5   6   2    8.59    1.38
   5   6   2    9.90    1.27
   5   6   2    7.38    1.78
   5   6   2   11.69    1.50
   5   6   2    8.52    1.46
  -6  -6  -2   73.09    8.10
  -6  -6  -2   56.02    8.01
  -6  -6  -2   87.51    8.51
   6   6   2   74.75    8.13
   6   6   2   60.59    7.98
   6   6   2   69.31    8.02
   6   6   2   67.42    7.87
  -7  -6  -2    0.27    0.34
  -7  -6  -2   -0.05    0.36
  -7  -6  -2    0.67    0.40
   7   6   2    0.36    0.30
   7   6   2    0.06    0.33
   7   6   2    0.02    0.32
   7   6   2    0.26    0.34
  -8  -6  -2    1.32    0.55
  -8  -6  -2    1.00    0.55
  -8  -6  -2    1.68    0.56
   8   6   2    1.45    0.47
   8   6   2    0.59    0.42
   8   6   2    1.50    0.58
   8   6   2    1.68    0.63
  -9  -6  -2    1.34    0.54
  -9  -6  -2    1.04    0.59
  -9  -6  -2    0.49    0.54
   9   6   2    1.16    0.53
   9   6   2    1.54    0.55
   9   6   2    1.96    0.65
   9   6   2    2.68    0.87
 -10  -6  -2    1.10    0.60
 -10  -6  -2    0.61    0.46
  10   6   2    1.04    0.52
  10   6   2    0.69    0.54
  10   6   2    0.28    0.50
 -11  -6  -2    0.46    0.60
 -11  -6  -2   -0.02    0.57
  11   6   2    0.51    0.53
  11   6   2    0.20    0.40
   9  -7  -2    1.55    0.73
   9  -7  -2    1.42    0.75
   9  -7  -2    0.54    0.58
  -9   7   2    2.14    0.77
  -9   7   2    1.10    0.78
  -9   7   2    0.46    0.70
   8  -7  -2    0.17    0.51
   8  -7  -2    0.24    0.53
   8  -7  -2    0.00    0.44
  -8   7   2    0.00    0.50
  -8   7   2   -0.02    0.38
  -8   7   2    0.05    0.54
   7  -7  -2   13.01    2.12
   7  -7  -2   12.55    2.11
   7  -7  -2   14.90    2.01
  -7   7   2   13.75    2.02
  -7   7   2   12.64    2.14
  -7   7   2   12.75    2.14
   6  -7  -2   -0.26    0.33
   6  -7  -2    0.08    0.32
   6  -7  -2   -0.26    0.33
  -6   7   2   -0.29    0.73
  -6   7   2    0.02    0.30
  -6   7   2    0.18    0.43
  -6   7   2   -0.11    0.29
   5  -7  -2   10.96    1.71
   5  -7  -2   10.49    1.72
   5  -7  -2   11.66    1.60
  -5   7   2   11.89    2.60
  -5   7   2   11.46    1.62
  -5   7   2   10.91    1.79
  -5   7   2   11.08    1.81
   4  -7  -2    1.56    0.48
   4  -7  -2    0.36    0.30
   4  -7  -2    0.53    0.53
   4  -7  -2    1.37    0.39
  -4   7   2    1.48    0.40
  -4   7   2    0.86    0.85
  -4   7   2   -0.22    0.37
  -4   7   2    1.35    0.56
   3  -7  -2    5.39    0.89
   3  -7  -2    3.63    1.11
   3  -7  -2    5.84    0.96
   3  -7  -2    4.28    0.74
  -3   7   2    3.63    1.39
  -3   7   2    3.00    0.79
  -3   7   2    4.15    0.80
  -3   7   2    6.00    1.04
  -3   7   2    4.88    0.75
   2  -7  -2    0.83    0.32
   2  -7  -2    0.85    0.30
   2  -7  -2    0.77    0.60
   2  -7  -2    1.33    0.46
   2  -7  -2    0.22    0.27
  -2   7   2    0.76    0.36
  -2   7   2    1.80    1.03
  -2   7   2    0.81    0.43
  -2   7   2    0.44    0.24
  -2   7   2    1.00    0.50
  -2   7   2    0.85    0.36
   1  -7  -2   10.47    1.67
   1  -7  -2   12.38    1.53
   1  -7  -2   13.79    1.63
   1  -7  -2   12.63    2.25
  -1   7   2   13.31    1.69
  -1   7   2   14.57    1.85
  -1   7   2   12.12    1.61
  -1   7   2   10.66    1.49
  -1   7   2   13.54    1.81
  -1   7   2   12.43    2.56
   0  -7  -2    3.88    1.06
   0  -7  -2    1.81    0.42
   0  -7  -2    3.58    0.67
   0  -7  -2    2.61    0.61
   0   7   2    3.00    0.65
   0   7   2    2.55    0.61
   0   7   2    4.29    1.34
   0   7   2    3.26    0.64
   0   7   2    2.71    0.48
   0   7   2    2.35    0.63
  -1  -7  -2    4.64    0.74
  -1  -7  -2    5.03    1.21
  -1  -7  -2    2.32    0.68
   1   7   2    3.46    0.72
   1   7   2    3.09    0.80
   1   7   2    5.62    1.53
   1   7   2    3.33    0.72
   1   7   2    5.37    0.83
  -2  -7  -2   12.20    1.98
  -2  -7  -2   13.40    1.80
  -2  -7  -2   16.13    2.32
   2   7   2   14.46    2.16
   2   7   2   17.08    1.96
   2   7   2   13.63    1.96
   2   7   2   16.39    1.92
   2   7   2   14.41    2.47
  -3  -7  -2   -0.16    0.38
  -3  -7  -2    0.01    0.28
  -3  -7  -2    0.12    0.30
  -3  -7  -2   -0.18    0.14
   3   7   2   -0.01    0.33
   3   7   2    0.03    0.27
   3   7   2    0.29    0.30
   3   7   2    0.33    0.54
   3   7   2   -0.06    0.16
  -4  -7  -2    1.86    0.61
  -4  -7  -2    2.63    0.65
  -4  -7  -2    2.90    0.94
   4   7   2    2.23    0.55
   4   7   2    1.33    0.60
   4   7   2    2.22    0.59
   4   7   2    2.53    0.54
   4   7   2    1.35    0.47
   4   7   2    2.34    1.01
  -5  -7  -2    0.10    0.36
  -5  -7  -2    1.08    0.64
  -5  -7  -2    0.56    0.43
   5   7   2    1.48    0.83
   5   7   2    0.51    0.37
   5   7   2    0.27    0.29
   5   7   2    0.69    0.33
   5   7   2    0.48    0.37
  -6  -7  -2    3.56    0.85
  -6  -7  -2    2.55    0.97
  -6  -7  -2    2.25    0.70
   6   7   2    3.09    0.74
   6   7   2    2.62    0.67
   6   7   2    2.57    0.75
   6   7   2    3.28    0.78
  -7  -7  -2    1.29    0.58
  -7  -7  -2    0.47    0.39
   7   7   2    0.55    0.42
   7   7   2    0.65    0.43
   7   7   2    0.59    0.46
  -8  -7  -2    2.91    0.83
  -8  -7  -2    3.17    0.91
  -8  -7  -2    3.27    0.94
   8   7   2    4.67    1.09
   8   7   2    3.22    0.89
   8   7   2    3.32    0.90
  -9  -7  -2    2.82    0.98
  -9  -7  -2    5.80    1.07
  -9  -7  -2    3.34    1.04
   9   7   2    4.35    0.99
   9   7   2    3.97    0.97
   9   7   2    4.81    1.21
 -10  -7  -2    0.19    0.68
 -10  -7  -2    0.40    0.47
 -10  -7  -2    0.01    0.51
  10   7   2    0.53    0.67
  10   7   2    0.00    0.45
  10   7   2    0.41    0.44
   8  -8  -2    1.54    0.78
   8  -8  -2    0.73    0.64
  -8   8   2    1.16    0.88
  -8   8   2    1.00    0.76
   7  -8  -2    2.24    0.77
   7  -8  -2    2.05    0.77
  -7   8   2    2.04    0.78
  -7   8   2    0.61    0.72
   6  -8  -2   -0.31    0.39
   6  -8  -2   -0.28    0.40
  -6   8   2   -0.32    0.33
  -6   8   2    0.06    0.88
  -6   8   2   -0.42    0.30
   5  -8  -2    7.42    1.33
   5  -8  -2    7.03    1.27
  -5   8   2    5.61    1.25
  -5   8   2    7.75    1.39
  -5   8   2    7.47    2.15
   4  -8  -2    0.10    0.49
   4  -8  -2    0.18    0.34
   4  -8  -2   -0.02    0.30
  -4   8   2   -0.13    0.40
  -4   8   2    0.17    0.32
  -4   8   2    0.00    0.75
   3  -8  -2    2.80    1.03
   3  -8  -2    1.44    0.56
   3  -8  -2    1.48    0.50
  -3   8   2    2.00    0.64
  -3   8   2    1.87    0.68
  -3   8   2    3.38    1.46
   2  -8  -2   15.08    2.06
   2  -8  -2   16.26    2.58
   2  -8  -2   19.72    2.24
  -2   8   2   16.79    2.12
  -2   8   2   16.30    2.87
  -2   8   2   18.05    2.42
  -2   8   2   17.32    2.37
   1  -8  -2   42.42    5.02
   1  -8  -2   29.13    4.37
  -1   8   2   40.31    4.44
  -1   8   2   40.39    4.51
  -1   8   2   35.09    4.47
  -1   8   2   33.65    4.44
  -1   8   2   46.48    5.49
   0  -8  -2    7.09    1.61
   0  -8  -2    6.66    1.05
   0  -8  -2    7.28    1.12
   0   8   2    7.10    1.07
   0   8   2    5.10    1.03
   0   8   2    3.32    0.96
   0   8   2    6.58    1.11
   0   8   2    5.88    1.78
  -1  -8  -2   42.47    5.65
  -1  -8  -2   51.81    5.63
  -1  -8  -2   50.86    6.19
   1   8   2   48.47    5.67
   1   8   2   43.86    5.64
   1   8   2   47.19    5.77
   1   8   2   51.26    5.68
   1   8   2   52.66    6.52
  -2  -8  -2    0.78    0.38
  -2  -8  -2    0.76    0.34
  -2  -8  -2    0.37    0.53
   2   8   2    0.33    0.26
   2   8   2   -0.02    0.25
   2   8   2    0.13    0.62
   2   8   2    0.01    0.29
   2   8   2   -0.08    0.34
  -3  -8  -2   12.55    1.75
  -3  -8  -2   10.57    1.70
  -3  -8  -2   12.14    2.26
   3   8   2    9.64    2.33
   3   8   2   11.19    1.66
   3   8   2   11.06    1.70
   3   8   2    9.43    1.75
  -4  -8  -2    0.35    0.38
  -4  -8  -2    1.06    0.48
  -4  -8  -2    0.66    0.57
   4   8   2    0.52    0.31
   4   8   2    0.74    0.43
   4   8   2   -0.04    0.28
   4   8   2    0.22    0.56
  -5  -8  -2    0.23    0.47
  -5  -8  -2    0.22    0.32
  -5  -8  -2    0.10    0.36
   5   8   2    0.84    0.90
   5   8   2    0.00    0.28
   5   8   2    0.76    0.43
   5   8   2    0.21    0.33
  -6  -8  -2    1.06    0.60
  -6  -8  -2    2.33    0.77
  -6  -8  -2    3.83    1.19
   6   8   2    2.71    0.72
   6   8   2    2.98    0.82
   6   8   2    1.11    0.53
  -7  -8  -2    0.77    0.52
  -7  -8  -2    0.72    0.52
   7   8   2    1.90    0.71
   7   8   2    1.50    0.54
   7   8   2    0.73    0.44
  -8  -8  -2    2.53    0.74
  -8  -8  -2    0.62    0.56
  -8  -8  -2    3.98    0.97
   8   8   2    3.79    0.98
   8   8   2    1.42    0.61
   8   8   2    2.37    0.76
  -9  -8  -2    0.66    0.65
  -9  -8  -2    0.82    0.70
  -9  -8  -2    1.51    0.63
   9   8   2    1.66    0.71
   9   8   2    1.69    0.84
   9   8   2    2.54    0.80
 -10  -8  -2    0.50    0.57
 -10  -8  -2    0.64    0.66
  10   8   2    1.63    0.78
  10   8   2    2.06    0.88
   8  -9  -2   -0.02    0.66
   8  -9  -2   -0.32    0.54
  -8   9   2    0.02    0.70
  -8   9   2    0.59    0.81
   7  -9  -2    2.03    0.83
   7  -9  -2    4.34    1.04
  -7   9   2    2.64    1.00
  -7   9   2    1.45    0.88
   6  -9  -2    2.25    0.75
   6  -9  -2    0.41    0.52
  -6   9   2    0.04    0.38
  -6   9   2    1.13    0.62
  -6   9   2    3.86    1.72
   5  -9  -2    8.25    1.41
   5  -9  -2    4.86    1.25
  -5   9   2    7.24    1.40
  -5   9   2    8.17    2.35
  -5   9   2    6.73    1.40
   4  -9  -2    0.08    0.34
   4  -9  -2   -0.29    0.32
   4  -9  -2    0.29    0.57
  -4   9   2    0.86    0.50
  -4   9   2    0.12    0.65
  -4   9   2    0.51    0.44
   3  -9  -2    7.70    1.74
   3  -9  -2    7.60    1.45
   3  -9  -2   12.30    2.32
  -3   9   2   10.36    2.53
  -3   9   2    9.06    1.55
  -3   9   2    6.99    1.43
   2  -9  -2    4.27    0.99
   2  -9  -2    5.48    1.56
  -2   9   2    6.43    1.18
  -2   9   2    6.92    2.04
  -2   9   2    5.15    1.07
   1  -9  -2    0.46    0.33
   1  -9  -2    0.20    0.57
   1  -9  -2    0.24    0.37
  -1   9   2    0.43    0.32
  -1   9   2    0.47    0.39
  -1   9   2    0.24    0.65
  -1   9   2    1.13    0.49
   0  -9  -2    9.21    1.48
   0  -9  -2    9.82    2.10
   0  -9  -2   10.62    1.50
   0   9   2    9.38    2.42
   0   9   2    8.76    1.44
   0   9   2    9.13    1.49
   0   9   2    7.85    1.44
  -1  -9  -2    0.20    0.45
  -1  -9  -2    0.67    0.38
  -1  -9  -2    0.37    0.34
   1   9   2    0.00    0.26
   1   9   2   -0.12    0.21
   1   9   2    0.24    0.60
   1   9   2    0.22    0.27
  -2  -9  -2    7.52    1.37
  -2  -9  -2   10.05    2.06
  -2  -9  -2    9.90    1.30
   2   9   2    7.69    2.09
   2   9   2    7.16    1.31
   2   9   2    6.31    1.23
   2   9   2    7.54    1.32
  -3  -9  -2    0.39    0.54
  -3  -9  -2    0.17    0.29
  -3  -9  -2   -0.10    0.25
   3   9   2    0.22    0.73
   3   9   2   -0.03    0.27
   3   9   2    0.43    0.31
   3   9   2   -0.01    0.28
  -4  -9  -2    2.60    0.85
  -4  -9  -2    5.52    1.06
  -4  -9  -2    4.69    1.35
   4   9   2    2.66    0.76
   4   9   2    3.13    0.83
   4   9   2    4.60    0.97
   4   9   2    6.02    1.71
  -5  -9  -2   15.86    2.74
  -5  -9  -2   10.02    1.95
  -5  -9  -2   14.94    2.12
   5   9   2   11.20    1.87
   5   9   2   11.17    1.92
   5   9   2   15.67    2.15
  -6  -9  -2    1.39    0.65
  -6  -9  -2    0.83    0.73
  -6  -9  -2    0.40    0.46
   6   9   2    1.60    0.61
   6   9   2    0.68    0.45
   6   9   2    2.09    0.62
  -7  -9  -2    0.14    0.44
  -7  -9  -2    0.28    0.49
   7   9   2   -0.02    0.43
   7   9   2    0.34    0.38
   7   9   2   -0.59    0.37
  -8  -9  -2    0.29    0.51
  -8  -9  -2   -0.37    0.45
   8   9   2    0.27    0.44
   8   9   2   -0.33    0.24
   8   9   2   -0.10    0.48
  -9  -9  -2    1.02    0.72
  -9  -9  -2    1.60    0.85
  -9  -9  -2    1.53    0.73
   9   9   2    3.10    0.90
   9   9   2    1.22    0.59
   9   9   2    0.72    0.60
   7 -10  -2    1.67    0.81
   7 -10  -2    2.50    1.02
  -7  10   2    2.19    0.94
  -7  10   2    1.65    0.97
   6 -10  -2    0.09    0.49
   6 -10  -2    0.41    0.57
  -6  10   2    0.58    0.68
  -6  10   2    0.59    0.68
   5 -10  -2    0.00    0.31
  -5  10   2    0.21    0.50
  -5  10   2   -0.13    0.53
   4 -10  -2    1.28    0.55
   4 -10  -2    1.72    1.03
  -4  10   2    0.67    0.45
  -4  10   2    1.06    0.66
  -4  10   2    0.36    0.85
   3 -10  -2    4.12    0.99
   3 -10  -2    5.81    1.69
  -3  10   2    2.96    0.90
  -3  10   2    2.71    1.53
  -3  10   2    2.83    0.86
   2 -10  -2    3.57    1.27
   2 -10  -2    1.47    0.61
  -2  10   2    0.77    0.54
  -2  10   2    1.61    0.66
  -2  10   2    2.38    1.40
   1 -10  -2    0.16    0.36
   1 -10  -2    1.34    0.90
  -1  10   2    1.37    0.53
  -1  10   2    2.51    1.35
  -1  10   2    0.21    0.41
   0 -10  -2   18.71    3.01
   0 -10  -2   11.86    1.84
   0 -10  -2   12.81    1.96
   0  10   2   14.34    1.94
   0  10   2   11.79    1.93
   0  10   2   14.94    3.14
   0  10   2    7.85    1.76
  -1 -10  -2   33.95    4.63
  -1 -10  -2   36.10    4.75
  -1 -10  -2   46.03    5.54
   1  10   2   39.92    4.77
   1  10   2   33.27    4.69
   1  10   2   49.32    4.82
  -2 -10  -2    0.57    0.42
  -2 -10  -2    0.99    0.78
  -2 -10  -2    0.63    0.48
   2  10   2    0.56    0.41
   2  10   2    0.72    0.43
   2  10   2    0.36    0.87
   2  10   2    1.17    0.48
  -3 -10  -2    3.89    0.87
  -3 -10  -2    3.68    1.30
  -3 -10  -2    2.81    0.84
   3  10   2    2.27    1.20
   3  10   2    1.07    0.56
   3  10   2    1.59    0.64
   3  10   2    3.45    0.83
  -4 -10  -2    6.19    1.35
  -4 -10  -2    7.24    1.90
  -4 -10  -2    7.19    1.37
   4  10   2    7.05    1.34
   4  10   2    7.07    1.30
   4  10   2    5.70    1.18
  -5 -10  -2    5.49    1.21
  -5 -10  -2    6.04    1.31
  -5 -10  -2    4.91    1.55
   5  10   2    4.43    1.10
   5  10   2    7.56    1.26
   5  10   2    3.81    0.97
  -6 -10  -2    0.55    0.58
  -6 -10  -2    0.51    0.76
  -6 -10  -2    0.14    0.38
   6  10   2   -0.03    0.30
   6  10   2    0.30    0.48
   6  10   2   -0.12    0.28
  -7 -10  -2   -0.06    0.53
  -7 -10  -2    0.98    0.62
   7  10   2    0.00    0.46
   7  10   2   -0.12    0.27
   7  10   2   -0.13    0.35
  -8 -10  -2   -0.16    0.57
  -8 -10  -2    0.51    0.58
   8  10   2    0.22    0.46
   8  10   2    0.23    0.56
   8  10   2   -0.18    0.50
  -9 -10  -2    1.07    0.76
   9  10   2    1.35    0.73
   6 -11  -2    1.44    0.76
  -6  11   2    0.90    0.61
  -6  11   2    1.38    0.90
   5 -11  -2    0.82    0.71
  -5  11   2    2.04    0.80
  -5  11   2    1.12    0.75
   4 -11  -2    3.61    1.48
   4 -11  -2    1.78    0.68
  -4  11   2    1.94    0.82
  -4  11   2    2.26    0.90
   3 -11  -2   23.36    3.63
   3 -11  -2   25.65    3.27
  -3  11   2   19.75    3.12
  -3  11   2   20.78    3.13
   2 -11  -2    0.67    0.86
   2 -11  -2    0.05    0.38
  -2  11   2   -0.35    0.42
  -2  11   2    0.30    0.34
  -2  11   2    0.32    0.84
   1 -11  -2    2.00    1.09
   1 -11  -2    1.35    0.57
  -1  11   2    1.65    0.68
  -1  11   2    2.25    0.72
  -1  11   2    1.40    1.29
   0 -11  -2   -0.30    0.33
   0 -11  -2    0.01    0.41
   0 -11  -2   -0.44    0.59
   0  11   2   -0.02    0.26
   0  11   2   -0.41    0.81
   0  11   2    0.06    0.35
  -1 -11  -2   -0.08    0.37
  -1 -11  -2    0.73    0.75
  -1 -11  -2    0.09    0.38
   1  11   2    0.40    0.39
   1  11   2    0.60    0.44
   1  11   2    0.26    0.74
   1  11   2    0.69    0.45
  -2 -11  -2   -0.14    0.36
  -2 -11  -2   -0.11    0.39
  -2 -11  -2    0.13    0.63
   2  11   2   -0.30    0.34
   2  11   2    0.15    0.40
   2  11   2    0.00    0.93
   2  11   2   -0.17    0.34
  -3 -11  -2    0.21    0.43
  -3 -11  -2   -0.05    0.58
  -3 -11  -2    0.07    0.48
   3  11   2    0.61    1.07
   3  11   2    0.57    0.47
   3  11   2    0.42    0.42
   3  11   2    0.18    0.37
  -4 -11  -2    0.63    0.59
  -4 -11  -2   -0.15    0.58
  -4 -11  -2    0.63    0.58
   4  11   2    0.52    0.41
   4  11   2   -0.13    0.81
   4  11   2   -0.24    0.24
   4  11   2    0.21    0.45
  -5 -11  -2    4.80    1.50
  -5 -11  -2    4.22    1.04
  -5 -11  -2    2.75    0.99
   5  11   2    6.08    1.17
   5  11   2    6.78    1.27
   5  11   2    1.46    0.69
  -6 -11  -2    0.06    0.45
  -6 -11  -2    0.46    0.72
  -6 -11  -2    0.55    0.48
   6  11   2    0.24    0.40
   6  11   2   -0.06    0.46
   6  11   2    0.04    0.46
  -7 -11  -2    3.40    0.98
  -7 -11  -2    0.94    0.58
   7  11   2    0.92    0.62
   7  11   2    1.29    0.69
   7  11   2    0.93    0.65
  -8 -11  -2    0.19    0.66
  -8 -11  -2    0.68    0.52
   8  11   2    0.01    0.60
   8  11   2    0.04    0.51
   5 -12  -2    0.83    0.90
  -5  12   2    0.02    0.52
  -5  12   2   -0.56    0.62
   4 -12  -2    5.09    1.83
   4 -12  -2    1.15    0.75
  -4  12   2    2.17    0.94
  -4  12   2    3.82    1.04
   3 -12  -2   -0.06    0.77
   3 -12  -2    0.22    0.54
  -3  12   2    0.25    0.49
  -3  12   2    0.43    0.49
   2 -12  -2   -0.26    0.47
   2 -12  -2    0.41    0.99
  -2  12   2    1.21    0.66
  -2  12   2    0.07    0.48
   1 -12  -2    2.83    1.45
   1 -12  -2    1.94    0.72
  -1  12   2    1.26    0.68
  -1  12   2    1.05    0.64
   0 -12  -2    0.62    0.89
   0 -12  -2    0.03    0.45
   0  12   2   -0.52    0.37
   0  12   2    0.66    0.51
  -1 -12  -2   13.49    2.79
  -1 -12  -2    8.29    1.69
   1  12   2    9.82    1.66
   1  12   2    6.99    1.55
  -2 -12  -2    3.26    0.99
  -2 -12  -2    2.95    1.42
   2  12   2    2.15    1.06
   2  12   2    4.75    1.05
   2  12   2    2.22    0.80
  -3 -12  -2    7.54    2.08
  -3 -12  -2    2.91    1.06
  -3 -12  -2    4.49    1.09
   3  12   2    4.54    1.08
   3  12   2    3.64    0.99
   3  12   2    6.00    1.19
  -4 -12  -2    1.29    0.77
  -4 -12  -2    1.99    1.26
  -4 -12  -2    1.45    0.71
   4  12   2    1.38    0.70
   4  12   2    2.60    0.81
   4  12   2    1.94    0.75
  -5 -12  -2    1.98    0.87
  -5 -12  -2    2.86    0.90
  -5 -12  -2    0.24    0.87
   5  12   2    1.18    0.65
   5  12   2    1.55    0.68
   5  12   2    1.26    0.67
  -6 -12  -2   -0.02    0.51
  -6 -12  -2   -0.20    0.78
  -6 -12  -2   -0.35    0.54
   6  12   2    0.75    0.67
   6  12   2   -0.18    0.43
   6  12   2   -0.57    0.29
  -7 -12  -2    0.12    0.64
  -7 -12  -2    0.40    0.63
   7  12   2    0.49    0.55
   3 -13  -2    1.51    0.81
   3 -13  -2    3.59    1.68
  -3  13   2    3.13    0.95
  -3  13   2    1.84    0.86
   2 -13  -2    0.59    0.64
   2 -13  -2    0.89    1.10
  -2  13   2    0.98    0.61
  -2  13   2    0.93    0.65
   1 -13  -2    2.34    0.87
   1 -13  -2    5.34    1.88
  -1  13   2    2.38    0.82
  -1  13   2    3.51    1.00
   0 -13  -2    2.83    1.52
   0  13   2    2.47    0.79
   0  13   2    4.16    1.06
  -1 -13  -2    0.79    1.06
   1  13   2    1.29    0.66
   1  13   2    1.21    0.63
  -2 -13  -2    1.04    0.67
  -2 -13  -2    0.97    1.16
   2  13   2    0.15    0.49
   2  13   2    0.88    0.50
  -3 -13  -2   -0.12    0.56
  -3 -13  -2    0.05    0.89
   3  13   2    0.07    0.47
   3  13   2   -0.06    0.51
  -4 -13  -2    0.48    0.92
  -4 -13  -2    0.78    0.67
  -4 -13  -2    1.11    0.73
   4  13   2    0.84    0.60
   4  13   2    1.30    0.61
   4  13   2    0.61    0.56
  -5 -13  -2    0.52    0.63
  -5 -13  -2    1.19    0.81
  -5 -13  -2    1.29    1.11
   5  13   2    0.68    0.56
   5  13   2    2.31    0.87
   5  13   2    1.13    0.67
   0 -14  -2    0.41    1.00
   0  14   2    0.10    0.47
   0  14   2    0.20    0.45
  -1 -14  -2    2.92    2.10
   1  14   2    1.70    0.75
   1  14   2    0.90    0.66
  -2 -14  -2   -0.05    0.57
  -2 -14  -2   -0.18    1.12
   2  14   2    0.78    0.63
   2  14   2    0.49    0.56
  -3 -14  -2    0.81    0.79
   4  13  -3    0.02    0.43
   4  13  -3   -0.32    0.47
  -4 -13   3   -0.29    0.74
  -4 -13   3   -0.39    0.55
   3  13  -3   -0.50    0.46
   3  13  -3    0.79    0.55
  -3 -13   3    0.80    0.74
  -3 -13   3    0.31    0.92
   2  13  -3    0.59    0.47
   2  13  -3    0.07    0.44
  -2 -13   3    0.82    0.99
  -2 -13   3    0.01    0.58
   1  13  -3   -0.29    0.49
  -1 -13   3    1.45    0.76
  -1 -13   3    2.83    1.45
   0  13  -3    1.70    0.85
   0 -13   3    4.18    1.69
  -1  13  -3    0.20    0.59
   1 -13   3    0.65    1.03
  -2  13  -3    1.08    0.76
   2 -13   3    1.55    0.70
   2 -13   3    0.87    1.13
  -3  13  -3   -0.27    0.56
   3 -13   3    0.51    1.12
   3 -13   3    0.19    0.59
   5  12  -3    0.46    0.96
   5  12  -3   -0.22    0.45
   5  12  -3    0.50    0.56
  -5 -12   3    1.09    0.79
  -5 -12   3   -0.39    0.66
   4  12  -3    2.38    0.87
   4  12  -3    4.62    0.99
  -4 -12   3    2.96    1.06
  -4 -12   3    3.70    1.43
   3  12  -3    0.00    0.40
   3  12  -3    0.48    0.39
  -3 -12   3    0.19    0.43
  -3 -12   3    0.41    0.85
   2  12  -3    1.28    0.59
   2  12  -3    1.08    0.64
  -2 -12   3    2.27    0.85
  -2 -12   3    2.56    1.33
   1  12  -3   -0.02    0.40
   1  12  -3    0.16    0.38
  -1 -12   3    0.66    0.87
  -1 -12   3    0.23    0.50
   0  12  -3    0.10    0.43
   0  12  -3   -0.71    0.36
   0 -12   3    0.48    0.77
  -1  12  -3    1.63    0.60
  -1  12  -3   -0.13    0.45
   1 -12   3    1.54    1.12
  -2  12  -3    0.64    0.64
   2 -12   3    0.27    0.49
   2 -12   3    0.55    1.08
  -3  12  -3    0.73    0.68
   3 -12   3    0.00    0.48
   3 -12   3   -0.17    0.61
  -4  12  -3    0.37    0.64
   4 -12   3    0.05    0.86
   4 -12   3    0.80    0.64
  -5  12  -3    0.09    0.72
   5 -12   3    0.06    0.58
   5 -12   3    0.25    1.04
   7  11  -3   -0.24    0.52
   7  11  -3    0.81    0.61
  -7 -11   3    0.10    0.34
  -7 -11   3   -0.10    0.51
  -7 -11   3   -0.05    0.63
   6  11  -3    0.40    0.53
   6  11  -3    0.79    0.64
   6  11  -3    0.42    0.59
  -6 -11   3    0.81    0.63
  -6 -11   3    0.62    0.57
   5  11  -3   -0.32    0.35
   5  11  -3    0.07    0.48
   5  11  -3   -0.16    0.39
  -5 -11   3   -0.04    0.48
  -5 -11   3   -0.06    0.39
  -5 -11   3   -0.35    0.55
   4  11  -3    0.12    0.27
   4  11  -3    0.05    0.39
   4  11  -3   -0.30    0.35
  -4 -11   3    0.66    0.63
  -4 -11   3    0.18    0.52
  -4 -11   3    0.28    0.65
   3  11  -3    0.66    0.46
   3  11  -3   -0.07    0.28
  -3 -11   3    1.44    0.99
  -3 -11   3    0.93    0.61
   2  11  -3    1.03    1.16
   2  11  -3    0.41    0.50
   2  11  -3    0.25    0.36
  -2 -11   3    0.07    0.67
  -2 -11   3    0.21    0.34
   1  11  -3    1.13    0.96
   1  11  -3    0.13    0.33
   1  11  -3    0.39    0.45
  -1 -11   3    0.10    0.40
  -1 -11   3    0.06    0.71
   0  11  -3   -0.14    0.90
   0  11  -3    1.01    0.49
   0  11  -3    0.57    0.49
   0 -11   3    0.56    0.51
   0 -11   3    0.78    0.85
  -1  11  -3    0.11    0.37
  -1  11  -3    0.23    0.48
  -1  11  -3   -0.20    0.55
   1 -11   3   -0.14    0.38
   1 -11   3   -0.55    0.60
  -2  11  -3    0.76    0.53
  -2  11  -3    1.46    0.59
   2 -11   3    0.72    0.50
   2 -11   3    1.15    1.08
  -3  11  -3    0.49    0.49
  -3  11  -3    0.67    0.50
   3 -11   3    0.33    0.45
   3 -11   3   -0.10    0.79
  -4  11  -3    1.20    0.75
   4 -11   3    4.26    1.60
   4 -11   3    2.91    0.87
  -5  11  -3    2.13    0.92
   5 -11   3    2.66    0.84
   5 -11   3    5.32    1.73
  -6  11  -3    0.02    0.48
   6 -11   3    0.89    0.66
   8  10  -3    0.78    0.61
  -8 -10   3    0.19    0.63
  -8 -10   3   -0.41    0.37
  -8 -10   3    0.49    0.53
   7  10  -3   -0.05    0.46
   7  10  -3    0.62    0.60
  -7 -10   3    0.64    0.59
  -7 -10   3    0.55    0.60
  -7 -10   3    0.19    0.42
   6  10  -3   -0.64    0.37
   6  10  -3   -0.23    0.41
   6  10  -3    0.01    0.36
  -6 -10   3   -0.16    0.39
  -6 -10   3   -0.06    0.38
   5  10  -3   -0.24    0.37
   5  10  -3    0.02    0.42
   5  10  -3    0.06    0.30
  -5 -10   3    0.00    0.35
  -5 -10   3    0.05    0.58
  -5 -10   3    0.64    0.51
   4  10  -3    2.69    0.80
   4  10  -3    1.90    0.67
   4  10  -3    2.84    0.85
  -4 -10   3    3.47    1.21
  -4 -10   3    3.13    0.84
  -4 -10   3    3.04    0.93
   3  10  -3   -0.25    0.18
   3  10  -3    0.29    0.32
   3  10  -3   -0.26    0.30
  -3 -10   3   -0.45    0.30
  -3 -10   3   -0.17    0.51
  -3 -10   3    0.30    0.39
   2  10  -3    2.70    0.68
   2  10  -3    1.75    0.62
   2  10  -3    2.66    1.35
  -2 -10   3    2.35    1.04
  -2 -10   3    1.42    0.70
   1  10  -3    0.16    0.87
   1  10  -3    0.83    0.41
   1  10  -3    0.32    0.32
  -1 -10   3    0.01    0.40
  -1 -10   3    1.27    0.57
   0  10  -3    0.32    0.44
   0  10  -3    0.62    0.39
   0  10  -3    0.84    0.83
   0  10  -3    1.38    0.55
   0 -10   3    0.20    0.41
   0 -10   3    1.14    0.47
   0 -10   3    1.22    0.85
  -1  10  -3    3.51    1.00
  -1  10  -3    9.72    2.46
  -1  10  -3    4.63    0.99
  -1  10  -3    5.48    1.05
   1 -10   3    7.78    1.93
   1 -10   3    4.04    0.95
  -2  10  -3    0.50    0.42
  -2  10  -3    0.25    0.93
  -2  10  -3    0.49    0.44
  -2  10  -3    0.38    0.39
   2 -10   3   -0.20    0.35
   2 -10   3    0.08    0.70
  -3  10  -3    1.71    1.33
  -3  10  -3    1.39    0.72
  -3  10  -3    0.95    0.47
  -3  10  -3    0.79    0.49
   3 -10   3    1.98    1.05
   3 -10   3    1.20    0.57
  -4  10  -3    1.74    0.63
  -4  10  -3    1.55    0.61
  -4  10  -3    1.85    0.73
  -4  10  -3    1.24    1.10
   4 -10   3    1.67    1.07
   4 -10   3    0.96    0.59
  -5  10  -3    0.05    0.48
  -5  10  -3    0.43    0.45
  -5  10  -3    0.66    0.52
   5 -10   3    0.70    0.50
   5 -10   3    0.42    0.86
  -6  10  -3    0.28    0.44
  -6  10  -3    0.20    0.50
   6 -10   3    0.28    0.42
   6 -10   3    0.70    0.57
  -7  10  -3    1.86    0.73
  -7  10  -3    1.00    0.87
   7 -10   3    1.11    0.69
   7 -10   3    0.80    0.57
   7 -10   3    0.64    0.60
   8   9  -3    2.67    0.90
   8   9  -3    1.28    0.74
   8   9  -3    2.09    0.71
  -8  -9   3    2.78    0.93
  -8  -9   3    1.74    0.74
  -8  -9   3    3.06    1.03
   7   9  -3    0.06    0.43
   7   9  -3   -0.24    0.38
   7   9  -3   -0.02    0.43
  -7  -9   3    0.56    0.54
  -7  -9   3    0.00    0.35
  -7  -9   3   -0.05    0.47
   6   9  -3    0.32    0.47
   6   9  -3    1.91    0.63
   6   9  -3    1.19    0.66
   6   9  -3    1.04    0.54
  -6  -9   3    0.54    0.58
  -6  -9   3    0.86    0.61
   5   9  -3    0.90    0.54
   5   9  -3    1.12    0.44
   5   9  -3    1.65    0.64
   5   9  -3    0.56    0.43
  -5  -9   3    0.68    0.64
  -5  -9   3    1.29    0.60
  -5  -9   3    0.99    0.59
   4   9  -3    0.53    0.39
   4   9  -3    0.52    0.46
   4   9  -3    0.17    0.36
   4   9  -3    0.41    0.42
  -4  -9   3    1.03    0.70
  -4  -9   3    0.31    0.42
  -4  -9   3    0.42    0.50
   3   9  -3    3.04    0.79
   3   9  -3    4.29    0.97
   3   9  -3    4.71    0.96
   3   9  -3    6.09    1.78
   3   9  -3    4.17    0.86
  -3  -9   3    4.27    1.35
  -3  -9   3    5.13    0.95
  -3  -9   3    3.42    0.97
   2   9  -3    2.79    0.59
   2   9  -3    1.21    0.54
   2   9  -3    2.24    0.58
   2   9  -3    2.83    1.30
   2   9  -3    1.58    0.57
  -2  -9   3    1.70    0.66
  -2  -9   3    2.81    1.07
  -2  -9   3    1.67    0.55
   1   9  -3   -0.02    0.24
   1   9  -3   -0.01    0.24
   1   9  -3    0.02    0.68
   1   9  -3    0.29    0.30
  -1  -9   3    0.91    0.50
  -1  -9   3    0.60    0.55
   0   9  -3    6.46    1.16
   0   9  -3    7.63    1.19
   0   9  -3    6.69    1.28
   0   9  -3    7.38    2.12
   0  -9   3    5.88    1.10
   0  -9   3    8.98    1.96
   0  -9   3    7.97    1.34
  -1   9  -3    0.83    0.95
  -1   9  -3    0.55    0.31
  -1   9  -3    0.07    0.39
  -1   9  -3    0.09    0.31
   1  -9   3   -0.09    0.23
   1  -9   3   -0.03    0.28
   1  -9   3   -0.01    0.43
  -2   9  -3    2.42    0.69
  -2   9  -3    1.92    1.26
  -2   9  -3    1.45    0.53
  -2   9  -3    1.76    0.55
   2  -9   3    0.85    0.45
   2  -9   3    1.21    0.80
  -3   9  -3    3.80    1.56
  -3   9  -3    4.25    0.91
  -3   9  -3    2.71    0.77
  -3   9  -3    3.37    0.93
   3  -9   3    5.01    1.56
   3  -9   3    5.38    0.98
  -4   9  -3    0.42    1.03
  -4   9  -3    0.31    0.44
  -4   9  -3    0.40    0.40
  -4   9  -3    1.06    0.53
   4  -9   3    0.14    0.39
   4  -9   3    0.94    0.52
   4  -9   3    0.59    0.73
  -5   9  -3    3.70    0.89
  -5   9  -3    2.09    0.80
  -5   9  -3    2.97    0.76
  -5   9  -3    5.17    1.96
   5  -9   3    3.11    0.88
   5  -9   3    5.85    1.71
   5  -9   3    2.45    0.76
  -6   9  -3    0.85    0.61
  -6   9  -3    3.04    1.78
  -6   9  -3    1.89    0.83
  -6   9  -3    1.50    0.62
   6  -9   3    1.52    0.69
   6  -9   3    1.02    0.59
   6  -9   3    1.95    0.71
  -7   9  -3    2.35    0.76
  -7   9  -3    1.34    0.82
  -7   9  -3    1.87    0.83
   7  -9   3    2.54    0.89
   7  -9   3    2.62    0.84
   7  -9   3    3.48    0.85
  -8   9  -3    0.28    0.75
  -8   9  -3    1.33    0.68
   8  -9   3    0.35    0.61
   8  -9   3    1.72    0.70
   8  -9   3    0.10    0.52
   9   8  -3    1.21    0.60
   9   8  -3    0.98    0.67
   9   8  -3    0.65    0.63
  -9  -8   3    1.31    0.74
  -9  -8   3    1.90    0.84
  -9  -8   3    1.87    0.76
   8   8  -3   -0.13    0.41
   8   8  -3    0.00    0.38
   8   8  -3    0.14    0.41
  -8  -8   3    0.06    0.30
  -8  -8   3   -0.10    0.43
  -8  -8   3   -0.02    0.46
   7   8  -3    0.03    0.35
   7   8  -3   -0.05    0.38
   7   8  -3   -0.29    0.37
  -7  -8   3   -0.11    0.28
  -7  -8   3   -0.21    0.35
  -7  -8   3   -0.30    0.27
   6   8  -3    0.51    0.41
   6   8  -3    0.35    0.43
   6   8  -3    0.01    0.30
   6   8  -3    0.13    0.37
  -6  -8   3    0.37    0.40
  -6  -8   3    0.22    0.37
  -6  -8   3    0.14    0.37
   5   8  -3   -0.19    0.29
   5   8  -3   -0.16    0.26
   5   8  -3    0.02    0.36
   5   8  -3    0.15    0.27
  -5  -8   3    0.35    0.41
  -5  -8   3    0.12    0.41
  -5  -8   3    0.14    0.45
   4   8  -3    3.95    0.90
   4   8  -3    3.16    0.79
   4   8  -3    3.48    0.90
   4   8  -3    4.75    0.84
  -4  -8   3    3.74    0.92
  -4  -8   3    5.82    1.33
  -4  -8   3    4.50    0.94
   3   8  -3   -0.14    0.27
   3   8  -3   -0.17    0.25
   3   8  -3    0.05    0.61
   3   8  -3   -0.16    0.24
   3   8  -3    0.21    0.26
  -3  -8   3    0.31    0.34
  -3  -8   3   -0.37    0.32
  -3  -8   3   -0.49    0.29
   2   8  -3    3.02    0.61
   2   8  -3    2.18    0.53
   2   8  -3    1.52    0.51
   2   8  -3    2.32    0.62
   2   8  -3    1.38    0.95
  -2  -8   3    2.15    0.55
  -2  -8   3    2.28    0.68
  -2  -8   3    2.01    0.86
   1   8  -3    2.46    0.63
   1   8  -3    4.57    1.47
   1   8  -3    2.70    0.59
   1   8  -3    1.21    0.47
   1   8  -3    2.61    0.60
  -1  -8   3    1.72    0.50
  -1  -8   3    2.64    0.55
  -1  -8   3    2.91    0.71
  -1  -8   3    2.92    1.03
   0   8  -3    5.90    1.03
   0   8  -3    7.26    1.23
   0   8  -3    5.91    1.79
   0   8  -3    6.63    1.05
   0  -8   3    6.71    1.03
   0  -8   3    5.74    1.11
   0  -8   3    6.81    1.63
  -1   8  -3    8.33    1.31
  -1   8  -3    8.42    1.31
  -1   8  -3    8.60    1.47
  -1   8  -3   10.94    2.40
   1  -8   3    8.50    1.90
   1  -8   3    8.65    1.36
   1  -8   3    7.29    1.26
  -2   8  -3    5.34    1.70
  -2   8  -3    5.08    0.95
  -2   8  -3    4.68    0.90
  -2   8  -3    4.69    1.05
  -2   8  -3    4.31    0.85
   2  -8   3    5.45    1.49
   2  -8   3    4.94    0.89
   2  -8   3    6.19    1.01
  -3   8  -3   11.13    1.76
  -3   8  -3    8.23    1.75
  -3   8  -3   14.92    1.83
  -3   8  -3   16.74    2.72
   3  -8   3    9.88    1.67
   3  -8   3   16.39    2.68
   3  -8   3   10.36    1.74
  -4   8  -3   10.17    1.91
  -4   8  -3   11.60    1.80
  -4   8  -3   11.69    1.86
  -4   8  -3   13.12    2.95
   4  -8   3   10.84    1.85
   4  -8   3   13.05    1.85
   4  -8   3   17.70    2.46
  -5   8  -3    2.33    0.88
  -5   8  -3    3.60    0.81
  -5   8  -3    4.83    1.80
  -5   8  -3    4.04    0.95
   5  -8   3    3.83    0.86
   5  -8   3    4.20    0.85
   5  -8   3    2.92    0.82
   5  -8   3    4.04    1.34
  -6   8  -3    3.36    0.91
  -6   8  -3    3.65    0.85
  -6   8  -3    4.51    1.07
  -6   8  -3    1.57    1.32
   6  -8   3    7.16    1.07
   6  -8   3    4.63    0.98
   6  -8   3    4.65    0.97
  -7   8  -3   -0.04    0.36
  -7   8  -3   -0.08    0.94
  -7   8  -3    0.57    0.59
  -7   8  -3    0.24    0.55
   7  -8   3    0.01    0.42
   7  -8   3    0.17    0.50
   7  -8   3    0.33    0.46
  -8   8  -3    1.79    0.82
  -8   8  -3    1.98    0.72
  -8   8  -3   -0.40    0.51
   8  -8   3    2.36    0.82
   8  -8   3    1.28    0.66
   8  -8   3    1.47    0.61
  -9   8  -3    0.65    0.75
  -9   8  -3   -0.24    0.49
   9  -8   3   -0.08    0.57
   9  -8   3    0.31    0.56
   9  -8   3   -0.82    0.45
   9   7  -3    0.00    0.43
   9   7  -3    0.28    0.42
   9   7  -3    0.18    0.50
  -9  -7   3    0.01    0.53
  -9  -7   3    0.53    0.61
  -9  -7   3    0.11    0.34
   8   7  -3    4.62    1.20
   8   7  -3    7.73    1.34
   8   7  -3    8.33    1.24
  -8  -7   3    9.27    1.54
  -8  -7   3    4.28    1.20
  -8  -7   3    4.47    1.08
   7   7  -3   -0.14    0.32
   7   7  -3    0.13    0.30
   7   7  -3    0.56    0.45
  -7  -7   3    0.26    0.35
  -7  -7   3    0.99    0.49
  -7  -7   3    0.44    0.40
   6   7  -3    0.35    0.33
   6   7  -3    1.06    0.47
   6   7  -3    0.61    0.43
   6   7  -3    0.43    0.44
  -6  -7   3    0.44    0.46
  -6  -7   3    0.25    0.38
  -6  -7   3    0.99    0.47
   5   7  -3    9.05    1.46
   5   7  -3    8.82    1.50
   5   7  -3    9.20    1.34
   5   7  -3    9.01    1.38
  -5  -7   3    8.08    1.43
  -5  -7   3    6.76    1.57
  -5  -7   3    8.40    1.50
   4   7  -3   -0.10    0.24
   4   7  -3    0.56    0.33
   4   7  -3    0.46    0.37
   4   7  -3    0.04    0.28
  -4  -7   3    0.16    0.36
  -4  -7   3    0.56    0.39
  -4  -7   3    1.11    0.65
   3   7  -3    0.58    0.33
   3   7  -3    0.38    0.35
   3   7  -3    0.16    0.25
   3   7  -3    1.66    0.87
   3   7  -3    0.10    0.22
  -3  -7   3    0.15    0.30
  -3  -7   3    0.39    0.47
  -3  -7   3    0.07    0.26
   2   7  -3    0.12    0.26
   2   7  -3    0.34    0.27
   2   7  -3    0.20    0.22
   2   7  -3    0.07    0.57
   2   7  -3    0.44    0.28
  -2  -7   3    0.33    0.26
  -2  -7   3    0.05    0.40
  -2  -7   3    0.24    0.37
   1   7  -3    2.27    0.58
   1   7  -3    4.19    1.30
   1   7  -3    2.08    0.49
   1   7  -3    1.70    0.45
   1   7  -3    3.23    0.58
  -1  -7   3    2.73    0.53
  -1  -7   3    2.36    0.59
  -1  -7   3    0.57    0.49
  -1  -7   3    2.54    0.48
   0   7  -3   49.72    6.34
   0   7  -3   50.14    5.57
   0   7  -3   48.86    5.67
   0   7  -3   48.86    5.58
   0   7  -3   44.96    5.50
   0   7  -3   52.30    5.56
   0  -7   3   50.10    5.51
   0  -7   3   45.44    5.54
   0  -7   3   53.24    5.68
   0  -7   3   50.40    5.54
   0  -7   3   39.99    5.97
  -1   7  -3    2.42    0.55
  -1   7  -3    2.14    0.45
  -1   7  -3    1.41    0.92
  -1   7  -3    2.00    0.51
  -1   7  -3    3.00    0.68
   1  -7   3    1.36    0.76
   1  -7   3    2.49    0.55
   1  -7   3    2.12    0.45
   1  -7   3    2.33    0.51
  -2   7  -3   10.97    1.38
  -2   7  -3    7.99    2.06
  -2   7  -3    8.31    1.31
  -2   7  -3    7.68    1.39
   2  -7   3    8.15    1.78
   2  -7   3   11.12    1.33
   2  -7   3    9.21    1.35
   2  -7   3    8.03    1.27
  -3   7  -3    2.21    0.64
  -3   7  -3    3.81    1.42
  -3   7  -3    2.26    0.59
  -3   7  -3    3.43    0.78
   3  -7   3    3.27    0.70
   3  -7   3    2.78    1.04
   3  -7   3    2.82    0.62
  -4   7  -3   10.45    1.75
  -4   7  -3   10.32    1.60
  -4   7  -3   11.68    2.59
  -4   7  -3   10.66    1.56
   4  -7   3   10.13    1.59
   4  -7   3   10.66    2.13
   4  -7   3   10.89    1.57
   4  -7   3   10.20    1.55
  -5   7  -3    0.10    0.33
  -5   7  -3   -0.06    0.74
  -5   7  -3    0.35    0.47
  -5   7  -3    0.12    0.37
   5  -7   3    0.21    0.35
   5  -7   3   -0.16    0.37
   5  -7   3   -0.14    0.27
   5  -7   3    0.38    0.35
  -6   7  -3    0.12    0.44
  -6   7  -3    1.77    0.62
  -6   7  -3    1.27    1.13
  -6   7  -3    0.11    0.36
   6  -7   3    1.16    0.55
   6  -7   3    0.63    0.49
   6  -7   3    1.03    0.50
   6  -7   3    1.72    0.94
  -7   7  -3   -0.01    0.88
  -7   7  -3    0.28    0.49
  -7   7  -3   -0.16    0.31
  -7   7  -3   -0.04    0.31
   7  -7   3   -0.25    0.26
   7  -7   3    0.39    0.41
   7  -7   3   -0.45    0.38
  -8   7  -3   -0.32    0.51
  -8   7  -3    0.13    0.45
  -8   7  -3   -0.46    0.39
   8  -7   3   -0.57    0.36
   8  -7   3    0.23    0.44
   8  -7   3    0.19    0.52
  -9   7  -3    3.28    1.06
  -9   7  -3    1.93    0.84
  -9   7  -3    3.44    0.94
   9  -7   3    5.13    1.05
   9  -7   3    2.08    0.82
   9  -7   3    2.49    0.84
  10   6  -3   -0.45    0.41
  10   6  -3    0.74    0.49
  10   6  -3   -0.15    0.40
 -10  -6   3    0.86    0.47
 -10  -6   3    0.71    0.53
   9   6  -3    0.78    0.54
   9   6  -3    0.40    0.41
   9   6  -3    0.69    0.52
  -9  -6   3    0.25    0.52
  -9  -6   3    0.44    0.44
  -9  -6   3    0.77    0.62
   8   6  -3    0.05    0.30
   8   6  -3    0.63    0.50
   8   6  -3    0.16    0.38
  -8  -6   3   -0.13    0.41
  -8  -6   3   -0.18    0.38
  -8  -6   3   -0.18    0.33
   7   6  -3   -0.27    0.20
   7   6  -3    0.60    0.45
   7   6  -3   -0.30    0.27
  -7  -6   3    0.07    0.44
  -7  -6   3   -0.38    0.35
  -7  -6   3    0.08    0.33
   6   6  -3    1.81    0.56
   6   6  -3    1.10    0.44
   6   6  -3    2.10    0.58
  -6  -6   3    2.98    0.76
  -6  -6   3    2.54    0.74
  -6  -6   3    1.66    0.52
   5   6  -3    7.83    1.32
   5   6  -3    9.11    1.29
   5   6  -3    9.89    1.49
   5   6  -3    8.71    1.33
  -5  -6   3    7.64    1.62
  -5  -6   3    7.95    1.26
  -5  -6   3    5.56    1.27
  -5  -6   3    8.66    1.39
   4   6  -3   41.11    4.57
   4   6  -3   42.00    4.74
   4   6  -3   37.32    4.60
   4   6  -3   36.50    4.64
  -4  -6   3   41.33    4.95
  -4  -6   3   33.22    4.66
  -4  -6   3   43.33    4.70
   3   6  -3    0.33    0.30
   3   6  -3    0.42    0.27
   3   6  -3    0.24    0.50
   3   6  -3    0.39    0.25
   3   6  -3    0.36    0.25
  -3  -6   3    0.25    0.25
  -3  -6   3    0.13    0.38
  -3  -6   3    0.50    0.36
   2   6  -3    7.23    1.12
   2   6  -3    8.61    1.71
   2   6  -3    6.93    1.05
   2   6  -3    6.94    1.13
   2   6  -3    7.31    1.07
  -2  -6   3    6.68    1.07
  -2  -6   3    6.01    1.13
  -2  -6   3    8.07    1.52
  -2  -6   3    6.47    0.89
   1   6  -3   -0.08    0.12
   1   6  -3   -0.02    0.18
   1   6  -3   -0.06    0.14
   1   6  -3    0.49    0.54
   1   6  -3    0.36    0.25
   1   6  -3    0.02    0.24
  -1  -6   3    0.16    0.18
  -1  -6   3    0.20    0.28
  -1  -6   3   -0.22    0.18
  -1  -6   3    0.31    0.22
   0   6  -3   10.64    1.25
   0   6  -3    8.07    1.19
   0   6  -3    9.29    1.17
   0   6  -3    7.93    1.28
   0   6  -3    9.39    2.01
   0   6  -3   10.67    1.46
   0  -6   3    8.81    1.17
   0  -6   3   10.25    1.84
   0  -6   3   11.37    1.34
   0  -6   3    9.45    1.28
   0  -6   3    9.75    1.20
  -1   6  -3    0.71    0.61
  -1   6  -3    0.56    0.25
  -1   6  -3    0.12    0.16
  -1   6  -3    0.32    0.22
  -1   6  -3    0.19    0.24
  -1   6  -3    0.94    0.42
   1  -6   3    0.38    0.27
   1  -6   3    0.18    0.37
   1  -6   3    0.32    0.22
   1  -6   3    0.46    0.19
   1  -6   3    0.12    0.22
  -2   6  -3    4.22    0.74
  -2   6  -3    3.58    1.27
  -2   6  -3    4.05    0.82
  -2   6  -3    3.77    0.71
   2  -6   3    4.28    0.71
   2  -6   3    4.27    0.71
   2  -6   3    3.85    1.08
   2  -6   3    3.60    0.72
  -3   6  -3    2.34    1.14
  -3   6  -3    1.81    0.46
  -3   6  -3    1.38    0.46
  -3   6  -3    1.71    0.57
   3  -6   3    1.67    0.48
   3  -6   3    1.22    0.41
   3  -6   3    2.92    0.93
   3  -6   3    0.94    0.41
  -4   6  -3    0.93    0.42
  -4   6  -3    0.74    0.80
  -4   6  -3    0.60    0.37
  -4   6  -3   -0.11    0.24
   4  -6   3    0.39    0.30
   4  -6   3    0.56    0.33
   4  -6   3    0.88    0.58
   4  -6   3    0.66    0.38
  -5   6  -3   12.78    1.99
  -5   6  -3   10.18    1.82
  -5   6  -3   12.30    1.84
  -5   6  -3   14.51    2.56
   5  -6   3   13.19    1.93
   5  -6   3   12.63    1.88
   5  -6   3   14.55    1.89
   5  -6   3   15.73    2.22
  -6   6  -3   -0.11    0.22
  -6   6  -3   -0.03    0.36
  -6   6  -3    0.02    0.29
  -6   6  -3    0.00    0.72
   6  -6   3   -0.07    0.25
   6  -6   3    0.18    0.49
   6  -6   3    0.21    0.27
   6  -6   3    0.25    0.37
  -7   6  -3    4.64    1.05
  -7   6  -3    5.41    1.11
  -7   6  -3    6.57    1.98
  -7   6  -3    5.64    1.20
   7  -6   3    7.59    1.26
   7  -6   3    4.95    1.04
   7  -6   3    4.91    1.05
  -8   6  -3   12.49    1.76
  -8   6  -3   10.38    1.73
  -8   6  -3    8.52    1.71
   8  -6   3    7.77    1.59
   8  -6   3   10.49    1.65
   8  -6   3   10.04    1.68
  -9   6  -3   -0.81    0.42
  -9   6  -3    0.84    0.56
  -9   6  -3   -0.13    0.52
   9  -6   3   -0.03    0.46
   9  -6   3   -0.05    0.35
   9  -6   3   -0.40    0.45
 -10   6  -3    0.48    0.73
 -10   6  -3    0.60    0.58
 -10   6  -3    1.61    0.71
  10  -6   3    1.21    0.66
  10  -6   3    1.16    0.78
  10  -6   3    0.35    0.52
  10   5  -3    0.03    0.32
  10   5  -3    0.28    0.40
  10   5  -3    0.02    0.42
 -10  -5   3    0.13    0.55
 -10  -5   3   -0.14    0.30
   9   5  -3   -0.14    0.35
   9   5  -3    0.55    0.49
   9   5  -3    0.23    0.41
  -9  -5   3   -0.13    0.25
  -9  -5   3   -0.22    0.39
   8   5  -3    3.56    0.91
   8   5  -3    4.32    0.91
   8   5  -3    3.58    0.90
  -8  -5   3    3.40    0.95
  -8  -5   3    4.02    0.90
  -8  -5   3    5.01    1.07
   7   5  -3    5.04    0.93
   7   5  -3    3.21    0.89
   7   5  -3    5.03    0.99
  -7  -5   3    3.09    0.89
  -7  -5   3    5.02    1.04
  -7  -5   3    6.44    1.02
   6   5  -3    5.80    1.22
   6   5  -3    7.87    1.29
   6   5  -3    8.50    1.26
  -6  -5   3    7.95    1.38
  -6  -5   3    7.37    1.36
  -6  -5   3    9.92    1.33
   5   5  -3    6.06    0.96
   5   5  -3    3.67    0.89
   5   5  -3    5.27    0.89
  -5  -5   3    5.16    1.03
  -5  -5   3    5.06    0.99
  -5  -5   3    4.74    0.89
   4   5  -3   27.86    3.27
   4   5  -3   25.37    3.14
   4   5  -3   26.33    3.19
   4   5  -3   29.45    3.13
  -4  -5   3   27.73    3.22
  -4  -5   3   21.84    3.19
  -4  -5   3   25.88    3.37
   3   5  -3    0.09    0.31
   3   5  -3    0.14    0.20
   3   5  -3    0.06    0.18
   3   5  -3    0.03    0.13
   3   5  -3    0.02    0.18
   3   5  -3   -0.13    0.21
  -3  -5   3    0.07    0.22
  -3  -5   3    0.10    0.21
  -3  -5   3    0.03    0.25
   2   5  -3    0.18    0.19
   2   5  -3    0.54    0.22
   2   5  -3   -0.02    0.19
   2   5  -3    0.13    0.33
   2   5  -3    0.03    0.18
   2   5  -3    0.58    0.18
  -2  -5   3    0.33    0.34
  -2  -5   3    0.90    0.34
  -2  -5   3    0.54    0.17
  -2  -5   3    0.10    0.19
   1   5  -3   -0.14    0.13
   1   5  -3    0.12    0.16
   1   5  -3   -0.02    0.15
   1   5  -3    0.05    0.17
   1   5  -3    0.31    0.39
   1   5  -3    0.03    0.12
  -1  -5   3   -0.13    0.18
  -1  -5   3   -0.05    0.14
  -1  -5   3   -0.04    0.13
  -1  -5   3   -0.07    0.17
   0   5  -3    5.79    0.85
   0   5  -3    6.53    0.73
   0   5  -3    3.74    1.15
   0   5  -3    5.46    0.79
   0   5  -3    4.52    0.75
   0   5  -3    6.38    0.93
   0  -5   3    5.43    0.77
   0  -5   3    5.49    0.77
   0  -5   3    5.04    1.17
   0  -5   3    7.11    0.95
   0  -5   3    4.72    0.77
  -1   5  -3   40.68    4.64
  -1   5  -3   39.94    4.69
  -1   5  -3   39.09    4.69
  -1   5  -3   45.66    5.34
  -1   5  -3   42.70    4.81
  -1   5  -3   43.89    4.72
   1  -5   3   42.43    4.74
   1  -5   3   40.86    4.64
   1  -5   3   42.95    4.70
   1  -5   3   35.89    4.70
  -2   5  -3   33.42    4.35
  -2   5  -3   29.85    3.60
  -2   5  -3   33.19    3.84
  -2   5  -3   37.19    3.76
  -2   5  -3   30.69    3.72
   2  -5   3   29.64    3.60
   2  -5   3   31.39    4.09
   2  -5   3   32.40    3.72
   2  -5   3   36.56    3.78
   2  -5   3   35.46    3.74
  -3   5  -3   15.65    2.55
  -3   5  -3   14.58    1.93
  -3   5  -3   15.18    2.01
  -3   5  -3   16.80    1.94
   3  -5   3   14.04    1.86
   3  -5   3   16.12    1.98
   3  -5   3   18.43    2.35
   3  -5   3   15.29    1.94
   3  -5   3   17.00    1.95
  -4   5  -3   14.01    1.65
  -4   5  -3    9.96    2.33
  -4   5  -3   13.80    1.86
  -4   5  -3   12.00    1.69
   4  -5   3   14.81    1.69
   4  -5   3   10.63    1.86
   4  -5   3   15.05    1.77
   4  -5   3   12.67    1.71
  -5   5  -3    7.24    1.78
  -5   5  -3    2.99    0.84
  -5   5  -3    4.29    0.84
  -5   5  -3    4.97    0.90
   5  -5   3    3.79    0.85
   5  -5   3    4.68    0.87
   5  -5   3    8.15    1.42
   5  -5   3    3.32    0.80
  -6   5  -3    3.71    0.80
  -6   5  -3    3.28    0.79
  -6   5  -3    4.52    0.83
  -6   5  -3    2.25    1.15
   6  -5   3    3.42    0.79
   6  -5   3    2.77    0.71
   6  -5   3    2.80    0.67
   6  -5   3    3.75    1.05
  -7   5  -3   -0.28    0.28
  -7   5  -3    0.36    0.42
  -7   5  -3   -0.46    0.30
  -7   5  -3    0.01    0.66
   7  -5   3    0.21    0.38
   7  -5   3    0.36    0.35
   7  -5   3    0.40    0.36
  -8   5  -3    1.07    0.53
  -8   5  -3    0.21    0.40
  -8   5  -3    0.67    0.50
   8  -5   3    0.11    0.38
   8  -5   3    0.45    0.44
   8  -5   3    0.29    0.42
  -9   5  -3    1.25    0.68
  -9   5  -3   -0.14    0.47
  -9   5  -3    0.62    0.48
   9  -5   3    0.45    0.46
   9  -5   3    1.55    0.61
   9  -5   3    0.67    0.53
 -10   5  -3    0.10    0.53
 -10   5  -3    1.11    0.69
 -10   5  -3    0.19    0.52
  10  -5   3   -0.19    0.49
  10  -5   3    0.50    0.49
  10  -5   3   -0.46    0.29
  10   4  -3    0.99    0.54
  10   4  -3    1.43    0.68
  10   4  -3   -0.25    0.41
 -10  -4   3    0.21    0.52
 -10  -4   3    0.83    0.50
   9   4  -3    4.05    1.04
   9   4  -3    4.40    0.97
   9   4  -3    4.57    1.07
  -9  -4   3    3.43    0.95
  -9  -4   3    5.87    1.23
   8   4  -3    0.62    0.39
   8   4  -3   -0.46    0.30
   8   4  -3   -0.02    0.33
  -8  -4   3   -0.27    0.31
  -8  -4   3   -0.21    0.31
  -8  -4   3   -0.29    0.29
   7   4  -3    1.58    0.52
   7   4  -3    2.24    0.63
   7   4  -3    2.15    0.63
  -7  -4   3    2.23    0.61
  -7  -4   3    1.69    0.61
  -7  -4   3    3.22    0.79
   6   4  -3    0.44    0.35
   6   4  -3    0.13    0.22
   6   4  -3    0.85    0.39
   6   4  -3    0.71    0.35
  -6  -4   3    0.45    0.31
  -6  -4   3    1.54    0.51
  -6  -4   3    0.87    0.44
   5   4  -3    0.62    0.27
   5   4  -3    0.50    0.29
   5   4  -3    0.23    0.27
   5   4  -3    0.55    0.34
  -5  -4   3    1.20    0.45
  -5  -4   3    0.71    0.42
  -5  -4   3    0.50    0.30
   4   4  -3   13.26    1.58
   4   4  -3   15.29    1.66
   4   4  -3   11.94    1.76
   4   4  -3   10.94    1.74
   4   4  -3   13.88    1.68
  -4  -4   3   12.59    1.80
  -4  -4   3   14.56    1.74
  -4  -4   3   14.82    1.66
  -4  -4   3   13.01    1.73
   3   4  -3    0.02    0.27
   3   4  -3    0.03    0.12
   3   4  -3    0.11    0.19
   3   4  -3   -0.03    0.15
   3   4  -3    0.04    0.21
   3   4  -3    0.06    0.15
  -3  -4   3   -0.11    0.20
  -3  -4   3   -0.22    0.15
  -3  -4   3    0.24    0.28
   2   4  -3   22.45    2.46
   2   4  -3   22.06    2.51
   2   4  -3   23.55    2.60
   2   4  -3   21.34    2.82
   2   4  -3   21.85    2.51
   2   4  -3   22.07    2.56
  -2  -4   3   20.69    2.41
  -2  -4   3   19.58    2.53
  -2  -4   3   20.65    2.58
  -2  -4   3   19.90    2.73
   1   4  -3    0.26    0.18
   1   4  -3    0.37    0.20
   1   4  -3   -0.07    0.28
   1   4  -3    0.39    0.16
   1   4  -3    0.21    0.17
   1   4  -3    0.40    0.17
  -1  -4   3    0.25    0.18
  -1  -4   3    0.18    0.13
  -1  -4   3    0.04    0.19
  -1  -4   3    0.33    0.22
   0   4  -3   33.24    3.92
   0   4  -3   33.64    4.38
   0   4  -3   35.28    3.94
   0   4  -3   34.04    4.00
   0   4  -3   36.32    3.97
   0   4  -3   36.35    3.95
   0  -4   3   33.26    3.94
   0  -4   3   34.80    3.93
   0  -4   3   36.34    4.02
   0  -4   3   33.59    3.93
  -1   4  -3   19.17    2.20
  -1   4  -3   20.71    2.31
  -1   4  -3   17.46    2.20
  -1   4  -3   17.19    2.21
  -1   4  -3   18.73    2.15
  -1   4  -3   22.63    2.80
   1  -4   3   16.95    2.21
   1  -4   3   20.04    2.53
   1  -4   3   18.81    2.14
   1  -4   3   18.71    2.20
   1  -4   3   17.93    2.23
  -2   4  -3   14.06    1.68
  -2   4  -3   13.64    1.76
  -2   4  -3   11.32    2.12
  -2   4  -3   13.55    1.68
   2  -4   3   13.79    1.97
   2  -4   3   15.12    1.70
   2  -4   3   14.63    1.69
   2  -4   3   14.05    1.66
   2  -4   3   14.62    1.72
  -3   4  -3   30.05    3.41
  -3   4  -3   25.49    3.89
  -3   4  -3   36.08    3.53
  -3   4  -3   30.46    3.42
   3  -4   3   30.09    3.43
   3  -4   3   30.55    3.35
   3  -4   3   28.08    3.41
   3  -4   3   31.33    3.46
   3  -4   3   25.08    3.64
  -4   4  -3   56.27    6.11
  -4   4  -3   38.83    5.38
  -4   4  -3   43.34    5.34
  -4   4  -3   46.12    5.36
   4  -4   3   44.77    5.38
   4  -4   3   50.46    5.36
   4  -4   3   53.83    5.72
   4  -4   3   40.28    5.37
  -5   4  -3    2.31    0.59
  -5   4  -3    1.69    0.54
  -5   4  -3    2.12    1.00
  -5   4  -3    3.18    0.69
   5  -4   3    3.22    0.67
   5  -4   3    2.75    0.61
   5  -4   3    3.65    0.91
   5  -4   3    3.23    0.63
  -6   4  -3    3.60    0.76
  -6   4  -3    3.14    0.78
  -6   4  -3    4.59    1.44
  -6   4  -3    3.94    0.78
   6  -4   3    2.26    0.68
   6  -4   3    3.56    0.76
   6  -4   3    3.44    0.73
   6  -4   3    4.62    1.07
  -7   4  -3   28.10    3.51
  -7   4  -3   21.18    2.80
  -7   4  -3   20.03    2.84
  -7   4  -3   15.99    2.68
   7  -4   3   19.72    2.79
   7  -4   3   23.99    2.64
   7  -4   3   15.00    2.66
  -8   4  -3    2.51    0.74
  -8   4  -3    1.41    0.64
  -8   4  -3    3.96    0.84
   8  -4   3    2.47    0.71
   8  -4   3    2.10    0.68
   8  -4   3    4.47    0.86
  -9   4  -3    0.48    0.43
  -9   4  -3    1.34    0.62
  -9   4  -3    0.57    0.52
   9  -4   3    0.82    0.54
   9  -4   3    1.11    0.50
   9  -4   3    0.47    0.48
 -10   4  -3    2.92    0.98
 -10   4  -3    2.85    0.86
 -10   4  -3    1.73    0.80
  10  -4   3    2.80    0.86
  10  -4   3    2.25    0.78
  10  -4   3    1.48    0.66
 -11   4  -3   -0.12    0.63
  11  -4   3    0.07    1.01
  10   3  -3   -0.28    0.44
  10   3  -3    0.09    0.51
  10   3  -3    0.12    0.47
 -10  -3   3    0.29    0.53
 -10  -3   3   -0.04    0.44
 -10  -3   3    0.25    0.42
   9   3  -3    0.95    0.52
   9   3  -3    0.36    0.48
   9   3  -3    0.17    0.43
  -9  -3   3    0.69    0.46
  -9  -3   3    0.91    0.49
   8   3  -3    6.04    1.20
   8   3  -3    5.53    1.16
   8   3  -3    6.50    1.12
   8   3  -3    6.63    1.14
  -8  -3   3    4.64    1.04
  -8  -3   3    6.95    1.28
   7   3  -3    1.38    0.49
   7   3  -3    1.47    0.47
   7   3  -3    1.17    0.46
   7   3  -3    0.93    0.44
  -7  -3   3    0.73    0.43
  -7  -3   3    1.30    0.51
  -7  -3   3    1.09    0.39
   6   3  -3    6.54    1.17
   6   3  -3    8.33    1.18
   6   3  -3    6.01    1.14
   6   3  -3    7.82    1.16
  -6  -3   3    8.57    1.30
  -6  -3   3    7.90    1.18
  -6  -3   3    6.40    1.19
   5   3  -3    7.05    1.16
   5   3  -3    7.38    1.09
   5   3  -3    8.04    1.18
   5   3  -3    6.67    1.10
  -5  -3   3    8.09    1.16
  -5  -3   3    7.34    1.22
  -5  -3   3    7.27    1.19
   4   3  -3   47.72    4.94
   4   3  -3   38.60    4.95
   4   3  -3   40.61    4.89
   4   3  -3   40.56    4.95
   4   3  -3   39.14    4.91
  -4  -3   3   43.13    5.01
  -4  -3   3   39.38    4.98
  -4  -3   3   39.07    4.92
  -4  -3   3   47.54    4.99
  -4  -3   3   44.02    5.04
   3   3  -3    0.54    0.19
   3   3  -3    0.87    0.27
   3   3  -3    0.04    0.15
   3   3  -3    0.48    0.28
   3   3  -3    0.46    0.23
  -3  -3   3    1.03    0.36
  -3  -3   3    0.48    0.31
  -3  -3   3    0.80    0.25
  -3  -3   3    0.15    0.21
   2   3  -3   -0.08    0.11
   2   3  -3    0.21    0.29
   2   3  -3    0.32    0.20
   2   3  -3   -0.05    0.14
   2   3  -3    0.04    0.08
  -2  -3   3   -0.05    0.17
  -2  -3   3    0.02    0.14
  -2  -3   3    0.02    0.06
  -2  -3   3    0.00    0.23
   1   3  -3   16.19    2.17
   1   3  -3   21.07    2.18
   1   3  -3   18.01    2.44
   1   3  -3   18.00    2.21
   1   3  -3   18.72    2.21
   1   3  -3   20.53    2.17
  -1  -3   3   19.17    2.13
  -1  -3   3   18.21    2.24
  -1  -3   3   18.17    2.19
  -1  -3   3   18.59    2.38
   0   3  -3   64.14    7.23
   0   3  -3   62.84    7.59
   0   3  -3   61.60    7.24
   0   3  -3   68.02    7.25
   0   3  -3   60.13    7.26
   0   3  -3   71.05    7.30
   0  -3   3   64.66    7.24
   0  -3   3   65.83    7.30
   0  -3   3   65.72    7.50
   0  -3   3   64.18    7.25
   0  -3   3   65.85    7.24
  -1   3  -3   23.20    2.96
  -1   3  -3   25.21    2.93
  -1   3  -3   26.49    3.02
  -1   3  -3   21.41    3.30
  -1   3  -3   29.55    2.98
   1  -3   3   25.90    2.96
   1  -3   3   26.66    2.97
   1  -3   3   28.72    2.99
  -2   3  -3   42.14    4.94
  -2   3  -3   50.98    5.04
  -2   3  -3   43.71    5.41
  -2   3  -3   43.05    4.96
   2  -3   3   42.78    5.20
   2  -3   3   38.95    4.95
   2  -3   3   44.23    4.98
   2  -3   3   44.53    4.94
   2  -3   3   45.27    4.96
  -3   3  -3   68.88    6.82
  -3   3  -3   56.92    6.81
  -3   3  -3   57.33    6.85
  -3   3  -3   61.22    7.34
   3  -3   3   62.32    6.86
   3  -3   3   60.42    6.84
   3  -3   3   56.49    6.76
   3  -3   3   61.01    6.82
   3  -3   3   61.15    7.06
  -4   3  -3  155.02   17.40
  -4   3  -3  162.69   17.46
  -4   3  -3  181.30   17.41
  -4   3  -3  141.79   17.29
  -4   3  -3  154.89   17.94
   4  -3   3  150.47   17.43
   4  -3   3  161.68   17.44
   4  -3   3  147.38   17.63
   4  -3   3  157.08   17.39
  -5   3  -3    1.30    0.42
  -5   3  -3    0.86    0.67
  -5   3  -3    2.49    0.54
  -5   3  -3    2.71    0.51
   5  -3   3    1.91    0.47
   5  -3   3    1.83    0.48
   5  -3   3    1.94    0.46
   5  -3   3    1.11    0.38
   5  -3   3    1.77    0.59
  -6   3  -3    9.00    1.45
  -6   3  -3   12.07    2.03
  -6   3  -3   10.70    1.59
  -6   3  -3    9.86    1.49
   6  -3   3   10.17    1.58
   6  -3   3   10.04    1.51
   6  -3   3    8.57    1.44
   6  -3   3   10.47    1.48
   6  -3   3   10.98    1.60
  -7   3  -3    7.60    1.78
  -7   3  -3    7.59    1.24
  -7   3  -3    5.91    1.08
  -7   3  -3    5.82    1.10
   7  -3   3    8.01    1.18
   7  -3   3    7.43    1.15
   7  -3   3    5.46    1.10
   7  -3   3    4.21    1.07
  -8   3  -3    0.63    0.42
  -8   3  -3    1.72    0.56
  -8   3  -3    1.24    0.53
   8  -3   3    0.47    0.44
   8  -3   3    1.12    0.56
   8  -3   3    1.62    0.50
   8  -3   3    1.51    0.53
  -9   3  -3    0.96    0.64
  -9   3  -3    2.14    0.67
  -9   3  -3    2.33    0.67
   9  -3   3    2.69    0.72
   9  -3   3    0.87    0.54
   9  -3   3    1.64    0.75
   9  -3   3    1.84    0.64
 -10   3  -3    0.80    0.51
 -10   3  -3    0.56    0.53
 -10   3  -3    0.41    0.43
  10  -3   3   -0.25    0.46
  10  -3   3    0.30    0.43
  10  -3   3    0.53    0.52
 -11   3  -3    0.69    0.66
 -11   3  -3    0.53    0.48
 -11   3  -3    0.41    0.53
  11  -3   3    0.08    0.53
  11  -3   3    0.09    0.53
  11  -3   3   -0.03    0.47
  11   2  -3   -0.14    0.51
  11   2  -3    0.61    0.51
 -11  -2   3   -0.01    0.33
 -11  -2   3    0.51    0.63
 -11  -2   3    0.20    0.53
  10   2  -3    0.84    0.67
  10   2  -3    1.33    0.68
  10   2  -3    1.32    0.58
 -10  -2   3    2.10    0.75
 -10  -2   3    0.59    0.54
 -10  -2   3    2.01    0.68
   9   2  -3    5.91    1.15
   9   2  -3    5.91    1.19
   9   2  -3    5.48    1.15
   9   2  -3    5.11    1.07
  -9  -2   3    5.40    1.20
  -9  -2   3    6.50    1.17
  -9  -2   3    4.36    1.07
   8   2  -3    1.18    0.50
   8   2  -3    0.60    0.48
   8   2  -3    0.03    0.31
   8   2  -3    0.90    0.47
  -8  -2   3    0.97    0.46
  -8  -2   3    0.66    0.45
   7   2  -3    0.08    0.24
   7   2  -3   -0.20    0.24
   7   2  -3    0.22    0.29
   7   2  -3    0.35    0.34
  -7  -2   3    0.41    0.33
  -7  -2   3   -0.07    0.32
  -7  -2   3   -0.01    0.29
   6   2  -3    0.25    0.28
   6   2  -3    0.26    0.26
   6   2  -3    0.44    0.27
   6   2  -3    0.23    0.27
  -6  -2   3    0.46    0.27
  -6  -2   3    0.29    0.31
  -6  -2   3    0.09    0.24
   5   2  -3   -0.07    0.14
   5   2  -3    0.25    0.25
   5   2  -3   -0.04    0.15
   5   2  -3    0.37    0.22
  -5  -2   3    0.16    0.24
  -5  -2   3    0.24    0.28
  -5  -2   3    0.11    0.13
   4   2  -3   11.20    1.29
   4   2  -3   10.15    1.50
   4   2  -3   10.93    1.44
   4   2  -3   11.17    1.42
   4   2  -3   11.66    1.42
  -4  -2   3   10.71    1.41
  -4  -2   3   12.92    1.51
  -4  -2   3   10.82    1.41
  -4  -2   3   12.27    1.48
   3   2  -3  101.12   10.94
   3   2  -3   97.19   10.92
   3   2  -3   98.55   10.92
   3   2  -3  107.77   10.95
   3   2  -3   99.19   10.97
   3   2  -3   91.60   10.95
  -3  -2   3   88.42   10.90
  -3  -2   3   96.84   11.00
  -3  -2   3   98.92   10.99
  -3  -2   3  106.95   10.95
  -3  -2   3   95.68   10.99
   2   2  -3   13.70    1.45
   2   2  -3   12.52    1.45
   2   2  -3   13.21    1.43
   2   2  -3   12.56    1.43
   2   2  -3    9.14    1.49
  -2  -2   3   13.92    1.43
  -2  -2   3   13.06    1.48
  -2  -2   3   12.98    1.49
  -2  -2   3   10.64    1.51
   1   2  -3    6.51    0.97
   1   2  -3    9.33    1.03
   1   2  -3    7.72    1.01
   1   2  -3    8.97    1.01
   1   2  -3    8.41    1.19
  -1  -2   3    8.69    1.05
  -1  -2   3    8.92    0.96
  -1  -2   3    7.61    1.01
  -1  -2   3    7.75    1.13
   0   2  -3   74.80    8.60
   0   2  -3   83.33    8.60
   0   2  -3   83.40    8.61
   0   2  -3   72.65    8.84
   0   2  -3   81.91    8.55
   0  -2   3   75.23    8.57
   0  -2   3   68.09    8.74
   0  -2   3   75.03    8.58
   0  -2   3   77.93    8.59
   0  -2   3   79.15    8.63
  -1   2  -3    7.84    0.94
  -1   2  -3    5.24    1.25
  -1   2  -3    8.04    0.89
  -1   2  -3    7.71    0.93
  -1   2  -3    7.26    0.95
   1  -2   3    7.51    0.93
   1  -2   3    7.84    0.94
   1  -2   3    7.85    0.93
  -2   2  -3   23.79    2.62
  -2   2  -3   19.55    2.92
  -2   2  -3   21.53    2.64
  -2   2  -3   23.89    2.59
   2  -2   3   20.12    2.77
   2  -2   3   25.09    2.60
   2  -2   3   24.82    2.64
   2  -2   3   24.46    2.64
   2  -2   3   21.32    2.61
  -3   2  -3   15.03    1.64
  -3   2  -3   11.49    1.68
  -3   2  -3   13.31    1.72
  -3   2  -3   13.53    1.74
   3  -2   3   15.48    1.76
   3  -2   3   16.02    1.77
   3  -2   3   14.32    1.68
   3  -2   3   16.37    1.95
   3  -2   3   14.89    1.73
  -4   2  -3    4.07    0.67
  -4   2  -3    6.20    1.28
  -4   2  -3    4.02    0.56
  -4   2  -3    3.92    0.70
  -4   2  -3    3.29    0.62
   4  -2   3    3.01    0.63
   4  -2   3    5.93    1.00
   4  -2   3    4.93    0.70
   4  -2   3    3.62    0.69
   4  -2   3    3.29    0.65
   4  -2   3    3.26    0.53
  -5   2  -3    0.87    0.58
  -5   2  -3    0.16    0.22
  -5   2  -3    0.00    0.15
  -5   2  -3    0.15    0.23
  -5   2  -3    0.16    0.18
   5  -2   3    0.33    0.25
   5  -2   3    0.24    0.24
   5  -2   3    0.56    0.33
   5  -2   3    0.08    0.16
   5  -2   3    0.30    0.22
  -6   2  -3    8.77    1.39
  -6   2  -3   10.26    1.38
  -6   2  -3    6.71    1.26
  -6   2  -3   11.05    1.78
  -6   2  -3    7.68    1.15
   6  -2   3    9.78    1.38
   6  -2   3    7.95    1.29
   6  -2   3   10.01    1.36
   6  -2   3    6.47    1.30
   6  -2   3   11.31    1.47
  -7   2  -3    1.01    0.43
  -7   2  -3    0.61    0.66
  -7   2  -3    0.92    0.43
  -7   2  -3    2.03    0.54
   7  -2   3    1.96    0.59
   7  -2   3    1.02    0.40
   7  -2   3    0.88    0.45
   7  -2   3    1.93    0.50
  -8   2  -3   49.44    6.14
  -8   2  -3   52.77    6.09
  -8   2  -3   53.41    6.09
   8  -2   3   54.68    6.07
   8  -2   3   50.34    6.05
   8  -2   3   48.92    6.16
   8  -2   3   54.61    6.14
  -9   2  -3    0.85    0.50
  -9   2  -3    1.19    0.50
  -9   2  -3    2.78    0.75
   9  -2   3    1.73    0.57
   9  -2   3    1.48    0.62
   9  -2   3    0.78    0.54
   9  -2   3    0.33    0.39
 -10   2  -3    2.23    0.73
 -10   2  -3    2.02    0.72
 -10   2  -3    1.65    0.61
  10  -2   3    1.84    0.69
  10  -2   3    1.72    0.71
  10  -2   3    3.04    0.80
 -11   2  -3    0.76    0.68
 -11   2  -3    2.05    0.77
 -11   2  -3    1.56    0.70
  11  -2   3    1.21    0.63
  11  -2   3    2.04    0.91
  11  -2   3    2.18    0.77
  11   1  -3   -0.09    0.51
  11   1  -3   -0.14    0.60
  11   1  -3    1.18    0.65
 -11  -1   3    0.35    0.53
 -11  -1   3    0.37    0.49
 -11  -1   3    0.11    0.55
  10   1  -3   -0.32    0.25
  10   1  -3   -0.10    0.45
  10   1  -3   -0.16    0.40
 -10  -1   3    0.52    0.47
 -10  -1   3    0.61    0.55
 -10  -1   3   -0.04    0.28
   9   1  -3    0.13    0.38
   9   1  -3    0.15    0.40
   9   1  -3    2.97    0.86
  -9  -1   3    0.09    0.37
  -9  -1   3   -0.09    0.26
  -9  -1   3    0.27    0.41
   8   1  -3    4.90    0.90
   8   1  -3    3.44    0.77
   8   1  -3    3.78    0.86
   8   1  -3    2.20    0.68
  -8  -1   3    2.11    0.66
  -8  -1   3    2.28    0.73
   7   1  -3    6.77    0.98
   7   1  -3    5.62    0.95
   7   1  -3    3.73    0.88
   7   1  -3    4.39    0.94
  -7  -1   3    5.05    0.99
  -7  -1   3    3.22    0.83
  -7  -1   3    4.20    0.85
   6   1  -3    3.26    0.69
   6   1  -3    2.79    0.65
   6   1  -3    2.27    0.59
   6   1  -3    3.27    0.66
  -6  -1   3    2.49    0.60
  -6  -1   3    3.11    0.70
  -6  -1   3    3.39    0.67
   5   1  -3   24.89    2.86
   5   1  -3   27.06    3.01
   5   1  -3   25.33    2.97
   5   1  -3   22.16    2.92
   5   1  -3   26.82    3.00
  -5  -1   3   25.77    2.96
  -5  -1   3   24.36    2.95
  -5  -1   3   22.97    2.99
   4   1  -3   24.82    2.82
   4   1  -3   23.78    2.90
   4   1  -3   26.02    2.94
   4   1  -3   24.72    2.91
   4   1  -3   28.69    2.97
  -4  -1   3   24.60    2.96
  -4  -1   3   22.63    2.91
  -4  -1   3   24.41    2.91
   3   1  -3   43.73    4.76
   3   1  -3   38.73    4.73
   3   1  -3   42.48    4.76
   3   1  -3   41.21    4.67
   3   1  -3   44.31    4.76
  -3  -1   3   45.84    4.75
  -3  -1   3   39.40    4.71
  -3  -1   3   42.59    4.77
  -3  -1   3   39.97    4.78
   2   1  -3    7.17    0.95
   2   1  -3    7.96    0.97
   2   1  -3    8.13    0.95
   2   1  -3    6.77    0.88
   2   1  -3    6.98    0.94
   2   1  -3    6.95    0.93
   2   1  -3    8.08    0.97
  -2  -1   3    6.90    0.92
  -2  -1   3    8.09    0.98
  -2  -1   3    7.70    0.98
  -2  -1   3    6.81    0.96
   1   1  -3   49.17    6.26
   1   1  -3   56.47    6.29
   1   1  -3   55.41    6.29
   1   1  -3   54.97    6.30
   1   1  -3   56.95    6.28
   1   1  -3   52.42    6.41
  -1  -1   3   54.96    6.31
  -1  -1   3   53.05    6.37
  -1  -1   3   62.83    6.34
  -1  -1   3   62.65    6.27
  -1  -1   3   61.94    6.27
   0   1  -3    4.43    0.57
   0   1  -3    5.01    0.59
   0   1  -3    4.98    0.62
   0   1  -3    4.21    0.75
   0  -1   3    4.19    0.56
   0  -1   3    4.36    0.68
   0  -1   3    4.58    0.60
   0  -1   3    3.36    0.78
   0  -1   3    4.51    0.56
  -1   1  -3    1.76    0.61
  -1   1  -3    3.73    0.45
  -1   1  -3    3.13    0.42
  -1   1  -3    3.09    0.42
   1  -1   3    2.77    0.41
   1  -1   3    1.78    0.63
   1  -1   3    3.41    0.44
   1  -1   3    3.26    0.42
   1  -1   3    2.00    0.51
  -2   1  -3  182.04   18.10
  -2   1  -3  162.25   18.04
  -2   1  -3  162.23   18.08
  -2   1  -3  156.12   18.38
   2  -1   3  155.36   18.24
   2  -1   3  159.69   18.09
   2  -1   3  161.74   18.09
   2  -1   3  163.62   18.08
   2  -1   3  163.32   18.10
   2  -1   3  164.65   18.08
  -3   1  -3    5.49    0.65
  -3   1  -3    4.81    0.74
  -3   1  -3    5.33    0.75
  -3   1  -3    5.44    1.12
  -3   1  -3    5.52    0.67
   3  -1   3    4.64    0.89
   3  -1   3    5.73    0.77
   3  -1   3    5.93    0.79
   3  -1   3    3.84    0.71
   3  -1   3    4.85    0.65
   3  -1   3    5.00    0.71
   3  -1   3    5.86    0.75
   3  -1   3    5.29    0.67
  -4   1  -3   58.11    7.99
  -4   1  -3   74.23    7.99
  -4   1  -3   75.54    7.98
  -4   1  -3   69.06    7.95
  -4   1  -3   70.08    8.36
   4  -1   3   74.90    8.01
   4  -1   3   74.50    8.00
   4  -1   3   70.19    7.97
   4  -1   3   67.18    7.97
   4  -1   3   69.02    7.94
   4  -1   3   74.96    8.02
   4  -1   3   70.22    8.16
   4  -1   3   79.56    8.04
  -5   1  -3   70.06    7.82
  -5   1  -3   68.17    7.75
  -5   1  -3   62.92    7.78
  -5   1  -3   69.96    7.84
  -5   1  -3   65.75    8.21
  -5   1  -3   68.12    7.87
   5  -1   3   73.43    7.85
   5  -1   3   68.65    7.76
   5  -1   3   73.96    7.90
   5  -1   3   70.13    7.87
   5  -1   3   75.06    7.84
   5  -1   3   71.42    8.01
   5  -1   3   67.93    7.84
  -6   1  -3   29.47    3.47
  -6   1  -3   30.23    3.51
  -6   1  -3   29.63    3.92
  -6   1  -3   32.50    3.58
   6  -1   3   28.30    3.61
   6  -1   3   27.12    3.48
   6  -1   3   29.95    3.52
   6  -1   3   31.66    3.58
   6  -1   3   30.09    3.54
   6  -1   3   29.98    3.50
  -7   1  -3    8.27    1.33
  -7   1  -3    8.87    1.39
  -7   1  -3   11.18    2.38
  -7   1  -3    9.01    1.47
   7  -1   3    9.18    1.44
   7  -1   3    8.65    1.39
   7  -1   3   10.58    1.55
   7  -1   3   10.33    1.42
  -8   1  -3   13.82    1.90
  -8   1  -3   16.24    2.10
   8  -1   3   11.17    1.84
   8  -1   3   13.46    1.99
   8  -1   3   12.73    1.81
   8  -1   3   10.95    1.82
  -9   1  -3    0.24    0.45
  -9   1  -3   -0.11    0.32
  -9   1  -3    0.34    0.34
   9  -1   3    0.32    0.41
   9  -1   3    0.39    0.33
   9  -1   3    0.17    0.35
 -10   1  -3    1.09    0.59
 -10   1  -3    0.65    0.42
 -10   1  -3    0.27    0.46
  10  -1   3    0.52    0.51
  10  -1   3   -0.15    0.39
  10  -1   3   -0.03    0.43
 -11   1  -3   -0.22    0.35
 -11   1  -3    0.08    0.49
 -11   1  -3    0.79    0.54
  11  -1   3    0.09    0.52
  11  -1   3    0.27    0.36
  11  -1   3   -0.07    0.48
  11   0  -3   -0.26    0.53
  11   0  -3    0.15    0.58
 -11   0   3   -0.53    0.47
 -11   0   3    0.07    0.54
 -11   0   3    0.39    0.98
  10   0  -3    0.59    0.53
  10   0  -3   -0.11    0.32
  10   0  -3   -0.15    0.47
 -10   0   3    1.51    0.65
 -10   0   3   -0.44    0.24
 -10   0   3    0.08    0.46
   9   0  -3    7.08    1.26
   9   0  -3    7.29    1.39
   9   0  -3    7.89    1.40
  -9   0   3    8.31    1.43
  -9   0   3    7.13    1.32
  -9   0   3    5.99    1.32
   8   0  -3    8.07    1.51
   8   0  -3    9.15    1.48
   8   0  -3    9.56    1.57
  -8   0   3   10.08    1.54
  -8   0   3   10.49    1.59
  -8   0   3    9.30    1.58
   7   0  -3   10.09    1.43
   7   0  -3    7.60    1.27
   7   0  -3    6.07    1.25
  -7   0   3    8.51    1.31
  -7   0   3    8.38    1.35
  -7   0   3    9.04    1.42
   6   0  -3    5.33    0.99
   6   0  -3    5.64    1.01
   6   0  -3    4.03    0.90
   6   0  -3    5.50    0.95
  -6   0   3    6.79    1.02
  -6   0   3    6.23    1.05
  -6   0   3    5.76    0.97
   5   0  -3   20.12    2.58
   5   0  -3   24.27    2.56
   5   0  -3   23.96    2.60
   5   0  -3   21.78    2.59
   5   0  -3   19.08    2.46
  -5   0   3   20.66    2.56
  -5   0   3   22.70    2.63
  -5   0   3   20.97    2.55
  -5   0   3   19.47    2.50
   4   0  -3   49.01    5.24
   4   0  -3   46.37    5.20
   4   0  -3   45.41    5.31
   4   0  -3   48.56    5.29
   4   0  -3   52.49    5.34
   4   0  -3   47.96    5.33
  -4   0   3   50.38    5.31
  -4   0   3   42.61    5.18
  -4   0   3   46.64    5.28
  -4   0   3   42.61    5.18
  -4   0   3   50.46    5.37
   3   0  -3    0.45    0.15
   3   0  -3    0.05    0.17
   3   0  -3    0.32    0.21
   3   0  -3    0.12    0.13
   3   0  -3    0.36    0.19
   3   0  -3    0.04    0.11
  -3   0   3    0.01    0.21
  -3   0   3    0.12    0.15
  -3   0   3   -0.04    0.10
  -3   0   3    0.32    0.18
   2   0  -3   61.48    6.59
   2   0  -3   50.69    6.63
   2   0  -3   64.15    6.62
   2   0  -3   59.81    6.62
   2   0  -3   55.76    6.59
   2   0  -3   65.76    6.58
  -2   0   3   56.46    6.59
  -2   0   3   63.62    6.60
  -2   0   3   58.42    6.63
  -2   0   3   61.31    6.62
  -2   0   3   56.73    6.65
   1   0  -3  123.85   13.40
   1   0  -3  125.01   13.63
   1   0  -3  124.03   13.39
   1   0  -3  107.40   13.39
   1   0  -3  120.58   13.42
  -1   0   3  140.07   13.45
  -1   0   3  112.32   13.46
  -1   0   3  119.86   13.43
  -1   0   3  108.83   13.51
  -1   0   3  129.26   13.40
   0   0  -3  124.92   12.72
   0   0  -3  114.96   12.73
   0   0  -3  111.61   12.91
   0   0  -3  109.73   12.70
   0   0   3  111.03   12.82
   0   0   3  118.69   12.73
   0   0   3  124.01   12.75
   0   0   3  103.56   12.87
  -1   0  -3   71.08    8.90
  -1   0  -3   81.23    8.68
  -1   0  -3   91.45    8.67
  -1   0  -3   81.56    8.65
   1   0   3   74.46    8.81
   1   0   3   78.71    8.68
   1   0   3   77.31    8.68
   1   0   3   72.14    8.67
   1   0   3   82.68    8.70
   1   0   3   70.63    8.88
   1   0   3   77.24    8.66
  -2   0  -3    3.50    0.42
  -2   0  -3    3.34    0.50
  -2   0  -3    3.65    0.47
  -2   0  -3    5.02    0.79
  -2   0  -3    3.01    0.45
   2   0   3    3.40    0.46
   2   0   3    2.02    0.55
   2   0   3    3.13    0.48
   2   0   3    3.28    0.48
   2   0   3    3.64    0.45
   2   0   3    2.24    0.67
   2   0   3    3.18    0.46
   2   0   3    3.75    0.51
   2   0   3    2.41    0.44
  -3   0  -3   25.04    3.33
  -3   0  -3   30.44    3.34
  -3   0  -3   34.54    3.35
  -3   0  -3   26.61    3.62
  -3   0  -3   33.26    3.37
   3   0   3   28.85    3.35
   3   0   3   24.69    3.60
   3   0   3   32.81    3.38
   3   0   3   28.88    3.34
   3   0   3   32.38    3.36
   3   0   3   30.48    3.36
   3   0   3   30.90    3.35
   3   0   3   24.42    3.46
   3   0   3   31.32    3.37
  -4   0  -3    0.39    0.17
  -4   0  -3    0.68    0.46
  -4   0  -3    0.56    0.21
  -4   0  -3    0.10    0.16
  -4   0  -3    0.04    0.13
   4   0   3    0.07    0.15
   4   0   3    0.32    0.17
   4   0   3    0.02    0.19
   4   0   3    0.49    0.45
   4   0   3    0.60    0.22
   4   0   3    0.12    0.18
   4   0   3    0.37    0.18
   4   0   3    0.14    0.15
   4   0   3    0.03    0.16
  -5   0  -3    2.42    0.47
  -5   0  -3    4.62    0.97
  -5   0  -3    1.46    0.43
  -5   0  -3    1.05    0.34
  -5   0  -3    1.14    0.36
   5   0   3    1.88    0.41
   5   0   3    3.34    0.56
   5   0   3    2.19    0.45
   5   0   3    1.92    0.46
   5   0   3    2.28    0.45
   5   0   3    1.52    0.43
   5   0   3    4.40    0.75
   5   0   3    1.61    0.45
  -6   0  -3    7.96    1.48
  -6   0  -3    5.66    0.94
  -6   0  -3    5.54    0.93
  -6   0  -3    6.49    1.03
  -6   0  -3    5.39    0.86
   6   0   3    4.87    0.91
   6   0   3    5.96    1.01
   6   0   3    4.60    0.87
   6   0   3    7.29    1.03
   6   0   3    6.97    1.02
   6   0   3    7.41    1.00
   6   0   3    4.44    0.87
   6   0   3    4.87    0.93
  -7   0  -3    0.60    0.32
  -7   0  -3   -0.09    0.27
  -7   0  -3    0.13    0.25
   7   0   3   -0.04    0.27
   7   0   3    0.06    0.24
   7   0   3   -0.36    0.19
   7   0   3    0.09    0.20
   7   0   3    0.58    0.32
  -8   0  -3    7.38    1.20
  -8   0  -3    6.91    1.10
  -8   0  -3    5.99    1.05
   8   0   3    6.21    1.06
   8   0   3    7.19    1.14
   8   0   3    4.70    1.07
   8   0   3    5.37    1.05
   8   0   3    5.34    1.05
  -9   0  -3    0.80    0.44
  -9   0  -3    0.13    0.25
   9   0   3    0.08    0.38
   9   0   3    0.66    0.45
   9   0   3    0.49    0.40
   9   0   3   -0.01    0.35
 -10   0  -3    4.73    1.12
 -10   0  -3    3.62    0.92
  10   0   3    3.61    1.04
  10   0   3    3.72    0.96
  10   0   3    6.40    1.13
 -11   0  -3    0.17    0.57
 -11   0  -3    1.25    0.54
 -11   0  -3    0.75    0.52
  11   0   3    0.84    0.59
  11   0   3    0.94    0.61
  11   0   3    1.66    0.71
  11  -1  -3    1.23    0.76
 -11   1   3    1.01    0.70
  10  -1  -3    1.96    0.68
  10  -1  -3    2.96    0.78
  10  -1  -3    0.08    0.56
 -10   1   3    1.10    0.65
 -10   1   3    0.64    0.56
 -10   1   3    2.01    0.76
   9  -1  -3    0.94    0.52
   9  -1  -3    0.84    0.51
   9  -1  -3    1.21    0.61
  -9   1   3    0.68    0.49
  -9   1   3    0.61    0.40
  -9   1   3    1.38    0.62
   8  -1  -3    4.75    0.98
   8  -1  -3    3.24    0.80
   8  -1  -3    6.80    1.11
  -8   1   3    4.85    0.98
  -8   1   3    2.46    0.75
  -8   1   3    4.02    0.93
   7  -1  -3   -0.04    0.34
   7  -1  -3    0.38    0.31
   7  -1  -3    0.32    0.37
  -7   1   3    0.46    0.39
  -7   1   3    0.37    0.39
  -7   1   3    0.71    0.41
   6  -1  -3    2.09    0.55
   6  -1  -3    1.23    0.45
   6  -1  -3    2.17    0.49
   6  -1  -3    2.85    0.60
  -6   1   3    0.90    0.41
  -6   1   3    1.29    0.47
  -6   1   3    2.66    0.62
   5  -1  -3   42.97    4.63
   5  -1  -3   40.23    4.62
   5  -1  -3   39.64    4.56
   5  -1  -3   36.51    4.52
  -5   1   3   37.67    4.50
  -5   1   3   43.24    4.62
  -5   1   3   42.01    4.64
  -5   1   3   36.39    4.58
   4  -1  -3   31.00    3.42
   4  -1  -3   29.89    3.46
   4  -1  -3   32.87    3.42
   4  -1  -3   31.09    3.46
  -4   1   3   28.28    3.38
  -4   1   3   32.20    3.46
  -4   1   3   26.26    3.43
  -4   1   3   30.18    3.48
  -4   1   3   27.00    3.50
   3  -1  -3   40.17    4.64
   3  -1  -3   41.10    4.69
   3  -1  -3   40.41    4.65
   3  -1  -3   43.56    4.68
  -3   1   3   42.57    4.68
  -3   1   3   42.11    4.66
  -3   1   3   39.28    4.77
  -3   1   3   38.54    4.69
  -3   1   3   42.14    4.64
   2  -1  -3    9.90    1.27
   2  -1  -3   12.06    1.27
   2  -1  -3   11.32    1.26
   2  -1  -3   11.76    1.25
   2  -1  -3   11.40    1.29
  -2   1   3   11.24    1.26
  -2   1   3   11.64    1.27
  -2   1   3    9.51    1.38
  -2   1   3   10.95    1.25
  -2   1   3    8.53    1.25
  -2   1   3    9.78    1.28
   1  -1  -3   71.89    7.71
   1  -1  -3   67.50    7.77
   1  -1  -3   67.33    7.67
   1  -1  -3   63.93    7.71
   1  -1  -3   72.02    7.68
  -1   1   3   72.64    7.70
  -1   1   3   67.83    7.88
  -1   1   3   66.84    7.77
  -1   1   3   73.29    7.72
  -1   1   3   67.60    7.73
  -1   1   3   69.03    7.67
   0  -1  -3   13.85    1.35
   0  -1  -3   11.98    1.29
   0  -1  -3   14.40    1.36
   0  -1  -3    9.98    1.41
   0   1   3    9.74    1.50
   0   1   3    9.87    1.42
   0   1   3   11.77    1.36
  -1  -1  -3   15.17    1.58
  -1  -1  -3   13.93    1.62
  -1  -1  -3   15.32    1.62
   1   1   3   13.60    1.60
   1   1   3   11.36    1.80
   1   1   3   15.29    1.60
   1   1   3   13.36    1.57
   1   1   3   12.30    1.62
   1   1   3   11.30    1.71
   1   1   3   15.27    1.63
   1   1   3   17.02    1.66
  -2  -1  -3    0.85    0.19
  -2  -1  -3    0.90    0.22
  -2  -1  -3    0.72    0.21
   2   1   3    0.94    0.21
   2   1   3    1.09    0.22
   2   1   3    1.61    0.43
   2   1   3    1.24    0.22
   2   1   3    0.99    0.22
   2   1   3    1.00    0.25
   2   1   3    1.05    0.26
   2   1   3    1.57    0.51
   2   1   3    1.11    0.24
  -3  -1  -3    0.38    0.15
  -3  -1  -3    0.89    0.24
  -3  -1  -3    0.12    0.14
   3   1   3    0.56    0.18
   3   1   3    0.40    0.16
   3   1   3    0.01    0.11
   3   1   3   -0.03    0.08
   3   1   3    0.70    0.18
   3   1   3    1.82    0.55
   3   1   3    0.28    0.16
   3   1   3    1.50    0.42
   3   1   3    0.98    0.24
  -4  -1  -3  139.52   15.80
  -4  -1  -3  140.55   16.11
  -4  -1  -3  154.34   15.95
  -4  -1  -3  149.13   15.78
  -4  -1  -3  141.64   15.78
  -4  -1  -3  137.65   15.79
   4   1   3  134.66   15.79
   4   1   3  138.96   15.80
   4   1   3  138.51   15.93
   4   1   3  145.45   15.78
   4   1   3  136.72   16.08
   4   1   3  144.70   15.77
   4   1   3  142.13   15.81
   4   1   3  144.79   15.76
   4   1   3  137.42   15.78
  -5  -1  -3    1.40    0.58
  -5  -1  -3    1.22    0.36
  -5  -1  -3    1.00    0.32
  -5  -1  -3    1.62    0.50
  -5  -1  -3    0.80    0.30
  -5  -1  -3    1.51    0.37
   5   1   3    1.01    0.34
   5   1   3    1.58    0.62
   5   1   3    1.07    0.42
   5   1   3    1.26    0.37
   5   1   3    1.00    0.32
   5   1   3    1.01    0.31
   5   1   3    1.34    0.36
   5   1   3    1.26    0.35
   5   1   3    1.74    0.43
  -6  -1  -3   35.41    4.62
  -6  -1  -3   39.55    4.95
  -6  -1  -3   38.39    4.66
  -6  -1  -3   38.13    4.60
  -6  -1  -3   35.28    4.60
  -6  -1  -3   39.43    4.75
   6   1   3   42.87    4.70
   6   1   3   42.98    4.70
   6   1   3   39.44    4.64
   6   1   3   41.87    4.77
   6   1   3   42.43    4.61
   6   1   3   43.18    4.62
   6   1   3   39.22    4.63
   6   1   3   47.17    5.08
   6   1   3   34.73    4.62
  -7  -1  -3   22.53    3.34
  -7  -1  -3   32.87    3.47
  -7  -1  -3   27.42    3.43
   7   1   3   31.56    3.49
   7   1   3   29.35    3.46
   7   1   3   32.05    3.41
   7   1   3   24.35    3.39
   7   1   3   27.77    3.34
   7   1   3   29.43    3.41
  -8  -1  -3    6.75    1.28
  -8  -1  -3    9.58    1.35
  -8  -1  -3    7.48    1.28
   8   1   3    7.11    1.22
   8   1   3    9.41    1.35
   8   1   3    7.54    1.34
   8   1   3    7.71    1.32
  -9  -1  -3    0.09    0.37
  -9  -1  -3   -0.08    0.29
  -9  -1  -3   -0.19    0.31
   9   1   3   -0.07    0.32
   9   1   3   -0.18    0.21
   9   1   3    0.31    0.40
   9   1   3    0.38    0.38
 -10  -1  -3    0.32    0.46
 -10  -1  -3   -0.01    0.38
  10   1   3    0.08    0.42
  10   1   3   -0.29    0.35
  10   1   3    0.37    0.48
  10   1   3    0.20    0.46
 -11  -1  -3    0.41    0.51
 -11  -1  -3   -0.12    0.41
  11   1   3   -0.30    0.33
  11   1   3    0.16    0.50
  11   1   3    0.55    0.56
  11   1   3    0.04    0.46
  10  -2  -3   -0.37    0.51
  10  -2  -3   -0.26    0.40
  10  -2  -3    0.75    0.57
 -10   2   3    0.48    0.54
 -10   2   3    0.41    0.49
   9  -2  -3    3.91    1.04
   9  -2  -3    3.99    1.09
   9  -2  -3    5.09    1.03
  -9   2   3    5.96    1.17
  -9   2   3    6.45    1.21
  -9   2   3    5.16    1.16
   8  -2  -3    0.04    0.37
   8  -2  -3    0.91    0.51
   8  -2  -3    0.51    0.40
  -8   2   3    0.22    0.41
  -8   2   3    0.45    0.43
  -8   2   3    0.51    0.43
   7  -2  -3    3.38    0.81
   7  -2  -3    4.61    0.80
   7  -2  -3    2.41    0.70
   7  -2  -3    2.46    0.65
  -7   2   3    3.30    0.79
  -7   2   3    3.53    0.80
  -7   2   3    3.52    0.81
   6  -2  -3    7.11    1.16
   6  -2  -3    6.40    1.03
   6  -2  -3    6.54    1.06
   6  -2  -3    5.22    1.05
  -6   2   3    6.08    1.11
  -6   2   3    5.63    1.05
  -6   2   3    8.11    1.20
   5  -2  -3   29.55    3.76
   5  -2  -3   31.64    3.72
   5  -2  -3   31.34    3.71
   5  -2  -3   33.77    3.79
  -5   2   3   33.27    3.77
  -5   2   3   29.39    3.75
  -5   2   3   32.02    3.93
  -5   2   3   33.24    3.79
   4  -2  -3    0.65    0.29
   4  -2  -3    1.26    0.29
   4  -2  -3    0.07    0.23
   4  -2  -3    0.43    0.23
   4  -2  -3    0.50    0.25
  -4   2   3    0.88    0.32
  -4   2   3    0.69    0.22
  -4   2   3    0.94    0.31
  -4   2   3    0.66    0.29
  -4   2   3    0.79    0.43
   3  -2  -3   -0.03    0.16
   3  -2  -3   -0.20    0.14
   3  -2  -3    0.16    0.17
   3  -2  -3   -0.02    0.15
   3  -2  -3   -0.03    0.16
  -3   2   3    0.11    0.17
  -3   2   3   -0.01    0.14
  -3   2   3    0.03    0.16
  -3   2   3    0.14    0.13
   2  -2  -3   15.90    1.78
   2  -2  -3   15.37    1.75
   2  -2  -3   13.47    1.84
   2  -2  -3   15.26    1.80
   2  -2  -3   15.73    1.81
  -2   2   3   15.40    1.77
  -2   2   3   13.20    1.81
  -2   2   3   16.28    1.81
  -2   2   3   14.61    2.03
  -2   2   3   16.37    1.77
   1  -2  -3    0.23    0.15
   1  -2  -3    0.33    0.15
   1  -2  -3    0.00    0.08
   1  -2  -3    0.14    0.16
  -1   2   3   -0.03    0.14
  -1   2   3   -0.03    0.14
  -1   2   3    0.03    0.11
  -1   2   3    0.11    0.10
  -1   2   3    0.24    0.17
  -1   2   3   -0.05    0.21
   0  -2  -3  160.66   18.41
   0  -2  -3  155.08   18.27
   0  -2  -3  180.24   18.26
   0   2   3  162.81   18.55
   0   2   3  178.64   18.29
   0   2   3  173.02   18.23
   0   2   3  144.04   18.39
   0   2   3  153.82   18.30
   0   2   3  175.29   18.29
  -1  -2  -3   87.43    9.77
  -1  -2  -3   81.76    9.92
  -1  -2  -3   97.38    9.75
   1   2   3   90.41    9.73
   1   2   3   89.87    9.80
   1   2   3   74.02   10.00
   1   2   3  104.39    9.77
   1   2   3   77.46    9.91
  -2  -2  -3   40.72    4.23
  -2  -2  -3   36.31    4.43
  -2  -2  -3   37.10    4.25
   2   2   3   39.27    4.26
   2   2   3   40.71    4.24
   2   2   3   40.89    4.26
   2   2   3   36.09    4.20
   2   2   3   37.24    4.22
   2   2   3   33.37    4.51
   2   2   3   44.21    4.32
   2   2   3   32.30    4.41
   2   2   3   35.44    4.30
  -3  -2  -3   86.48    8.93
  -3  -2  -3   76.44    9.12
  -3  -2  -3   80.78    8.97
   3   2   3   81.67    8.91
   3   2   3   74.72    8.89
   3   2   3   76.28    9.25
   3   2   3   81.67    8.99
   3   2   3   83.64    8.93
   3   2   3   81.99    9.15
   3   2   3   76.01    8.98
   3   2   3   79.62    8.94
   3   2   3   80.18    8.95
  -4  -2  -3    0.03    0.16
  -4  -2  -3    0.90    0.30
  -4  -2  -3    0.11    0.20
  -4  -2  -3    1.79    0.51
  -4  -2  -3    0.98    0.68
   4   2   3    1.79    0.39
   4   2   3    0.33    0.17
   4   2   3    0.30    0.20
   4   2   3    0.96    0.26
   4   2   3    0.23    0.18
   4   2   3    0.21    0.19
   4   2   3    2.85    0.73
   4   2   3    0.23    0.19
   4   2   3    3.19    0.64
  -5  -2  -3    1.44    0.39
  -5  -2  -3    2.15    0.69
  -5  -2  -3    1.51    0.52
  -5  -2  -3    1.73    0.39
  -5  -2  -3    1.00    0.35
   5   2   3    1.41    0.35
   5   2   3    1.74    0.65
   5   2   3    1.05    0.36
   5   2   3    0.70    0.33
   5   2   3    0.95    0.36
   5   2   3    1.25    0.46
   5   2   3    1.12    0.33
   5   2   3    0.95    0.28
   5   2   3    0.70    0.33
  -6  -2  -3    0.55    0.31
  -6  -2  -3    0.21    0.24
  -6  -2  -3    0.39    0.22
  -6  -2  -3    0.71    0.41
  -6  -2  -3    0.45    0.47
   6   2   3    1.49    0.50
   6   2   3    0.59    0.28
   6   2   3   -0.19    0.18
   6   2   3   -0.02    0.26
   6   2   3    0.45    0.33
   6   2   3    0.57    0.27
   6   2   3    0.18    0.22
   6   2   3    1.06    0.58
  -7  -2  -3    1.06    0.42
  -7  -2  -3    2.47    0.58
  -7  -2  -3    1.09    0.46
  -7  -2  -3    1.38    0.45
   7   2   3    0.66    0.34
   7   2   3    2.49    0.54
   7   2   3    1.85    0.56
   7   2   3    1.31    0.46
   7   2   3    3.00    0.69
   7   2   3    1.07    0.46
  -8  -2  -3   13.42    1.90
  -8  -2  -3   11.54    1.90
  -8  -2  -3   13.67    1.98
   8   2   3   12.85    1.87
   8   2   3   17.26    1.97
   8   2   3    8.45    1.81
   8   2   3   13.80    1.98
   8   2   3   17.79    1.98
  -9  -2  -3    2.68    0.67
  -9  -2  -3    1.06    0.50
  -9  -2  -3    2.12    0.66
   9   2   3    2.25    0.64
   9   2   3    2.06    0.64
   9   2   3    2.99    0.69
   9   2   3    2.74    0.68
 -10  -2  -3    0.49    0.48
 -10  -2  -3    0.29    0.47
 -10  -2  -3    1.57    0.58
  10   2   3    0.46    0.46
  10   2   3    0.74    0.44
  10   2   3    1.16    0.54
  10   2   3    1.54    0.57
 -11  -2  -3    0.97    0.53
 -11  -2  -3    0.53    0.50
  11   2   3   -0.05    0.44
  11   2   3    0.24    0.49
  11   2   3    0.24    0.51
  10  -3  -3    1.23    0.68
  10  -3  -3    1.72    0.86
  10  -3  -3    2.86    0.93
 -10   3   3    3.37    0.94
 -10   3   3    1.81    0.83
   9  -3  -3    5.10    1.26
   9  -3  -3    7.93    1.28
   9  -3  -3    5.06    1.22
  -9   3   3    5.79    1.29
  -9   3   3    6.78    1.33
   8  -3  -3    0.43    0.46
   8  -3  -3    1.16    0.48
   8  -3  -3    0.00    0.37
  -8   3   3    0.59    0.50
  -8   3   3    0.26    0.42
  -8   3   3    0.69    0.48
   7  -3  -3    1.58    0.55
   7  -3  -3    1.27    0.49
   7  -3  -3    1.59    0.54
   7  -3  -3    0.90    0.44
  -7   3   3    0.88    0.46
  -7   3   3    2.05    0.66
  -7   3   3    1.51    0.54
   6  -3  -3    1.51    0.58
   6  -3  -3    2.20    0.56
   6  -3  -3    3.20    0.63
   6  -3  -3    3.29    0.70
  -6   3   3    2.32    0.60
  -6   3   3    1.39    0.56
  -6   3   3    2.45    0.63
   5  -3  -3    8.67    1.37
   5  -3  -3    8.72    1.39
   5  -3  -3    9.41    1.35
   5  -3  -3   10.14    1.34
  -5   3   3    9.08    1.38
  -5   3   3   10.64    1.44
  -5   3   3   10.99    1.44
  -5   3   3    7.55    1.61
   4  -3  -3   21.49    2.79
   4  -3  -3   24.27    2.80
   4  -3  -3   21.07    2.80
   4  -3  -3   22.06    2.73
   4  -3  -3   24.80    2.83
  -4   3   3   22.60    3.08
  -4   3   3   26.15    2.84
  -4   3   3   26.40    2.84
  -4   3   3   24.23    2.79
   3  -3  -3   18.19    2.37
   3  -3  -3   20.40    2.39
   3  -3  -3   19.38    2.32
   3  -3  -3   21.33    2.41
   3  -3  -3   21.04    2.48
  -3   3   3   18.43    2.39
  -3   3   3   17.81    2.38
  -3   3   3   21.47    2.38
  -3   3   3   20.93    2.30
  -3   3   3   19.27    2.68
   2  -3  -3    0.93    0.26
   2  -3  -3    1.16    0.32
   2  -3  -3    1.06    0.30
   2  -3  -3    1.65    0.45
  -2   3   3    0.95    0.55
  -2   3   3    1.03    0.34
  -2   3   3    1.19    0.30
  -2   3   3    1.06    0.27
  -2   3   3    1.69    0.37
   1  -3  -3  184.90   20.27
   1  -3  -3  171.51   20.41
   1  -3  -3  188.10   20.25
   1  -3  -3  179.01   20.18
  -1   3   3  186.51   20.25
  -1   3   3  193.23   20.25
  -1   3   3  181.66   20.28
  -1   3   3  176.69   20.29
  -1   3   3  180.60   20.62
   0  -3  -3    0.22    0.14
   0  -3  -3    0.18    0.21
   0  -3  -3    0.09    0.11
   0   3   3    0.42    0.26
   0   3   3    0.00    0.14
   0   3   3    0.07    0.11
   0   3   3   -0.07    0.12
   0   3   3    0.10    0.30
   0   3   3    0.12    0.13
  -1  -3  -3    0.83    0.26
  -1  -3  -3    0.83    0.35
  -1  -3  -3    1.30    0.28
  -1  -3  -3    0.65    0.18
   1   3   3    1.23    0.30
   1   3   3    1.16    0.23
   1   3   3    1.80    0.59
   1   3   3    1.91    0.52
   1   3   3    0.86    0.23
   1   3   3    0.51    0.24
  -2  -3  -3    3.54    0.62
  -2  -3  -3    4.04    0.57
  -2  -3  -3    3.09    0.48
  -2  -3  -3    4.19    0.87
   2   3   3    3.90    0.55
   2   3   3    4.35    0.61
   2   3   3    4.53    0.87
   2   3   3    3.87    0.65
   2   3   3    4.04    0.96
   2   3   3    3.13    0.46
   2   3   3    3.11    0.59
  -3  -3  -3    1.23    0.53
  -3  -3  -3    2.68    0.36
  -3  -3  -3    2.52    0.40
  -3  -3  -3    2.72    0.51
   3   3   3    1.61    0.44
   3   3   3    1.88    0.39
   3   3   3    2.41    0.43
   3   3   3    1.32    0.30
   3   3   3    2.45    0.40
   3   3   3    2.12    0.47
   3   3   3    2.37    0.34
  -4  -3  -3   13.98    1.54
  -4  -3  -3   10.85    1.60
  -4  -3  -3   15.16    1.86
  -4  -3  -3   12.90    1.63
   4   3   3   14.49    1.67
   4   3   3   14.54    1.84
   4   3   3   12.37    1.60
   4   3   3   11.40    1.63
   4   3   3   11.32    1.51
   4   3   3   13.22    1.53
   4   3   3   10.90    1.57
   4   3   3   11.31    1.53
   4   3   3   14.93    1.99
  -5  -3  -3   17.25    1.91
  -5  -3  -3   15.90    2.01
  -5  -3  -3   15.06    2.31
  -5  -3  -3   17.08    2.21
  -5  -3  -3   16.68    2.04
   5   3   3   15.42    1.91
   5   3   3   15.34    2.16
   5   3   3   19.24    2.37
   5   3   3   15.63    1.92
   5   3   3   14.66    2.05
   5   3   3   14.87    1.91
   5   3   3   14.66    1.97
   5   3   3   15.08    1.98
   5   3   3   16.78    2.05
  -6  -3  -3   26.19    3.10
  -6  -3  -3   26.39    3.24
  -6  -3  -3   26.85    3.39
  -6  -3  -3   29.63    3.61
  -6  -3  -3   24.50    3.18
  -6  -3  -3   20.84    3.17
   6   3   3   31.20    3.61
   6   3   3   25.87    3.10
   6   3   3   26.91    3.27
   6   3   3   26.05    3.13
   6   3   3   32.17    3.46
   6   3   3   27.04    3.28
   6   3   3   23.17    3.17
   6   3   3   24.21    3.19
   6   3   3   26.62    3.13
  -7  -3  -3    7.82    1.28
  -7  -3  -3    8.93    1.36
  -7  -3  -3    6.40    1.20
   7   3   3    8.27    1.19
   7   3   3    6.65    1.29
   7   3   3    7.06    1.31
   7   3   3   10.16    1.27
   7   3   3    8.91    1.34
   7   3   3    8.10    1.30
  -8  -3  -3   10.82    1.74
  -8  -3  -3   11.91    1.84
  -8  -3  -3   14.89    1.96
   8   3   3   12.54    1.75
   8   3   3   11.00    1.83
   8   3   3   12.78    1.93
   8   3   3   12.95    1.74
   8   3   3   10.42    1.76
  -9  -3  -3    3.80    0.99
  -9  -3  -3    6.31    1.10
  -9  -3  -3    5.76    1.13
   9   3   3    5.14    1.07
   9   3   3    4.87    0.95
   9   3   3    5.61    1.13
   9   3   3    4.97    1.08
 -10  -3  -3    3.83    0.89
 -10  -3  -3    3.28    0.90
 -10  -3  -3    3.69    0.90
  10   3   3    3.02    0.82
  10   3   3    1.93    0.73
  10   3   3    3.36    0.92
 -11  -3  -3    0.97    0.65
 -11  -3  -3    0.45    0.53
 -11  -3  -3    1.45    0.69
  11   3   3    1.78    0.69
  11   3   3   -0.01    0.53
  11   3   3    0.89    0.58
  10  -4  -3    0.14    0.64
  10  -4  -3   -0.04    0.45
  10  -4  -3   -0.21    0.56
 -10   4   3    0.24    0.45
 -10   4   3   -0.05    0.55
   9  -4  -3    8.21    1.37
   9  -4  -3    5.67    1.33
   9  -4  -3    6.47    1.36
  -9   4   3    6.50    1.43
  -9   4   3    7.14    1.41
   8  -4  -3    1.62    0.63
   8  -4  -3    0.62    0.55
   8  -4  -3    1.18    0.52
   8  -4  -3    1.83    0.63
  -8   4   3    1.44    0.66
  -8   4   3    0.58    0.46
   7  -4  -3    8.62    1.24
   7  -4  -3    5.98    1.13
   7  -4  -3    5.21    1.17
   7  -4  -3    7.54    1.34
  -7   4   3    6.16    1.20
  -7   4   3    6.11    1.21
  -7   4   3    6.68    1.24
   6  -4  -3   -0.05    0.29
   6  -4  -3    0.64    0.41
   6  -4  -3    0.24    0.30
   6  -4  -3   -0.05    0.26
  -6   4   3    0.29    0.30
  -6   4   3    1.53    0.55
  -6   4   3    0.34    0.29
   5  -4  -3   48.85    5.72
   5  -4  -3   56.66    5.65
   5  -4  -3   44.15    5.66
   5  -4  -3   48.02    5.72
  -5   4   3   50.52    5.71
  -5   4   3   43.75    5.69
  -5   4   3   45.23    5.68
  -5   4   3   53.18    6.16
   4  -4  -3    0.38    0.31
   4  -4  -3    0.37    0.26
   4  -4  -3    1.42    0.37
   4  -4  -3    1.18    0.46
  -4   4   3    1.92    0.76
  -4   4   3    0.94    0.41
  -4   4   3    1.21    0.39
  -4   4   3    1.64    0.46
   3  -4  -3   16.66    2.09
   3  -4  -3   16.99    1.93
   3  -4  -3   15.29    1.90
   3  -4  -3   14.99    1.83
  -3   4   3   14.39    1.88
  -3   4   3   13.82    1.90
  -3   4   3   15.37    1.93
  -3   4   3   15.02    1.81
  -3   4   3   15.90    2.31
   2  -4  -3    8.11    1.28
   2  -4  -3    8.28    1.15
   2  -4  -3    7.79    1.17
   2  -4  -3    8.38    1.02
  -2   4   3    9.14    1.14
  -2   4   3    8.23    1.06
  -2   4   3    6.73    1.12
  -2   4   3    9.18    1.50
  -2   4   3    7.70    1.20
   1  -4  -3    8.89    1.18
   1  -4  -3    9.08    1.27
   1  -4  -3    9.67    1.25
   1  -4  -3    9.33    1.24
   1  -4  -3   12.66    1.58
  -1   4   3    9.58    1.19
  -1   4   3   10.01    1.29
  -1   4   3    9.61    1.27
  -1   4   3   10.53    1.41
  -1   4   3   12.89    1.36
  -1   4   3   12.79    1.79
   0  -4  -3   69.18    8.12
   0  -4  -3   70.94    7.87
   0  -4  -3   70.49    7.87
   0  -4  -3   62.83    7.80
   0   4   3   78.31    7.91
   0   4   3   75.94    7.90
   0   4   3   72.86    7.90
   0   4   3   68.68    8.32
   0   4   3   63.10    7.84
  -1  -4  -3   49.83    5.38
  -1  -4  -3   42.36    5.44
  -1  -4  -3   48.93    5.75
  -1  -4  -3   49.50    5.49
   1   4   3   47.64    5.44
   1   4   3   48.54    5.93
   1   4   3   48.67    5.51
   1   4   3   47.08    5.46
   1   4   3   50.25    5.51
  -2  -4  -3   33.92    3.67
  -2  -4  -3   35.42    3.61
  -2  -4  -3   30.24    3.50
  -2  -4  -3   29.87    3.89
   2   4   3   28.39    3.49
   2   4   3   35.06    3.70
   2   4   3   29.02    3.65
   2   4   3   30.47    3.59
   2   4   3   34.99    4.10
   2   4   3   30.30    3.61
  -3  -4  -3   77.42    8.59
  -3  -4  -3   78.15    9.01
  -3  -4  -3   77.39    8.76
  -3  -4  -3   82.90    8.67
   3   4   3   75.64    8.71
   3   4   3   77.41    8.70
   3   4   3   77.74    8.76
   3   4   3   72.22    8.60
   3   4   3   81.26    9.04
   3   4   3   72.55    8.59
   3   4   3   81.49    9.16
   3   4   3   76.56    8.79
  -4  -4  -3   33.62    4.16
  -4  -4  -3   36.26    3.77
  -4  -4  -3   34.14    3.80
  -4  -4  -3   37.14    3.95
  -4  -4  -3   32.39    3.92
   4   4   3   35.32    3.99
   4   4   3   32.26    3.75
   4   4   3   33.10    3.88
   4   4   3   31.28    3.77
   4   4   3   38.22    3.89
   4   4   3   28.42    4.10
   4   4   3   29.91    4.21
   4   4   3   33.24    3.94
  -5  -4  -3   14.73    1.93
  -5  -4  -3   13.14    1.79
  -5  -4  -3   14.67    2.14
  -5  -4  -3   14.02    1.93
   5   4   3   15.06    2.01
   5   4   3   14.83    1.90
   5   4   3   15.92    1.97
   5   4   3   16.49    1.94
   5   4   3   13.35    1.78
   5   4   3   19.11    2.26
   5   4   3   16.28    2.30
   5   4   3   14.62    1.81
   5   4   3   15.64    1.81
  -6  -4  -3   -0.27    0.22
  -6  -4  -3    0.13    0.23
  -6  -4  -3    0.07    0.34
  -6  -4  -3    0.12    0.29
   6   4   3   -0.16    0.19
   6   4   3   -0.09    0.23
   6   4   3   -0.05    0.22
   6   4   3    0.08    0.20
   6   4   3    0.14    0.27
   6   4   3   -0.15    0.30
   6   4   3    2.02    0.73
  -7  -4  -3    8.16    1.23
  -7  -4  -3    5.62    1.03
  -7  -4  -3    6.70    1.14
   7   4   3    4.49    0.99
   7   4   3    6.85    1.22
   7   4   3    3.94    0.93
   7   4   3    6.02    0.96
   7   4   3    7.13    1.21
  -8  -4  -3    2.80    0.83
  -8  -4  -3    3.82    0.84
  -8  -4  -3    5.34    1.03
   8   4   3    6.14    0.91
   8   4   3    4.75    0.92
   8   4   3    5.49    1.10
   8   4   3    2.24    0.72
  -9  -4  -3    0.72    0.53
  -9  -4  -3   -0.09    0.24
   9   4   3    0.16    0.37
   9   4   3    0.67    0.43
   9   4   3    0.82    0.54
   9   4   3    0.69    0.50
 -10  -4  -3    0.95    0.60
 -10  -4  -3    1.86    0.67
 -10  -4  -3    1.04    0.56
  10   4   3    2.08    0.70
  10   4   3    2.75    0.72
  10   4   3   -0.05    0.44
 -11  -4  -3    0.47    0.46
 -11  -4  -3    1.60    0.71
 -11  -4  -3   -0.10    0.51
  11   4   3   -0.23    0.46
  11   4   3    0.22    0.52
  11   4   3    0.35    0.53
  10  -5  -3    0.76    0.62
  10  -5  -3   -0.10    0.88
 -10   5   3    0.83    0.55
 -10   5   3   -0.24    0.40
 -10   5   3    0.37    0.86
   9  -5  -3    2.51    0.95
   9  -5  -3    5.28    1.07
  -9   5   3    5.06    1.01
  -9   5   3    3.15    0.98
  -9   5   3    4.42    1.09
   8  -5  -3    1.74    0.64
   8  -5  -3    1.48    0.58
   8  -5  -3    1.54    0.60
  -8   5   3    1.36    0.65
  -8   5   3    1.20    0.61
   7  -5  -3    1.35    0.56
   7  -5  -3    1.12    0.46
   7  -5  -3    0.69    0.45
  -7   5   3    0.87    0.54
  -7   5   3    1.02    0.59
   6  -5  -3   14.16    1.73
   6  -5  -3    8.82    1.66
   6  -5  -3   11.66    1.76
  -6   5   3   13.89    1.83
  -6   5   3    9.83    1.71
  -6   5   3   10.11    1.74
   5  -5  -3    8.55    1.17
   5  -5  -3    7.75    1.26
   5  -5  -3    8.36    1.28
  -5   5   3    9.07    1.32
  -5   5   3    5.33    1.54
  -5   5   3    6.84    1.20
  -5   5   3    7.90    1.30
   4  -5  -3   40.74    4.69
   4  -5  -3   35.70    4.36
   4  -5  -3   39.56    4.50
   4  -5  -3   41.25    4.50
  -4   5   3   36.89    4.49
  -4   5   3   33.83    4.44
  -4   5   3   38.97    5.02
  -4   5   3   38.16    4.47
   3  -5  -3   35.04    4.09
   3  -5  -3   32.19    3.98
   3  -5  -3   31.75    4.28
   3  -5  -3   36.79    4.12
  -3   5   3   36.16    4.64
  -3   5   3   35.92    4.10
  -3   5   3   32.96    4.09
  -3   5   3   37.73    4.01
  -3   5   3   38.59    4.16
   2  -5  -3   11.60    1.35
   2  -5  -3   11.28    1.38
   2  -5  -3    9.97    1.28
   2  -5  -3    8.78    1.55
   2  -5  -3   13.66    1.47
  -2   5   3   11.60    1.52
  -2   5   3   11.62    1.30
  -2   5   3    8.87    1.74
  -2   5   3   10.74    1.55
  -2   5   3   11.51    1.36
  -2   5   3   10.14    1.40
   1  -5  -3  108.90   12.54
   1  -5  -3  117.43   12.99
   1  -5  -3  121.03   12.69
   1  -5  -3  117.26   12.62
   1  -5  -3  113.25   12.64
  -1   5   3  108.26   12.66
  -1   5   3  100.03   12.66
  -1   5   3  121.87   12.68
  -1   5   3  115.24   12.71
  -1   5   3  109.32   12.54
  -1   5   3  114.03   13.22
   0  -5  -3   10.57    1.24
   0  -5  -3    9.11    1.15
   0  -5  -3   10.78    1.25
   0  -5  -3    9.62    1.50
   0   5   3    9.83    1.34
   0   5   3   10.24    1.27
   0   5   3   11.26    1.25
   0   5   3    9.38    1.34
   0   5   3    8.07    1.09
   0   5   3    7.75    1.79
  -1  -5  -3   89.78    9.36
  -1  -5  -3   80.49    9.69
  -1  -5  -3   90.16    9.25
  -1  -5  -3   84.67    9.40
   1   5   3   73.93    9.35
   1   5   3   75.28    9.21
   1   5   3   92.28    9.36
   1   5   3   82.53    9.42
   1   5   3   84.37    9.94
   1   5   3   81.16    9.40
  -2  -5  -3    3.02    0.53
  -2  -5  -3    3.42    0.93
  -2  -5  -3    2.71    0.58
  -2  -5  -3    2.37    0.38
   2   5   3    2.89    0.54
   2   5   3    2.56    0.64
   2   5   3    2.94    0.53
   2   5   3    3.52    1.04
   2   5   3    3.30    0.61
   2   5   3    2.58    0.38
  -3  -5  -3    5.45    0.88
  -3  -5  -3    2.79    0.91
  -3  -5  -3    4.69    0.70
   3   5   3    3.33    1.07
   3   5   3    5.33    0.77
   3   5   3    2.99    0.71
   3   5   3    5.49    0.80
   3   5   3    5.31    0.90
   3   5   3    5.42    0.58
  -4  -5  -3   17.87    2.36
  -4  -5  -3   16.18    2.21
  -4  -5  -3   20.29    2.66
  -4  -5  -3   21.71    2.41
   4   5   3   16.84    2.41
   4   5   3   20.06    2.20
   4   5   3   17.47    2.37
   4   5   3   17.17    2.28
   4   5   3   18.38    2.30
   4   5   3   22.54    2.85
  -5  -5  -3    0.76    0.41
  -5  -5  -3    1.47    0.67
  -5  -5  -3    1.18    0.48
   5   5   3    0.87    0.46
   5   5   3    0.65    0.29
   5   5   3    1.34    0.70
   5   5   3    1.30    0.46
   5   5   3    0.68    0.27
   5   5   3    1.08    0.38
  -6  -5  -3    1.85    0.55
  -6  -5  -3    1.28    0.51
  -6  -5  -3    2.53    0.85
   6   5   3    1.74    0.55
   6   5   3    1.43    0.48
   6   5   3    1.61    0.53
   6   5   3    2.07    0.45
   6   5   3    2.02    0.67
  -7  -5  -3    9.88    1.44
  -7  -5  -3    6.20    1.33
  -7  -5  -3    9.26    1.47
   7   5   3   11.45    1.61
   7   5   3    6.96    1.32
   7   5   3    7.37    1.33
   7   5   3    8.64    1.25
  -8  -5  -3    7.02    1.23
  -8  -5  -3    8.03    1.38
  -8  -5  -3    5.72    1.21
   8   5   3    6.14    1.28
   8   5   3    5.81    1.04
   8   5   3    7.42    1.26
   8   5   3    5.80    1.18
  -9  -5  -3    0.95    0.59
  -9  -5  -3    0.60    0.38
   9   5   3    0.75    0.51
   9   5   3    0.81    0.55
   9   5   3    0.48    0.42
   9   5   3    1.40    0.49
 -10  -5  -3    0.21    0.44
 -10  -5  -3    0.85    0.46
  10   5   3    1.48    0.59
  10   5   3    1.33    0.71
  10   5   3    1.36    0.63
  10   5   3    0.65    0.52
 -11  -5  -3    2.27    0.87
 -11  -5  -3    2.40    0.85
 -11  -5  -3    2.91    0.88
  11   5   3    2.41    0.85
  11   5   3    1.43    0.63
  11   5   3    1.49    0.63
   9  -6  -3    0.05    0.52
   9  -6  -3    0.36    0.58
   9  -6  -3    0.42    0.51
  -9   6   3    1.13    0.72
  -9   6   3    0.13    0.56
  -9   6   3    0.70    0.48
   8  -6  -3    1.70    0.74
   8  -6  -3    2.44    0.75
   8  -6  -3    3.64    0.79
  -8   6   3    2.69    0.72
  -8   6   3    1.21    0.66
  -8   6   3    2.33    0.83
   7  -6  -3    4.44    1.04
   7  -6  -3    3.95    1.00
   7  -6  -3    6.39    1.06
  -7   6   3    4.71    1.09
  -7   6   3    5.14    1.11
  -7   6   3    4.71    0.94
   6  -6  -3    2.00    0.61
   6  -6  -3    2.09    0.53
   6  -6  -3    2.71    0.70
  -6   6   3    0.99    0.43
  -6   6   3    0.74    0.48
  -6   6   3    1.39    0.60
   5  -6  -3   31.47    3.56
   5  -6  -3   30.89    3.70
   5  -6  -3   32.59    3.72
  -5   6   3   26.90    3.64
  -5   6   3   29.01    3.56
  -5   6   3   30.79    4.32
  -5   6   3   29.44    3.71
  -5   6   3   30.31    3.65
   4  -6  -3    1.18    0.44
   4  -6  -3    2.22    0.57
   4  -6  -3    0.75    0.53
   4  -6  -3    0.12    0.28
  -4   6   3    1.30    0.45
  -4   6   3    1.34    0.49
  -4   6   3    0.47    0.28
  -4   6   3    0.85    0.43
  -4   6   3    0.84    0.73
   3  -6  -3   16.57    2.27
   3  -6  -3   15.46    1.99
   3  -6  -3   16.81    2.40
   3  -6  -3   16.77    2.11
  -3   6   3   20.23    2.85
  -3   6   3   17.13    2.11
  -3   6   3   15.08    1.99
  -3   6   3   15.99    2.25
  -3   6   3   17.51    2.31
   2  -6  -3    8.73    1.35
   2  -6  -3    9.21    1.12
   2  -6  -3   10.04    1.75
   2  -6  -3    8.00    1.16
   2  -6  -3    9.45    1.30
  -2   6   3    7.63    1.29
  -2   6   3   10.12    1.24
  -2   6   3    8.13    1.37
  -2   6   3    8.98    1.37
  -2   6   3   11.64    1.88
  -2   6   3    7.80    1.15
   1  -6  -3    0.06    0.15
   1  -6  -3    0.31    0.23
   1  -6  -3    0.20    0.27
   1  -6  -3    0.14    0.19
   1  -6  -3   -0.03    0.18
  -1   6   3    0.48    0.18
  -1   6   3   -0.12    0.15
  -1   6   3    0.05    0.21
  -1   6   3   -0.12    0.22
  -1   6   3    0.26    0.26
  -1   6   3   -0.14    0.44
   0  -6  -3    0.75    0.54
   0  -6  -3    3.17    0.56
   0  -6  -3    1.51    0.32
   0  -6  -3    2.04    0.46
   0   6   3    1.97    0.51
   0   6   3    1.95    0.85
   0   6   3    1.84    0.30
   0   6   3    1.61    0.44
   0   6   3    2.19    0.50
   0   6   3    0.87    0.34
  -1  -6  -3   17.85    2.17
  -1  -6  -3   15.19    2.04
  -1  -6  -3   16.95    2.22
  -1  -6  -3   21.83    2.68
   1   6   3   17.67    2.03
   1   6   3   23.35    2.99
   1   6   3   16.30    2.25
   1   6   3   17.61    2.20
   1   6   3   19.50    2.26
   1   6   3   18.48    2.19
  -2  -6  -3    5.39    0.88
  -2  -6  -3    5.18    0.75
  -2  -6  -3    4.93    1.20
   2   6   3    2.08    0.69
   2   6   3    4.86    1.35
   2   6   3    4.30    0.57
   2   6   3    4.23    0.76
   2   6   3    5.66    0.81
   2   6   3    4.07    0.80
  -3  -6  -3   24.88    3.16
  -3  -6  -3   31.34    3.61
   3   6   3   25.18    3.62
   3   6   3   21.35    3.06
   3   6   3   25.86    2.95
   3   6   3   34.45    3.25
   3   6   3   23.17    3.20
   3   6   3   23.89    3.07
  -4  -6  -3   13.68    1.75
  -4  -6  -3   12.63    1.86
  -4  -6  -3   12.78    2.02
  -4  -6  -3   11.63    1.58
   4   6   3   13.19    1.88
   4   6   3   13.21    2.17
   4   6   3   12.67    1.53
   4   6   3   13.64    1.69
   4   6   3   10.19    1.85
   4   6   3   14.78    1.72
  -5  -6  -3   17.17    2.29
  -5  -6  -3   17.09    2.58
  -5  -6  -3   17.49    2.29
   5   6   3   16.38    2.20
   5   6   3   19.77    2.35
   5   6   3   15.77    2.08
   5   6   3   20.25    2.81
   5   6   3   16.96    2.23
  -6  -6  -3    7.16    1.31
  -6  -6  -3    7.95    1.36
  -6  -6  -3    8.17    1.64
   6   6   3    5.12    1.27
   6   6   3    7.07    1.04
   6   6   3    8.01    1.31
   6   6   3    7.10    1.21
   6   6   3    6.29    1.18
  -7  -6  -3    1.68    0.61
  -7  -6  -3    1.32    0.57
   7   6   3    2.21    0.53
   7   6   3    1.74    0.63
   7   6   3    2.36    0.66
   7   6   3    2.38    0.65
  -8  -6  -3   -0.09    0.35
  -8  -6  -3    0.06    0.25
  -8  -6  -3    0.94    0.47
   8   6   3   -0.37    0.21
   8   6   3    0.10    0.25
   8   6   3    0.21    0.35
   8   6   3    1.20    0.57
  -9  -6  -3    0.32    0.47
  -9  -6  -3    0.09    0.38
  -9  -6  -3   -0.19    0.41
   9   6   3    0.21    0.29
   9   6   3   -0.11    0.29
   9   6   3   -0.33    0.40
   9   6   3    0.43    0.56
 -10  -6  -3   -0.05    0.51
 -10  -6  -3    1.01    0.53
  10   6   3    0.98    0.64
  10   6   3    0.73    0.59
  10   6   3    0.97    0.58
 -11  -6  -3    0.07    0.44
 -11  -6  -3    0.40    0.61
 -11  -6  -3    0.54    0.50
  11   6   3    0.48    0.64
  11   6   3    0.73    0.52
   9  -7  -3    5.36    1.06
   9  -7  -3    2.75    0.96
   9  -7  -3    3.52    1.00
  -9   7   3    2.43    1.03
  -9   7   3    2.69    1.02
  -9   7   3    3.72    1.23
   8  -7  -3    1.22    0.66
   8  -7  -3    0.90    0.55
   8  -7  -3    0.52    0.60
  -8   7   3    1.89    0.76
  -8   7   3    1.39    0.59
  -8   7   3    1.20    0.70
   7  -7  -3    0.83    0.55
   7  -7  -3    1.24    0.57
   7  -7  -3    0.45    0.48
  -7   7   3    0.94    0.64
  -7   7   3    1.15    0.49
  -7   7   3    1.65    0.75
   6  -7  -3    7.88    1.24
   6  -7  -3    6.96    1.33
   6  -7  -3    6.64    1.31
  -6   7   3    8.03    1.46
  -6   7   3    7.55    1.25
  -6   7   3    7.32    1.41
   5  -7  -3    0.26    0.39
   5  -7  -3   -0.13    0.25
   5  -7  -3   -0.22    0.21
  -5   7   3   -0.34    0.37
  -5   7   3    0.46    0.27
  -5   7   3   -0.33    0.32
  -5   7   3    0.10    0.71
   4  -7  -3    0.58    0.41
   4  -7  -3    1.05    0.47
   4  -7  -3    0.57    0.34
   4  -7  -3    0.51    0.50
  -4   7   3    1.23    0.51
  -4   7   3    0.66    0.34
  -4   7   3    0.91    0.85
  -4   7   3    0.99    0.48
  -4   7   3    0.51    0.29
   3  -7  -3   14.76    1.98
   3  -7  -3   14.67    2.16
   3  -7  -3   12.90    1.85
   3  -7  -3   13.10    1.66
  -3   7   3   14.57    2.53
  -3   7   3   12.69    1.94
  -3   7   3   11.44    1.89
  -3   7   3   13.05    1.76
  -3   7   3   12.63    1.81
   2  -7  -3    1.58    0.41
   2  -7  -3    1.58    0.49
   2  -7  -3    1.27    0.69
   2  -7  -3    0.95    0.38
  -2   7   3    1.49    0.98
  -2   7   3    0.83    0.37
  -2   7   3    0.86    0.44
  -2   7   3    0.94    0.43
  -2   7   3    0.75    0.45
   1  -7  -3   98.92   10.09
   1  -7  -3   85.37   10.45
   1  -7  -3   88.35    9.95
   1  -7  -3   83.53   10.01
  -1   7   3   86.18   10.06
  -1   7   3   88.03   10.04
  -1   7   3   93.01   10.85
  -1   7   3   82.63   10.06
  -1   7   3   95.03   10.10
   0  -7  -3   12.93    1.87
   0  -7  -3   14.22    2.21
   0  -7  -3   14.61    1.83
   0  -7  -3   11.71    1.65
   0   7   3   14.88    1.96
   0   7   3   15.24    2.52
   0   7   3   13.85    1.91
   0   7   3   14.32    1.83
   0   7   3   16.46    1.93
  -1  -7  -3    9.94    1.31
  -1  -7  -3    8.03    1.33
  -1  -7  -3    9.05    1.81
   1   7   3    7.71    1.30
   1   7   3    8.57    1.32
   1   7   3    8.06    1.28
   1   7   3    9.91    1.49
   1   7   3    8.68    2.07
  -2  -7  -3    5.77    1.41
  -2  -7  -3    5.57    0.91
  -2  -7  -3    5.66    1.02
   2   7   3    4.27    0.89
   2   7   3    5.29    0.98
   2   7   3    5.72    0.97
   2   7   3    6.92    1.20
   2   7   3    6.96    1.75
  -3  -7  -3   27.81    3.01
  -3  -7  -3   23.40    3.49
  -3  -7  -3   23.32    3.12
   3   7   3   25.56    3.08
   3   7   3   26.93    3.08
   3   7   3   25.98    3.15
   3   7   3   22.66    3.19
   3   7   3   26.37    3.74
  -4  -7  -3    0.10    0.32
  -4  -7  -3    0.84    0.45
  -4  -7  -3    1.16    0.64
   4   7   3    0.55    0.41
   4   7   3    1.24    0.74
   4   7   3    0.14    0.18
   4   7   3    0.60    0.31
   4   7   3    0.73    0.44
  -5  -7  -3   -0.04    0.46
  -5  -7  -3   -0.02    0.28
  -5  -7  -3    0.04    0.31
   5   7   3    0.02    0.27
   5   7   3    0.33    0.42
   5   7   3   -0.11    0.26
   5   7   3    0.02    0.26
   5   7   3    0.52    0.66
  -6  -7  -3    1.98    0.67
  -6  -7  -3    2.75    1.00
  -6  -7  -3    1.14    0.57
   6   7   3    2.65    0.74
   6   7   3    1.95    0.75
   6   7   3    2.19    0.61
   6   7   3    2.44    0.64
  -7  -7  -3    2.78    0.83
  -7  -7  -3    2.01    0.73
   7   7   3    3.92    0.86
   7   7   3    2.10    0.71
   7   7   3    3.93    0.90
  -8  -7  -3    1.59    0.56
  -8  -7  -3    0.86    0.58
  -8  -7  -3    1.50    0.66
   8   7   3    0.78    0.60
   8   7   3    1.43    0.59
   8   7   3    0.71    0.49
  -9  -7  -3    0.81    0.55
  -9  -7  -3    0.47    0.56
  -9  -7  -3    0.84    0.61
   9   7   3    0.07    0.54
   9   7   3    0.20    0.42
   9   7   3    0.29    0.48
 -10  -7  -3    1.05    0.69
 -10  -7  -3    1.91    0.65
 -10  -7  -3    1.14    0.64
  10   7   3    0.46    0.49
  10   7   3    1.06    0.70
  10   7   3    1.87    0.87
   8  -8  -3    0.54    0.51
   8  -8  -3    0.33    0.61
  -8   8   3   -0.15    0.63
  -8   8   3    0.36    0.59
   7  -8  -3    1.39    0.59
   7  -8  -3    0.85    0.46
  -7   8   3    1.22    0.72
  -7   8   3   -0.32    0.38
   6  -8  -3    0.58    0.43
   6  -8  -3    0.42    0.49
  -6   8   3    0.53    0.53
  -6   8   3    0.60    0.50
   5  -8  -3   12.09    1.84
   5  -8  -3   10.69    1.83
  -5   8   3   13.39    1.97
  -5   8   3   14.71    2.95
  -5   8   3    7.83    1.73
   4  -8  -3    9.65    1.94
   4  -8  -3    8.38    1.45
   4  -8  -3    7.62    1.36
  -4   8   3   10.21    2.38
  -4   8   3    8.57    1.49
  -4   8   3    6.20    1.37
   3  -8  -3   -0.25    0.34
   3  -8  -3   -0.26    0.28
   3  -8  -3   -0.18    0.22
  -3   8   3    0.30    0.72
  -3   8   3   -0.18    0.21
  -3   8   3   -0.46    0.18
  -3   8   3   -0.03    0.28
   2  -8  -3    4.15    0.86
   2  -8  -3    3.60    1.15
   2  -8  -3    4.37    0.77
  -2   8   3    5.00    0.94
  -2   8   3    5.17    0.96
  -2   8   3    2.94    1.38
  -2   8   3    4.51    0.84
   1  -8  -3   41.80    5.04
   1  -8  -3   38.91    5.00
   1  -8  -3   54.81    5.73
  -1   8   3   49.74    6.01
  -1   8   3   42.24    5.08
  -1   8   3   39.55    5.01
  -1   8   3   38.59    5.03
  -1   8   3   40.03    5.06
   0  -8  -3   16.89    2.52
   0  -8  -3   13.77    2.11
   0  -8  -3   13.54    2.07
   0   8   3   15.08    2.13
   0   8   3   12.14    2.07
   0   8   3   19.49    2.90
   0   8   3   15.16    2.01
   0   8   3   15.89    2.25
  -1  -8  -3    2.27    0.95
  -1  -8  -3    1.77    0.60
  -1  -8  -3    1.36    0.48
   1   8   3    2.25    0.59
   1   8   3    2.34    0.60
   1   8   3    2.74    1.22
   1   8   3    3.32    0.82
   1   8   3    1.82    0.55
  -2  -8  -3    1.20    0.70
  -2  -8  -3    1.46    0.43
  -2  -8  -3    0.62    0.37
   2   8   3    1.96    0.60
   2   8   3    1.52    0.60
   2   8   3    0.13    0.29
   2   8   3    1.50    0.99
   2   8   3    1.51    0.48
  -3  -8  -3   17.71    2.59
  -3  -8  -3   25.64    3.23
  -3  -8  -3   20.89    2.46
   3   8   3   16.15    2.61
   3   8   3   20.89    2.55
   3   8   3   17.94    3.14
   3   8   3   25.18    2.70
   3   8   3   18.31    2.85
  -4  -8  -3    3.60    0.80
  -4  -8  -3    2.09    0.90
  -4  -8  -3    1.53    0.61
   4   8   3    2.45    0.62
   4   8   3    2.29    0.70
   4   8   3    1.36    0.92
   4   8   3    2.89    0.64
   4   8   3    1.87    0.69
  -5  -8  -3    1.28    0.61
  -5  -8  -3    2.12    0.72
  -5  -8  -3    3.52    1.20
   5   8   3    2.29    0.62
   5   8   3    1.89    0.62
   5   8   3    3.01    1.20
   5   8   3    2.81    0.77
   5   8   3    1.96    0.73
  -6  -8  -3    0.01    0.37
  -6  -8  -3    0.05    0.30
  -6  -8  -3    1.43    0.84
   6   8   3    0.15    0.27
   6   8   3   -0.01    0.34
   6   8   3   -0.28    0.33
  -7  -8  -3   10.38    1.64
  -7  -8  -3    6.55    1.42
   7   8   3    7.52    1.37
   7   8   3    6.68    1.34
   7   8   3    6.73    1.43
  -8  -8  -3    0.26    0.43
  -8  -8  -3   -0.40    0.40
   8   8   3   -0.02    0.38
   8   8   3   -0.22    0.37
   8   8   3   -0.12    0.31
  -9  -8  -3    0.38    0.65
  -9  -8  -3    0.97    0.67
  -9  -8  -3    0.54    0.55
   9   8   3   -0.29    0.46
   9   8   3    0.16    0.48
   9   8   3    0.04    0.37
 -10  -8  -3    0.15    0.57
 -10  -8  -3   -0.11    0.41
 -10  -8  -3    0.20    0.52
  10   8   3    0.40    0.57
  10   8   3    0.52    0.44
  10   8   3    0.81    0.74
   7  -9  -3    1.29    0.74
   7  -9  -3    0.89    0.55
  -7   9   3    0.00    0.63
  -7   9   3    0.67    0.72
   6  -9  -3    5.73    1.12
   6  -9  -3    5.03    1.12
  -6   9   3    2.67    0.95
  -6   9   3    2.31    0.96
   5  -9  -3    0.94    0.56
   5  -9  -3    1.61    0.63
  -5   9   3    1.44    0.72
  -5   9   3    1.16    1.18
  -5   9   3    0.56    0.55
   4  -9  -3   -0.15    0.32
   4  -9  -3    0.01    0.33
   4  -9  -3    0.04    0.57
  -4   9   3   -0.42    0.26
  -4   9   3   -0.59    0.45
  -4   9   3   -0.59    0.31
   3  -9  -3    0.61    0.37
   3  -9  -3    1.76    0.89
   3  -9  -3    0.79    0.54
  -3   9   3    1.78    0.64
  -3   9   3    0.97    0.58
  -3   9   3    0.82    0.99
   2  -9  -3    2.04    0.62
   2  -9  -3    1.78    0.95
  -2   9   3    2.24    0.71
  -2   9   3    1.67    1.21
  -2   9   3    2.53    0.73
  -2   9   3    1.65    0.84
   1  -9  -3    8.02    1.42
   1  -9  -3    9.19    1.51
   1  -9  -3   11.58    2.24
  -1   9   3   10.18    2.47
  -1   9   3   10.43    1.53
  -1   9   3    8.62    1.50
  -1   9   3    9.05    1.53
  -1   9   3    8.72    1.53
   0  -9  -3   16.30    2.47
   0  -9  -3   22.87    3.15
   0  -9  -3   16.74    2.58
   0   9   3   19.27    2.69
   0   9   3   20.88    3.46
   0   9   3   17.34    2.71
   0   9   3   25.12    2.60
   0   9   3   18.71    2.51
  -1  -9  -3    4.65    0.89
  -1  -9  -3    4.36    0.95
  -1  -9  -3    4.79    1.40
   1   9   3    3.86    1.57
   1   9   3    4.32    0.91
   1   9   3    3.88    0.92
   1   9   3    5.16    0.99
   1   9   3    5.85    1.16
  -2  -9  -3    3.55    1.21
  -2  -9  -3    1.69    0.67
  -2  -9  -3    3.22    0.73
   2   9   3    4.86    1.65
   2   9   3    3.12    0.74
   2   9   3    3.68    0.82
   2   9   3    2.31    0.64
   2   9   3    1.87    0.74
  -3  -9  -3   12.67    2.45
  -3  -9  -3   12.72    1.90
   3   9   3   13.95    1.83
   3   9   3   10.47    1.92
   3   9   3   12.35    1.80
   3   9   3    9.90    2.51
   3   9   3   10.85    1.81
  -4  -9  -3    0.47    0.65
  -4  -9  -3   -0.30    0.32
  -4  -9  -3   -0.04    0.30
   4   9   3   -0.21    0.42
   4   9   3   -0.11    0.31
   4   9   3    0.68    0.78
   4   9   3   -0.27    0.16
   4   9   3    0.37    0.34
  -5  -9  -3    0.45    0.60
  -5  -9  -3   -0.22    0.38
  -5  -9  -3   -0.12    0.25
   5   9   3    0.86    0.44
   5   9   3   -0.19    0.32
   5   9   3   -0.16    0.70
   5   9   3   -0.27    0.24
  -6  -9  -3    0.49    0.65
  -6  -9  -3   -0.40    0.33
  -6  -9  -3   -0.05    0.46
   6   9   3   -0.13    0.35
   6   9   3   -0.01    0.38
   6   9   3   -0.03    0.37
  -7  -9  -3    1.03    0.58
  -7  -9  -3    2.22    0.82
   7   9   3    0.30    0.44
   7   9   3    0.74    0.55
   7   9   3    2.56    0.82
  -8  -9  -3    1.90    0.81
  -8  -9  -3    0.81    0.67
   8   9   3    1.40    0.63
   8   9   3    2.52    0.86
   8   9   3    1.17    0.66
  -9  -9  -3    1.67    0.83
  -9  -9  -3    1.46    0.76
  -9  -9  -3    2.52    0.88
   9   9   3    1.87    0.76
   9   9   3    2.53    0.95
   9   9   3    1.40    0.68
   7 -10  -3    1.23    0.82
   7 -10  -3    1.64    0.82
  -7  10   3    1.25    0.95
  -7  10   3    2.24    0.99
   6 -10  -3   -0.34    0.52
   6 -10  -3    0.31    0.59
  -6  10   3    0.33    0.60
  -6  10   3    1.09    0.67
   5 -10  -3    6.70    1.27
  -5  10   3    5.19    1.21
  -5  10   3    3.39    1.03
   4 -10  -3    2.30    1.10
   4 -10  -3    1.50    0.68
  -4  10   3    1.35    0.72
  -4  10   3    1.67    1.41
  -4  10   3    2.15    0.77
   3 -10  -3    0.58    0.80
   3 -10  -3    1.03    0.55
  -3  10   3    0.74    0.51
  -3  10   3    0.62    0.51
  -3  10   3   -0.25    0.99
   2 -10  -3   11.69    1.99
   2 -10  -3   17.36    2.97
  -2  10   3   11.84    2.02
  -2  10   3   15.41    3.25
  -2  10   3   10.47    1.96
   1 -10  -3   -0.09    0.32
   1 -10  -3   -0.42    0.49
  -1  10   3    0.14    0.33
  -1  10   3   -0.37    0.18
  -1  10   3    0.89    1.07
   0 -10  -3    0.06    0.37
   0 -10  -3    0.42    0.68
   0 -10  -3    0.29    0.38
   0  10   3    0.43    0.31
   0  10   3   -0.11    0.33
   0  10   3   -0.20    0.31
   0  10   3   -0.33    0.72
  -1 -10  -3    5.39    1.65
  -1 -10  -3    2.77    0.86
  -1 -10  -3    4.07    0.85
   1  10   3    4.02    1.67
   1  10   3    2.65    0.75
   1  10   3    4.76    0.96
   1  10   3    4.69    0.95
  -2 -10  -3    0.20    0.48
  -2 -10  -3   -0.01    0.29
  -2 -10  -3    0.40    0.29
   2  10   3    0.16    0.79
   2  10   3   -0.02    0.23
   2  10   3   -0.15    0.26
   2  10   3   -0.25    0.27
  -3 -10  -3    4.24    0.91
  -3 -10  -3    1.93    1.08
   3  10   3    3.04    0.83
   3  10   3    2.50    0.70
   3  10   3    1.50    0.54
   3  10   3    2.25    1.19
  -4 -10  -3    5.44    1.23
  -4 -10  -3    8.54    1.42
  -4 -10  -3    6.34    1.80
   4  10   3    4.29    1.01
   4  10   3    5.17    1.15
   4  10   3    5.89    1.14
  -5 -10  -3    5.15    1.20
  -5 -10  -3    4.02    1.10
  -5 -10  -3    6.74    1.76
   5  10   3    4.89    1.11
   5  10   3    4.39    1.02
   5  10   3    4.37    1.01
  -6 -10  -3    0.30    0.53
  -6 -10  -3    0.95    0.56
  -6 -10  -3    0.53    0.77
   6  10   3    0.25    0.44
   6  10   3   -0.18    0.36
   6  10   3    0.18    0.39
  -7 -10  -3    3.92    1.07
  -7 -10  -3    2.98    0.97
   7  10   3    1.02    0.61
   7  10   3    2.13    0.87
   7  10   3    1.90    0.76
  -8 -10  -3   -0.04    0.56
  -8 -10  -3    0.31    0.59
   8  10   3   -0.16    0.46
   8  10   3    0.36    0.50
   8  10   3    0.14    0.39
  -9 -10  -3    1.22    0.79
   9  10   3   -0.27    0.55
   6 -11  -3    1.87    1.07
  -6  11   3    1.41    0.80
  -6  11   3    2.38    0.96
   5 -11  -3    1.22    0.72
  -5  11   3    0.26    0.61
  -5  11   3    0.76    0.66
   4 -11  -3    0.17    0.49
  -4  11   3    0.22    0.56
  -4  11   3   -0.92    0.40
   3 -11  -3    0.02    0.73
   3 -11  -3   -0.42    0.43
  -3  11   3   -0.02    0.41
  -3  11   3    0.58    0.60
   2 -11  -3    2.23    0.79
   2 -11  -3    1.16    0.97
  -2  11   3    1.26    0.64
  -2  11   3    1.00    0.50
  -2  11   3    2.67    1.76
   1 -11  -3    3.58    0.93
   1 -11  -3    3.53    1.42
  -1  11   3    4.59    1.90
  -1  11   3    4.13    0.99
  -1  11   3    3.09    0.85
   0 -11  -3    1.44    1.04
   0 -11  -3    1.02    0.55
   0  11   3    0.83    0.50
   0  11   3    1.68    1.40
   0  11   3    0.75    0.48
  -1 -11  -3    4.89    1.59
  -1 -11  -3    4.31    1.06
  -1 -11  -3    4.85    0.98
   1  11   3    3.61    1.69
   1  11   3    5.52    1.10
   1  11   3    4.04    0.97
   1  11   3    6.87    1.19
  -2 -11  -3    2.76    1.18
  -2 -11  -3    1.49    0.69
   2  11   3    2.49    0.70
   2  11   3    0.96    0.53
   2  11   3    1.40    1.17
   2  11   3    2.07    0.69
  -3 -11  -3    9.90    1.65
  -3 -11  -3   10.16    2.37
  -3 -11  -3    6.88    1.52
   3  11   3    7.24    1.43
   3  11   3    9.12    1.59
   3  11   3    7.60    1.46
  -4 -11  -3    2.31    1.17
  -4 -11  -3    2.57    0.83
  -4 -11  -3    1.49    0.75
   4  11   3    2.39    0.76
   4  11   3    1.41    1.16
   4  11   3    2.38    0.77
   4  11   3    1.78    0.69
  -5 -11  -3    0.12    0.40
  -5 -11  -3    0.01    0.63
  -5 -11  -3    0.12    0.51
   5  11   3    0.83    0.51
   5  11   3   -0.03    0.41
   5  11   3    0.94    0.61
  -6 -11  -3    0.15    0.44
  -6 -11  -3    0.87    0.91
  -6 -11  -3   -0.38    0.44
   6  11   3    1.00    0.56
   6  11   3    1.41    0.63
   6  11   3    0.20    0.46
  -7 -11  -3   -0.19    0.54
  -7 -11  -3   -0.08    0.51
   7  11   3   -0.41    0.37
   7  11   3    0.15    0.50
   7  11   3   -0.37    0.44
  -8 -11  -3   -0.18    0.51
  -8 -11  -3    0.42    0.67
   8  11   3    0.40    0.71
   8  11   3    0.10    0.39
   8  11   3   -0.30    0.61
   4 -12  -3    0.46    0.63
  -4  12   3    0.19    0.60
  -4  12   3    1.44    0.76
   3 -12  -3    0.35    0.91
   3 -12  -3    0.47    0.53
  -3  12   3    0.40    0.57
  -3  12   3    0.24    0.37
   2 -12  -3    1.57    1.23
   2 -12  -3    0.25    0.56
  -2  12   3    0.62    0.56
  -2  12   3    1.15    0.67
   1 -12  -3    1.45    0.70
   1 -12  -3    2.09    1.28
  -1  12   3    3.19    0.85
  -1  12   3    2.31    0.77
   0 -12  -3    2.76    0.83
   0 -12  -3    4.19    1.50
   0  12   3    1.87    0.77
   0  12   3    3.12    0.88
  -1 -12  -3    3.18    1.36
  -1 -12  -3    1.11    0.72
   1  12   3    2.03    0.70
   1  12   3    2.04    0.73
  -2 -12  -3    0.52    0.62
  -2 -12  -3    2.70    0.85
  -2 -12  -3    2.07    1.30
   2  12   3    1.38    0.64
   2  12   3    1.18    0.58
   2  12   3    1.88    0.72
  -3 -12  -3    4.34    1.00
  -3 -12  -3    2.68    1.32
  -3 -12  -3    1.43    0.76
   3  12   3    3.13    0.88
   3  12   3    1.01    0.66
   3  12   3    1.44    0.68
  -4 -12  -3    0.19    0.63
  -4 -12  -3    2.05    0.80
  -4 -12  -3    0.78    0.96
   4  12   3    1.97    0.75
   4  12   3    0.81    0.53
   4  12   3    2.18    0.78
  -5 -12  -3    1.04    0.90
  -5 -12  -3    0.28    0.59
  -5 -12  -3   -0.22    0.49
   5  12   3    0.16    0.44
   5  12   3    0.37    0.58
   5  12   3    1.04    0.57
  -6 -12  -3    0.22    0.78
  -6 -12  -3   -0.39    0.49
  -6 -12  -3   -0.14    0.37
   6  12   3    0.23    0.51
   6  12   3    0.03    0.47
   6  12   3    0.06    0.51
  -7 -12  -3    1.78    0.97
  -7 -12  -3    2.88    0.98
   7  12   3    1.60    0.81
   3 -13  -3    0.10    0.66
   3 -13  -3    1.39    1.22
  -3  13   3    0.29    0.65
  -3  13   3    0.25    0.60
   2 -13  -3    2.40    0.84
   2 -13  -3    2.63    1.36
  -2  13   3    1.99    0.79
  -2  13   3    1.83    0.75
   1 -13  -3    1.66    0.73
   1 -13  -3    0.73    1.16
  -1  13   3    1.20    0.63
  -1  13   3    0.31    0.38
   0 -13  -3    1.15    1.18
   0 -13  -3    0.59    0.59
   0  13   3    0.49    0.47
   0  13   3   -0.08    0.51
  -1 -13  -3   -0.74    0.76
   1  13   3    0.31    0.52
   1  13   3    0.02    0.43
  -2 -13  -3    0.17    0.52
  -2 -13  -3   -0.24    0.89
   2  13   3    0.38    0.46
   2  13   3    0.00    0.50
  -3 -13  -3    3.66    1.08
  -3 -13  -3    3.18    1.58
  -3 -13  -3    3.74    1.18
   3  13   3    3.89    1.09
   3  13   3    3.66    1.04
   3  13   3    3.03    0.96
  -4 -13  -3    0.84    0.74
  -4 -13  -3    1.24    0.76
  -4 -13  -3    1.56    1.22
   4  13   3    0.59    0.62
   4  13   3    0.81    0.64
   4  13   3    0.19    0.55
  -5 -13  -3   -0.32    0.76
  -5 -13  -3    0.09    0.60
  -5 -13  -3    0.08    0.63
   5  13   3    0.44    0.60
   5  13   3    0.51    0.45
   5  13   3    0.24    0.46
   0 -14  -3   -0.12    1.37
   0  14   3    0.39    0.57
  -1 -14  -3    0.40    1.14
   1  14   3    0.39    0.53
   1  14   3    0.41    0.43
   2  14   3    0.52    0.42
   2  14   3    0.52    0.58
   3  13  -4    0.57    0.50
  -3 -13   4    0.10    0.80
  -3 -13   4   -0.12    0.55
   2  13  -4    1.17    0.63
  -2 -13   4   -0.25    0.63
  -2 -13   4    3.06    1.49
   1  13  -4    1.25    0.65
  -1 -13   4    0.32    0.59
  -1 -13   4    1.36    1.17
   0  13  -4    0.41    0.45
   0 -13   4    0.44    1.09
  -1  13  -4    0.59    0.47
   1 -13   4   -0.10    0.67
  -2  13  -4    0.10    0.57
   2 -13   4    0.78    1.07
   5  12  -4   -0.14    0.45
   5  12  -4   -0.09    0.53
  -5 -12   4    0.28    0.64
   4  12  -4    1.03    0.64
   4  12  -4    1.24    0.63
  -4 -12   4    0.51    0.85
  -4 -12   4    0.74    0.72
   3  12  -4    0.13    0.43
   3  12  -4   -0.48    0.36
  -3 -12   4    0.18    0.54
  -3 -12   4   -0.13    0.61
   2  12  -4    2.72    0.90
  -2 -12   4    4.64    1.56
  -2 -12   4    2.84    0.98
   1  12  -4    1.17    0.63
  -1 -12   4   -0.55    0.46
  -1 -12   4    2.24    1.36
   0  12  -4    1.62    0.73
   0 -12   4    2.80    1.36
  -1  12  -4    0.21    0.50
   1 -12   4   -0.23    0.56
  -2  12  -4    2.64    0.93
   2 -12   4    2.72    1.48
   2 -12   4    2.70    0.85
  -3  12  -4   -0.22    0.47
   3 -12   4   -0.32    0.50
   3 -12   4    0.05    0.95
  -4  12  -4    0.37    0.62
   4 -12   4    0.03    0.53
   4 -12   4    0.16    0.97
   6  11  -4    2.04    0.74
   6  11  -4    1.33    0.73
  -6 -11   4    2.91    0.90
  -6 -11   4    0.78    0.74
   5  11  -4   -0.26    0.43
   5  11  -4   -0.05    0.30
   5  11  -4   -0.26    0.44
  -5 -11   4    0.21    0.50
  -5 -11   4    0.43    0.51
   4  11  -4    1.79    0.75
   4  11  -4    3.28    0.86
  -4 -11   4    2.92    0.98
  -4 -11   4    5.23    1.59
   3  11  -4    2.52    0.81
   3  11  -4    0.35    0.47
  -3 -11   4    1.29    0.93
  -3 -11   4    0.88    0.66
   2  11  -4    4.31    1.15
   2  11  -4    9.31    2.44
   2  11  -4    5.59    1.12
  -2 -11   4    7.48    1.93
  -2 -11   4    5.68    1.35
   1  11  -4    0.30    0.41
   1  11  -4    0.53    0.38
   1  11  -4    0.47    1.12
  -1 -11   4    0.55    0.53
  -1 -11   4    1.44    1.03
   0  11  -4   -0.53    0.83
   0  11  -4   -0.01    0.28
   0  11  -4   -0.31    0.29
   0 -11   4   -0.10    0.52
   0 -11   4    0.12    0.45
  -1  11  -4   -0.55    0.36
  -1  11  -4    0.27    1.02
   1 -11   4    1.23    0.87
   1 -11   4   -0.11    0.36
  -2  11  -4    0.60    0.45
   2 -11   4    0.17    0.80
   2 -11   4    0.68    0.51
  -3  11  -4    7.88    1.68
   3 -11   4   11.84    2.64
   3 -11   4    9.95    1.71
  -4  11  -4    0.62    0.67
   4 -11   4   -0.27    0.73
   4 -11   4    0.44    0.50
  -5  11  -4    0.26    0.53
   5 -11   4    0.07    0.85
   5 -11   4    0.76    0.61
  -6  11  -4    3.11    1.00
   6 -11   4    2.33    0.83
   7  10  -4   -0.54    0.46
   7  10  -4   -0.42    0.42
  -7 -10   4    0.29    0.57
  -7 -10   4    0.39    0.52
  -7 -10   4    0.11    0.41
   6  10  -4    0.27    0.47
   6  10  -4    0.70    0.53
  -6 -10   4   -0.02    0.49
  -6 -10   4   -0.50    0.34
   5  10  -4    0.05    0.38
   5  10  -4    0.00    0.43
   5  10  -4   -0.07    0.44
   5  10  -4    0.00    0.41
  -5 -10   4    0.48    0.54
  -5 -10   4    0.55    0.53
   4  10  -4    0.38    0.46
   4  10  -4   -0.19    0.38
   4  10  -4    0.15    0.40
   4  10  -4    0.34    0.42
  -4 -10   4   -0.37    0.42
  -4 -10   4    0.49    0.69
  -4 -10   4   -0.14    0.41
   3  10  -4    0.67    0.48
   3  10  -4    0.33    0.44
   3  10  -4    0.23    0.34
   3  10  -4    0.83    0.48
  -3 -10   4    0.95    0.57
  -3 -10   4    0.01    0.44
  -3 -10   4    0.48    0.64
   2  10  -4    3.92    0.90
   2  10  -4    3.95    1.62
   2  10  -4    3.33    0.78
   2  10  -4    2.41    0.68
  -2 -10   4    3.70    0.99
  -2 -10   4    3.37    1.23
   1  10  -4    8.17    2.19
   1  10  -4    4.58    0.88
   1  10  -4    2.41    0.78
   1  10  -4    4.15    0.87
  -1 -10   4    5.27    1.53
  -1 -10   4    3.15    0.91
   0  10  -4    2.05    0.65
   0  10  -4    2.75    0.69
   0  10  -4    3.00    0.83
   0  10  -4    2.76    1.49
   0 -10   4    3.98    1.42
   0 -10   4    2.13    0.73
  -1  10  -4    0.86    0.91
  -1  10  -4    0.54    0.42
  -1  10  -4    0.62    0.43
   1 -10   4    0.19    0.39
   1 -10   4    0.09    0.68
  -2  10  -4   18.05    3.63
  -2  10  -4   10.95    1.91
  -2  10  -4   11.48    2.08
  -2  10  -4   12.41    1.93
   2 -10   4   11.27    1.94
   2 -10   4   18.93    3.18
  -3  10  -4    0.45    0.52
  -3  10  -4    0.82    0.47
  -3  10  -4    0.99    1.26
   3 -10   4    0.69    0.89
   3 -10   4   -0.18    0.37
  -4  10  -4   -0.20    0.34
  -4  10  -4   -0.15    0.39
   4 -10   4    0.24    0.76
   4 -10   4   -0.20    0.38
  -5  10  -4   -0.39    0.45
  -5  10  -4   -0.26    0.40
   5 -10   4    0.36    0.53
   5 -10   4    0.16    0.78
  -6  10  -4    0.64    0.58
  -6  10  -4    0.08    0.47
   6 -10   4    0.06    0.51
   6 -10   4    1.21    1.51
   6 -10   4    0.57    0.45
  -7  10  -4    2.52    1.02
  -7  10  -4    3.04    0.90
   7 -10   4    3.67    1.04
   7 -10   4    3.54    1.02
   8   9  -4    0.47    0.52
   8   9  -4    0.02    0.48
   8   9  -4    0.54    0.53
  -8  -9   4    0.19    0.61
  -8  -9   4   -0.18    0.39
  -8  -9   4   -0.02    0.49
   7   9  -4   -0.16    0.30
   7   9  -4   -0.26    0.35
   7   9  -4    0.71    0.57
  -7  -9   4   -0.63    0.40
  -7  -9   4    0.44    0.45
  -7  -9   4    0.55    0.55
   6   9  -4    3.93    0.96
   6   9  -4    3.76    0.90
   6   9  -4    5.77    1.01
  -6  -9   4    3.52    0.96
  -6  -9   4    5.31    1.04
  -6  -9   4    2.03    0.86
   5   9  -4    0.41    0.36
   5   9  -4    0.03    0.34
   5   9  -4    0.04    0.35
   5   9  -4    0.07    0.45
  -5  -9   4    0.64    0.49
  -5  -9   4   -0.11    0.39
   4   9  -4    3.18    0.78
   4   9  -4    4.17    0.80
   4   9  -4    6.41    1.11
   4   9  -4    1.78    0.73
  -4  -9   4    2.57    0.88
  -4  -9   4    3.92    0.92
  -4  -9   4    4.56    1.34
   3   9  -4   -0.17    0.25
   3   9  -4    0.04    0.38
   3   9  -4   -0.20    0.29
   3   9  -4    0.31    0.35
  -3  -9   4   -0.13    0.35
  -3  -9   4    0.51    0.40
  -3  -9   4    0.57    0.64
   2   9  -4    6.18    1.12
   2   9  -4   13.60    2.60
   2   9  -4    7.27    1.23
   2   9  -4    5.67    1.22
   2   9  -4    6.16    1.13
  -2  -9   4    9.47    1.97
  -2  -9   4    4.36    1.14
  -2  -9   4    6.74    1.16
   1   9  -4    0.05    0.30
   1   9  -4   -0.21    0.17
   1   9  -4   -0.03    0.63
   1   9  -4    0.13    0.26
  -1  -9   4    0.16    0.54
  -1  -9   4    0.09    0.34
   0   9  -4    0.33    0.39
   0   9  -4    0.18    0.31
   0   9  -4    0.27    0.75
   0   9  -4   -0.16    0.24
   0  -9   4   -0.11    0.49
   0  -9   4    0.09    0.28
   0  -9   4    0.36    0.40
  -1   9  -4    0.95    1.01
  -1   9  -4    2.35    0.61
  -1   9  -4    3.61    0.74
  -1   9  -4    2.24    0.71
   1  -9   4    0.85    0.78
   1  -9   4    2.04    0.55
   1  -9   4    1.94    0.63
  -2   9  -4    2.55    0.74
  -2   9  -4    2.42    0.68
  -2   9  -4    3.42    1.55
  -2   9  -4    1.65    0.57
   2  -9   4    3.32    0.74
   2  -9   4    2.74    1.17
  -3   9  -4    1.36    0.52
  -3   9  -4    0.49    0.43
  -3   9  -4    2.24    1.23
  -3   9  -4    0.95    0.55
   3  -9   4    2.44    1.15
   3  -9   4    0.56    0.38
  -4   9  -4    8.56    2.45
  -4   9  -4    6.27    1.35
  -4   9  -4    6.40    1.21
  -4   9  -4    6.74    1.24
   4  -9   4    4.09    1.12
   4  -9   4   10.70    2.28
   4  -9   4    7.85    1.26
  -5   9  -4    5.83    1.32
  -5   9  -4    6.16    2.07
  -5   9  -4    2.90    0.96
   5  -9   4    6.31    1.24
   5  -9   4    8.74    2.01
   5  -9   4    7.52    1.22
  -6   9  -4    3.33    0.88
  -6   9  -4    4.86    1.17
   6  -9   4    2.88    0.92
   6  -9   4    4.17    0.97
   6  -9   4    5.58    1.59
  -7   9  -4    0.64    0.71
  -7   9  -4    1.26    0.65
   7  -9   4    1.71    0.75
   7  -9   4    1.93    0.72
   7  -9   4    2.04    0.74
  -8   9  -4   -0.03    0.69
  -8   9  -4    0.60    0.56
   8  -9   4    0.18    0.52
   8  -9   4   -0.01    0.56
   8  -9   4    0.41    0.57
   9   8  -4   -0.03    0.37
   9   8  -4    0.87    0.58
   9   8  -4    1.32    0.67
  -9  -8   4    0.98    0.73
  -9  -8   4    1.37    0.68
  -9  -8   4   -0.24    0.58
   8   8  -4    1.09    0.65
   8   8  -4    0.33    0.50
   8   8  -4    1.74    0.64
  -8  -8   4    1.21    0.71
  -8  -8   4    1.95    0.65
  -8  -8   4    1.64    0.77
   7   8  -4    2.97    0.83
   7   8  -4    2.47    0.77
   7   8  -4    2.20    0.72
  -7  -8   4    2.06    0.70
  -7  -8   4    2.34    0.85
  -7  -8   4    3.07    0.91
   6   8  -4    1.88    0.59
   6   8  -4    2.22    0.66
   6   8  -4    1.63    0.65
  -6  -8   4    1.88    0.60
  -6  -8   4    3.35    0.88
  -6  -8   4    1.17    0.66
   5   8  -4   -0.08    0.30
   5   8  -4    0.06    0.35
   5   8  -4    0.37    0.41
  -5  -8   4    0.05    0.34
  -5  -8   4    0.03    0.37
   4   8  -4    0.02    0.28
   4   8  -4    0.28    0.32
   4   8  -4   -0.12    0.20
   4   8  -4   -0.15    0.30
  -4  -8   4    0.09    0.36
  -4  -8   4    0.22    0.57
  -4  -8   4    0.18    0.36
   3   8  -4   -0.42    0.20
   3   8  -4    0.40    0.31
   3   8  -4   -0.29    0.43
   3   8  -4    0.11    0.35
   3   8  -4   -0.10    0.26
  -3  -8   4    0.24    0.32
  -3  -8   4    0.20    0.48
  -3  -8   4    0.41    0.34
   2   8  -4   16.14    2.51
   2   8  -4   10.70    1.78
   2   8  -4   13.37    1.79
   2   8  -4   13.62    1.79
   2   8  -4   12.12    1.88
  -2  -8   4   12.70    1.68
  -2  -8   4    9.71    2.19
  -2  -8   4   11.62    1.88
   1   8  -4    5.02    0.86
   1   8  -4    6.17    1.06
   1   8  -4    4.23    0.84
   1   8  -4    6.77    1.79
   1   8  -4    4.17    0.85
  -1  -8   4    5.12    0.85
  -1  -8   4    3.41    0.88
  -1  -8   4    4.62    1.35
   0   8  -4    7.75    1.99
   0   8  -4    6.20    1.17
   0   8  -4    6.14    1.08
   0   8  -4    7.73    1.11
   0  -8   4    6.23    1.61
   0  -8   4    6.08    1.15
   0  -8   4    6.33    1.04
  -1   8  -4    4.81    0.85
  -1   8  -4    4.23    0.95
  -1   8  -4    6.83    1.91
  -1   8  -4    4.08    0.86
   1  -8   4    3.42    0.84
   1  -8   4    5.30    1.44
   1  -8   4    3.72    0.81
  -2   8  -4   25.19    3.10
  -2   8  -4   30.22    4.20
  -2   8  -4   22.88    3.19
  -2   8  -4   25.49    3.10
  -2   8  -4   23.80    3.05
   2  -8   4   22.38    3.04
   2  -8   4   30.66    3.82
   2  -8   4   25.58    3.12
   2  -8   4   25.02    3.13
  -3   8  -4    0.94    0.41
  -3   8  -4    0.32    0.46
  -3   8  -4    0.37    0.37
  -3   8  -4    8.07    1.03
  -3   8  -4    1.15    0.94
   3  -8   4   -0.07    0.50
   3  -8   4    0.50    0.39
   3  -8   4    0.65    0.36
  -4   8  -4    3.32    0.79
  -4   8  -4    4.27    1.72
  -4   8  -4    2.49    0.85
  -4   8  -4    4.21    0.83
   4  -8   4    5.47    1.54
   4  -8   4    3.31    0.83
   4  -8   4    3.25    0.76
  -5   8  -4    1.38    0.57
  -5   8  -4    1.22    1.12
  -5   8  -4    1.83    0.56
  -5   8  -4    1.61    0.65
   5  -8   4    0.22    0.44
   5  -8   4    0.56    0.39
   5  -8   4    0.85    0.47
   5  -8   4    2.16    1.04
  -6   8  -4    1.46    0.58
  -6   8  -4    1.91    0.80
  -6   8  -4    0.68    0.55
  -6   8  -4    1.38    1.25
   6  -8   4    1.86    0.94
   6  -8   4    1.51    0.61
   6  -8   4    0.93    0.54
   6  -8   4    2.43    0.68
  -7   8  -4    2.37    1.58
  -7   8  -4    0.76    0.53
  -7   8  -4    0.46    0.48
   7  -8   4    0.63    0.52
   7  -8   4    0.55    0.51
   7  -8   4    2.28    0.76
  -8   8  -4    1.63    0.78
  -8   8  -4    3.29    0.91
   8  -8   4    3.48    0.98
   8  -8   4    2.64    0.86
   8  -8   4    5.33    1.22
  -9   8  -4    0.17    0.59
  -9   8  -4   -0.66    0.80
   9  -8   4   -0.26    0.50
   9  -8   4    0.25    0.57
   9  -8   4    0.72    0.63
   9   7  -4   -0.18    0.40
   9   7  -4    0.86    0.63
   9   7  -4    0.16    0.48
  -9  -7   4    0.44    0.53
  -9  -7   4    0.21    0.56
  -9  -7   4    0.50    0.50
   8   7  -4   -0.21    0.33
   8   7  -4    0.29    0.47
   8   7  -4    0.08    0.37
  -8  -7   4    0.17    0.51
  -8  -7   4   -0.02    0.43
  -8  -7   4   -0.12    0.34
   7   7  -4    0.42    0.43
   7   7  -4   -0.05    0.33
   7   7  -4   -0.19    0.36
  -7  -7   4    0.67    0.55
  -7  -7   4   -0.13    0.27
  -7  -7   4    0.07    0.43
   6   7  -4    5.34    0.97
   6   7  -4    3.06    0.84
   6   7  -4    3.53    0.87
  -6  -7   4    4.00    0.87
  -6  -7   4    4.48    0.98
  -6  -7   4    4.45    1.04
   5   7  -4    1.74    0.56
   5   7  -4    2.58    0.61
   5   7  -4    2.19    0.62
  -5  -7   4    0.94    0.52
  -5  -7   4    2.67    0.71
   4   7  -4    4.18    0.95
   4   7  -4    6.61    1.05
   4   7  -4    6.35    1.02
   4   7  -4    4.14    1.00
  -4  -7   4    5.38    1.05
  -4  -7   4    6.15    1.16
[truncated: 1,136,220 more chars]
