# Supplementary material for: Crystal structure, Hirshfeld surface analysis and computational study of bis­(2-{[(2,6-di­chloro­benzyl­idene)hydrazinyl­idene]meth­yl}phenolato)cobalt(II) and of the copper(II) analogue
Source: Acta Crystallogr E Crystallogr Commun. 2020 Jan 1;76(Pt 1):53–61. doi: 10.1107/S2056989019016529 (PMC6944081; doi:10.1107/S2056989019016529)
Supplement: Supplementary file 2 [file e-76-00053-Isup2.hkl]

data_I                                                                          
_shelx_title ' 102'                                                             
_shelx_refln_list_code          4                                               
_shelx_F_calc_maximum      226.13                                               
_exptl_crystal_F_000       650.00                                               
_reflns_d_resolution_high  0.7371                                               
                                                                                
loop_                                                                           
 _space_group_symop_operation_xyz                                               
 'x, y, z'                                                                      
 '-x, -y, -z'                                                                   
                                                                                
_cell_length_a     8.8137                                                       
_cell_length_b    10.4801                                                       
_cell_length_c    15.0785                                                       
_cell_angle_alpha  85.684                                                       
_cell_angle_beta   77.984                                                       
_cell_angle_gamma  84.965                                                       
                                                                                
_shelx_F_squared_multiplier     1.000                                           
                                                                                
loop_                                                                           
 _refln_index_h                                                                 
 _refln_index_k                                                                 
 _refln_index_l                                                                 
 _refln_F_squared_calc                                                          
 _refln_F_squared_meas                                                          
 _refln_F_squared_sigma                                                         
 _refln_observed_status                                                         
   1   0   0       3243.23       3097.10       113.94 o                         
   2   0   0       2322.72       2272.39        75.81 o                         
   3   0   0        602.30        592.19        21.58 o                         
   4   0   0         52.65         56.79         7.02 o                         
   5   0   0        312.85        329.08        14.55 o                         
   6   0   0        153.43        145.24        11.75 o                         
   7   0   0         26.60          6.93         5.41 o                         
   8   0   0        110.43        122.29        13.07 o                         
   9   0   0        282.33        311.31        29.00 o                         
  10   0   0         92.21         75.76        17.57 o                         
  11   0   0        143.65        168.39        21.38 o                         
 -11   1   0         70.85         70.80        16.55 o                         
 -10   1   0         53.06         69.82        17.36 o                         
  -9   1   0          3.54         -2.91         6.73 o                         
  -8   1   0        183.76        204.70        20.71 o                         
  -7   1   0        349.46        324.30        20.89 o                         
  -6   1   0       1481.32       1476.37        62.38 o                         
  -5   1   0       1136.31       1110.70        39.92 o                         
  -4   1   0       8743.32       8605.87       299.09 o                         
  -3   1   0       1076.23       1090.89        42.30 o                         
  -2   1   0        767.01        805.43        30.97 o                         
  -1   1   0       1660.71       1589.04        58.53 o                         
   0   1   0        105.74         61.30        10.13 o                         
   1   1   0       6295.51       6128.69       228.52 o                         
   2   1   0      11612.62      11856.07       393.14 o                         
   3   1   0       4566.87       4682.99       141.45 o                         
   4   1   0       4686.35       4733.27       151.69 o                         
   5   1   0       1261.22       1261.78        45.52 o                         
   6   1   0       1302.89       1248.80        49.84 o                         
   7   1   0        250.44        295.67        19.57 o                         
   8   1   0        459.33        407.66        33.69 o                         
   9   1   0          1.54          0.61         6.10 o                         
  10   1   0          0.00         -6.47         6.47 o                         
  11   1   0          1.92         -0.69        10.03 o                         
 -11   2   0          0.25         -1.92        10.51 o                         
 -10   2   0        162.78        155.53        20.77 o                         
  -9   2   0        424.87        414.31        33.29 o                         
  -8   2   0        510.57        513.04        30.58 o                         
  -7   2   0       1865.22       1880.19        84.72 o                         
  -6   2   0         12.95          7.11         5.07 o                         
  -5   2   0       1726.82       1775.65        70.03 o                         
  -4   2   0        394.65        438.17        22.79 o                         
  -3   2   0         13.56          6.20         2.56 o                         
  -2   2   0         45.78         36.91         4.06 o                         
  -1   2   0         34.30         38.76         3.24 o                         
   0   2   0        224.74        240.54        10.76 o                         
   1   2   0      16019.58      16277.06       594.36 o                         
   2   2   0      51134.98      49444.03      1726.68 o                         
   3   2   0       7902.93       7911.44       278.21 o                         
   4   2   0       6472.70       6534.82       208.59 o                         
   5   2   0        558.60        573.40        21.72 o                         
   6   2   0        144.45        118.70        10.30 o                         
   7   2   0          0.13         -3.63         3.63 o                         
   8   2   0        422.21        420.71        35.03 o                         
   9   2   0         41.33         46.55         8.85 o                         
  10   2   0        138.76        156.40        17.96 o                         
  11   2   0         44.22         42.69        11.68 o                         
 -11   3   0         66.61         77.33        16.56 o                         
 -10   3   0          0.30         -9.37         9.37 o                         
  -9   3   0        170.38        167.63        20.19 o                         
  -8   3   0        163.41        182.71        19.97 o                         
  -7   3   0         49.29         50.94         8.86 o                         
  -6   3   0        305.95        293.31        17.94 o                         
  -5   3   0        733.51        699.70        30.77 o                         
  -4   3   0       6545.44       6349.48       236.51 o                         
  -3   3   0        617.55        572.87        24.30 o                         
  -2   3   0       6326.94       5986.31       222.84 o                         
  -1   3   0       3850.87       3942.47       138.88 o                         
   0   3   0        320.76        315.98        13.16 o                         
   1   3   0       9070.55       9229.92       339.52 o                         
   2   3   0      10072.23      10201.53       400.73 o                         
   3   3   0       1227.05       1235.64        47.88 o                         
   4   3   0        309.69        385.55        19.79 o                         
   5   3   0         71.28         87.76         7.14 o                         
   6   3   0        160.04        178.78        12.88 o                         
   7   3   0         97.79        102.38        10.85 o                         
   8   3   0        795.95        794.87        54.05 o                         
   9   3   0          7.17          9.54         8.06 o                         
  10   3   0         41.29         53.64        11.63 o                         
  11   3   0          0.02          1.55         8.68 o                         
 -10   4   0         34.04         32.67        12.37 o                         
  -9   4   0         56.89         53.47        11.56 o                         
  -8   4   0        330.34        366.47        25.45 o                         
  -7   4   0         57.10         54.98         9.49 o                         
  -6   4   0       1143.22       1138.99        51.16 o                         
  -5   4   0       2198.70       2264.00        88.91 o                         
  -4   4   0        147.97        133.15         9.79 o                         
  -3   4   0        302.67        289.15        15.33 o                         
  -2   4   0        210.92        164.64         9.22 o                         
  -1   4   0         73.34         78.44         5.61 o                         
   0   4   0       7089.52       6946.40       256.72 o                         
   1   4   0       3149.06       2905.36       115.56 o                         
   2   4   0         74.93        130.66        12.69 o                         
   3   4   0       5813.90       5879.69       208.51 o                         
   4   4   0      11977.66      11539.92       428.54 o                         
   5   4   0        578.78        613.92        25.99 o                         
   6   4   0         27.52         20.82         6.85 o                         
   7   4   0          6.81         -0.82         5.53 o                         
   8   4   0        122.11        110.60        13.52 o                         
   9   4   0        129.03        118.14        15.17 o                         
  10   4   0         87.18        106.87        15.46 o                         
  11   4   0          5.03         15.70        10.83 o                         
 -10   5   0          0.47         -0.97        11.00 o                         
  -9   5   0        186.42        185.01        20.24 o                         
  -8   5   0        109.73        105.64        13.87 o                         
  -7   5   0          4.40         -2.89         6.74 o                         
  -6   5   0        181.53        212.22        16.96 o                         
  -5   5   0        174.62        164.12        13.15 o                         
  -4   5   0        631.37        639.03        28.68 o                         
  -3   5   0       1522.76       1410.45        53.10 o                         
  -2   5   0       1243.52       1224.43        46.19 o                         
  -1   5   0       6197.38       6324.36       235.40 o                         
   0   5   0       3376.44       3277.85       123.72 o                         
   1   5   0        705.34        739.90        30.58 o                         
   2   5   0         10.91          5.64         3.25 o                         
   3   5   0         49.62         65.67         6.31 o                         
   4   5   0       5956.12       6309.91       251.38 o                         
   5   5   0        552.87        600.51        32.65 o                         
   6   5   0         20.45         15.02         6.25 o                         
   7   5   0         77.62         72.91        10.07 o                         
   8   5   0        192.76        183.37        16.33 o                         
   9   5   0         24.73         17.82         9.02 o                         
  10   5   0         27.96         31.13        11.84 o                         
  11   5   0          4.06         15.67        17.00 o                         
 -10   6   0          1.47          4.34        11.93 o                         
  -9   6   0        196.94        184.15        21.39 o                         
  -8   6   0        202.68        213.74        20.91 o                         
  -7   6   0        787.49        809.37        47.53 o                         
  -6   6   0        171.52        193.25        24.44 o                         
  -5   6   0        942.37       1016.06        48.10 o                         
  -4   6   0        620.08        619.67        32.76 o                         
  -3   6   0         87.66        103.27         9.16 o                         
  -2   6   0         11.70         12.99         4.20 o                         
  -1   6   0        804.52        812.67        34.24 o                         
   0   6   0       2668.11       2791.78       106.58 o                         
   1   6   0         24.50         24.73         3.37 o                         
   2   6   0        685.41        714.62        30.82 o                         
   3   6   0        746.63        724.75        44.08 o                         
   4   6   0       1730.93       1730.62        72.94 o                         
   5   6   0       1366.92       1366.62        63.55 o                         
   6   6   0        828.01        782.81        44.53 o                         
   7   6   0        633.47        630.78        37.49 o                         
   8   6   0          2.14         -0.61         6.60 o                         
   9   6   0         37.95         29.09         9.85 o                         
  10   6   0         88.69         96.36        17.10 o                         
  -9   7   0         27.44         26.24        12.07 o                         
  -8   7   0          9.52         -4.42         9.02 o                         
  -7   7   0        145.41        124.28        16.55 o                         
  -6   7   0         81.99         86.97        12.25 o                         
  -5   7   0          7.97          9.22         6.61 o                         
  -4   7   0       1570.41       1481.13        65.42 o                         
  -3   7   0        583.55        557.08        30.15 o                         
  -2   7   0         10.59          9.28         4.47 o                         
  -1   7   0       3352.49       3517.11       134.64 o                         
   0   7   0       1054.79       1014.54        42.80 o                         
   1   7   0        618.48        625.55        31.22 o                         
   2   7   0         54.42         57.40         6.91 o                         
   3   7   0       1613.98       1698.45        73.49 o                         
   4   7   0         52.51         53.85         8.15 o                         
   5   7   0        386.30        407.82        26.36 o                         
   6   7   0        505.26        447.96        30.41 o                         
   7   7   0          9.20         18.66         7.92 o                         
   8   7   0         53.31         85.47        12.32 o                         
   9   7   0         16.15         18.58        10.12 o                         
  10   7   0          0.56          1.95        11.09 o                         
  -9   8   0          1.03         -1.24        16.05 o                         
  -8   8   0         34.89         36.66        12.96 o                         
  -7   8   0        272.72        321.13        26.36 o                         
  -6   8   0         98.09         65.28        13.26 o                         
  -5   8   0       1656.68       1664.87        74.62 o                         
  -4   8   0        240.40        251.12        18.74 o                         
  -3   8   0        827.11        828.39        41.25 o                         
  -2   8   0        289.82        320.25        22.86 o                         
  -1   8   0        453.06        438.61        25.32 o                         
   0   8   0        467.06        471.08        26.58 o                         
   1   8   0         80.62         87.23         8.85 o                         
   2   8   0         42.61         35.55         6.44 o                         
   3   8   0         60.60         54.87         8.36 o                         
   4   8   0        324.92        368.30        27.21 o                         
   5   8   0         49.98         69.51        10.96 o                         
   6   8   0         23.32          5.68         7.44 o                         
   7   8   0        442.54        377.64        37.71 o                         
   8   8   0        169.06        150.20        18.78 o                         
   9   8   0         13.47         -4.29         8.84 o                         
  10   8   0          8.89          6.26        30.24 o                         
  -8   9   0          2.77         -8.58        13.77 o                         
  -7   9   0         23.96         11.14        14.79 o                         
  -6   9   0         51.00         60.35        18.89 o                         
  -5   9   0          9.14          9.35        10.97 o                         
  -4   9   0         23.95         20.74        10.23 o                         
  -3   9   0         11.86         19.45        10.58 o                         
  -2   9   0        274.59        268.58        27.97 o                         
  -1   9   0        481.60        509.66        36.16 o                         
   0   9   0        280.56        289.70        21.74 o                         
   1   9   0        325.63        337.22        28.10 o                         
   2   9   0         41.00         32.69         8.04 o                         
   3   9   0        588.08        574.89        38.11 o                         
   4   9   0        181.94        176.98        17.70 o                         
   5   9   0          5.85          4.68         6.85 o                         
   6   9   0         15.19         10.28         9.03 o                         
   7   9   0          9.08          0.49         8.41 o                         
   8   9   0        166.59        137.27        22.77 o                         
   9   9   0         30.90         25.34        11.62 o                         
  -7  10   0          1.56        -14.00        14.00 o                         
  -6  10   0          1.67          6.51        13.40 o                         
  -5  10   0        508.05        501.92        52.14 o                         
  -4  10   0         35.54         45.59        15.81 o                         
  -3  10   0        211.01        231.68        26.37 o                         
  -2  10   0         73.85         77.94        22.55 o                         
  -1  10   0        661.32        708.05        52.60 o                         
   0  10   0          4.77          0.92         8.19 o                         
   1  10   0         35.37         31.63         8.02 o                         
   2  10   0          5.44         17.54         8.20 o                         
   3  10   0        148.54        154.45        16.69 o                         
   4  10   0        290.02        287.38        25.35 o                         
   5  10   0        215.79        257.04        24.36 o                         
   6  10   0          1.05          8.01         9.48 o                         
   7  10   0         54.57         51.81        14.45 o                         
   8  10   0          6.60          7.47         9.63 o                         
  -6  11   0          0.40          3.72        19.89 o                         
  -5  11   0          0.06         -7.50        12.31 o                         
  -4  11   0        108.97        117.20        24.43 o                         
  -3  11   0        232.15        200.65        28.26 o                         
  -2  11   0         56.03         36.50        19.50 o                         
  -1  11   0        171.64        169.98        23.43 o                         
   0  11   0        203.71        195.95        21.70 o                         
   1  11   0         68.81         50.99        13.60 o                         
   2  11   0         15.84         12.26         9.68 o                         
   3  11   0        515.77        516.49        48.19 o                         
   4  11   0          0.50         -8.36         8.36 o                         
   5  11   0         28.72         26.61        10.84 o                         
   6  11   0         70.18         56.19        14.03 o                         
   7  11   0          9.89          0.06        10.62 o                         
   8  11   0         75.45         72.99        57.87 o                         
  -5  12   0         11.99         25.15        17.39 o                         
  -4  12   0        200.38        236.84        33.34 o                         
  -3  12   0        146.84        159.82        26.59 o                         
  -2  12   0         68.32         55.52        16.77 o                         
  -1  12   0        276.82        340.67        57.53 o                         
   0  12   0          2.78          7.73        17.80 o                         
   1  12   0          1.82          3.81        11.79 o                         
   2  12   0         10.59          3.03        12.30 o                         
   3  12   0          2.06          0.67        11.97 o                         
   4  12   0         95.93        101.08        17.41 o                         
   5  12   0          7.96          5.94        10.71 o                         
   6  12   0          7.32         11.32        11.64 o                         
  -3  13   0         56.06         73.38        21.08 o                         
  -2  13   0          2.93          7.74        13.33 o                         
  -1  13   0        208.26        190.37        31.53 o                         
   0  13   0         34.89         43.50        20.14 o                         
   1  13   0         73.64         79.80        23.79 o                         
   2  13   0          0.33          8.84        13.59 o                         
   3  13   0        148.77        150.68        34.46 o                         
   4  13   0          3.17          7.06        14.89 o                         
   5  13   0          0.40         17.59        12.36 o                         
   0  14   0         36.11         14.60        21.01 o                         
   1  14   0          7.78          3.64        18.05 o                         
   2  14   0          9.64         23.70        18.30 o                         
  -2 -14   1         16.58         11.99        36.49 o                         
  -1 -14   1          6.45         44.84        34.41 o                         
  -5 -13   1         27.29         21.09        18.24 o                         
  -4 -13   1          0.11         16.53        15.50 o                         
  -3 -13   1          0.52        -10.46        12.65 o                         
  -2 -13   1         25.90         10.01        12.60 o                         
  -1 -13   1        157.28        107.33        26.46 o                         
   0 -13   1         42.95         67.35        23.16 o                         
   1 -13   1        221.55        217.00        37.30 o                         
   2 -13   1         73.04         80.79        21.19 o                         
   3 -13   1        308.84        374.37        42.52 o                         
  -6 -12   1          0.81         -9.15        11.96 o                         
  -5 -12   1         52.09         67.70        14.97 o                         
  -4 -12   1         19.64         18.36        11.11 o                         
  -3 -12   1         74.34         39.49        14.24 o                         
  -2 -12   1         37.10         72.77        17.71 o                         
  -1 -12   1        208.62        219.41        37.08 o                         
   0 -12   1          0.67          3.61        12.53 o                         
   1 -12   1         29.60         37.68        14.67 o                         
   2 -12   1         96.61         61.47        18.13 o                         
   3 -12   1         44.76         58.02        19.24 o                         
   4 -12   1          1.39         16.69        15.73 o                         
   5 -12   1          7.08        -11.25        16.05 o                         
  -7 -11   1          0.35         -3.88        11.31 o                         
  -6 -11   1        108.79        106.94        18.11 o                         
  -5 -11   1        145.01        114.35        16.25 o                         
  -4 -11   1        178.91        159.45        21.26 o                         
  -3 -11   1         49.14         41.03        10.95 o                         
  -2 -11   1        100.01        107.75        27.58 o                         
  -1 -11   1         57.07         62.43        15.18 o                         
   0 -11   1          1.80         -1.40         8.39 o                         
   1 -11   1         81.74        102.07        18.57 o                         
   2 -11   1        100.20         86.06        17.01 o                         
   3 -11   1        797.70        797.92        94.14 o                         
   4 -11   1        170.22        196.81        27.82 o                         
   5 -11   1        140.41        157.53        33.94 o                         
   6 -11   1         26.81         13.34        17.51 o                         
  -8 -10   1         72.95         68.05        14.66 o                         
  -7 -10   1         10.57         -0.37        10.51 o                         
  -6 -10   1         14.78         17.17        10.54 o                         
  -5 -10   1        217.16        194.73        21.07 o                         
  -4 -10   1         47.08         44.07        10.93 o                         
  -3 -10   1          0.75          2.79         6.71 o                         
  -2 -10   1        202.94        212.73        19.36 o                         
  -1 -10   1        301.35        319.13        33.27 o                         
   0 -10   1         18.18         11.38         8.63 o                         
   1 -10   1        267.15        231.42        49.89 o                         
   2 -10   1          3.22          5.76         9.34 o                         
   3 -10   1         11.95         13.42        12.58 o                         
   4 -10   1          0.02          3.37        12.21 o                         
   5 -10   1         62.66         53.33        17.16 o                         
   6 -10   1         42.47         37.74        14.90 o                         
   7 -10   1        258.30        234.56        31.57 o                         
  -9  -9   1         49.65         45.81        20.38 o                         
  -8  -9   1          2.82         17.85        10.57 o                         
  -7  -9   1          5.21         -8.48         8.48 o                         
  -6  -9   1         42.62         36.45        12.12 o                         
  -5  -9   1         75.37         81.70        18.69 o                         
  -4  -9   1        169.33        167.84        17.83 o                         
  -3  -9   1         93.38         82.15        16.43 o                         
  -2  -9   1        954.71        962.14        51.89 o                         
  -1  -9   1         94.79         73.99         9.68 o                         
   0  -9   1          0.05         -6.69         6.69 o                         
   1  -9   1          0.60          5.45         7.42 o                         
   2  -9   1        467.38        475.08        34.82 o                         
   3  -9   1        404.70        435.46        33.46 o                         
   4  -9   1        298.68        276.65        22.93 o                         
   5  -9   1        204.09        190.66        18.02 o                         
   6  -9   1        694.27        738.80        44.25 o                         
   7  -9   1        137.75        173.36        20.52 o                         
   8  -9   1          1.58        -12.16        12.16 o                         
  -9  -8   1         48.73         48.66        18.34 o                         
  -8  -8   1         24.18         17.41         9.18 o                         
  -7  -8   1          6.20          0.77         5.78 o                         
  -6  -8   1        396.36        465.21        41.73 o                         
  -5  -8   1         96.79         97.64        12.09 o                         
  -4  -8   1        172.02        175.04        14.94 o                         
  -3  -8   1        679.24        774.33        41.57 o                         
  -2  -8   1        568.41        539.46        29.55 o                         
  -1  -8   1        658.90        645.71        31.26 o                         
   0  -8   1        561.15        519.25        26.63 o                         
   1  -8   1          2.41         -2.19         5.63 o                         
   2  -8   1       3363.14       3586.24       159.07 o                         
   3  -8   1        118.70        108.92        15.41 o                         
   4  -8   1         88.77         83.49        11.09 o                         
   5  -8   1          0.62         -0.59         6.50 o                         
   6  -8   1          1.69         -7.17         7.17 o                         
   7  -8   1        370.50        416.00        30.84 o                         
   8  -8   1          0.36         -2.20         9.99 o                         
   9  -8   1         81.53         78.98        17.08 o                         
 -10  -7   1         21.41         32.12        14.27 o                         
  -9  -7   1         13.19          7.28         8.86 o                         
  -8  -7   1         62.64         57.12        10.86 o                         
  -7  -7   1         37.90         30.50         8.90 o                         
  -6  -7   1         65.30         82.46        11.90 o                         
  -5  -7   1        176.46        185.68        16.28 o                         
  -4  -7   1        296.97        321.88        21.44 o                         
  -3  -7   1          1.08         -2.24         3.89 o                         
  -2  -7   1       1610.40       1722.88        69.26 o                         
  -1  -7   1        784.73        829.86        35.92 o                         
   0  -7   1        162.55        169.66        11.30 o                         
   1  -7   1         54.36         57.66         6.87 o                         
   2  -7   1        152.52        147.82        12.27 o                         
   3  -7   1       2969.57       3016.85       124.87 o                         
   4  -7   1        121.51        155.90        14.08 o                         
   5  -7   1        646.47        661.98        36.81 o                         
   6  -7   1       1203.03       1262.17        63.44 o                         
   7  -7   1        288.73        271.74        23.11 o                         
   8  -7   1        273.24        240.16        22.99 o                         
   9  -7   1         36.37         22.73        13.51 o                         
 -10  -6   1         90.10         87.83        17.08 o                         
  -9  -6   1         23.68         35.60        10.65 o                         
  -8  -6   1         66.84         83.06        12.37 o                         
  -7  -6   1          3.25          5.01         6.53 o                         
  -6  -6   1        287.83        326.04        22.32 o                         
  -5  -6   1        247.22        231.66        21.76 o                         
  -4  -6   1          5.33          3.71         4.74 o                         
  -3  -6   1         66.22         61.47         7.63 o                         
  -2  -6   1        450.38        469.98        22.62 o                         
  -1  -6   1       3794.22       3869.66       129.95 o                         
   0  -6   1       3149.50       3189.74       114.61 o                         
   1  -6   1        375.77        355.05        18.55 o                         
   2  -6   1       3375.73       3181.86       122.61 o                         
   3  -6   1        114.35        116.00        10.88 o                         
   4  -6   1       1585.83       1618.81        70.15 o                         
   5  -6   1          5.87          3.13         5.80 o                         
   6  -6   1        124.40        114.52        13.16 o                         
   7  -6   1        211.40        188.46        18.61 o                         
   8  -6   1         98.25        111.47        19.35 o                         
   9  -6   1         19.49         20.36        12.01 o                         
  10  -6   1         20.33         21.49        12.83 o                         
 -10  -5   1         88.80         91.84        16.44 o                         
  -9  -5   1         16.28         16.28         9.46 o                         
  -8  -5   1          9.42          4.51         7.44 o                         
  -7  -5   1         41.33         44.45         8.75 o                         
  -6  -5   1        230.14        218.65        16.68 o                         
  -5  -5   1        594.52        624.06        33.52 o                         
  -4  -5   1       1749.87       1801.90        75.91 o                         
  -3  -5   1          8.09         11.24         2.92 o                         
  -2  -5   1       2726.07       2564.70        98.60 o                         
  -1  -5   1        147.35        192.02         9.60 o                         
   0  -5   1       2673.80       2715.62        98.02 o                         
   1  -5   1       2044.62       2170.32        83.72 o                         
   2  -5   1        780.34        865.77        33.83 o                         
   3  -5   1        403.11        414.08        18.75 o                         
   4  -5   1          6.25          3.85         4.59 o                         
   5  -5   1        122.41        126.58        15.56 o                         
   6  -5   1        474.04        485.34        32.66 o                         
   7  -5   1        938.44        974.32        54.95 o                         
   8  -5   1        229.97        275.79        25.11 o                         
   9  -5   1         46.05         51.67        13.19 o                         
  10  -5   1        297.79        335.46        33.96 o                         
 -11  -4   1         14.35         17.15        10.19 o                         
 -10  -4   1        113.00        129.68        16.40 o                         
  -9  -4   1        113.84        110.26        15.84 o                         
  -8  -4   1        338.21        332.02        24.77 o                         
  -7  -4   1         34.72         21.89         8.43 o                         
  -6  -4   1        690.04        730.37        41.10 o                         
  -5  -4   1        126.71        148.22        10.39 o                         
  -4  -4   1        128.99        155.78        13.01 o                         
  -3  -4   1        810.01        869.95        35.77 o                         
  -2  -4   1         30.19         25.83         3.14 o                         
  -1  -4   1        344.31        334.83        14.68 o                         
   0  -4   1       1916.42       1872.43        71.85 o                         
   1  -4   1       5034.48       4996.52       196.99 o                         
   2  -4   1       4855.51       4784.02       169.80 o                         
   3  -4   1       1154.98       1054.22        39.41 o                         
   4  -4   1        139.90         91.58         9.13 o                         
   5  -4   1          0.34         -3.78         3.78 o                         
   6  -4   1       1492.68       1472.84        63.79 o                         
   7  -4   1        448.88        443.77        27.82 o                         
   8  -4   1          0.88         -1.52         5.80 o                         
   9  -4   1         22.63         13.52         8.62 o                         
  10  -4   1         50.75         65.59        14.49 o                         
 -11  -3   1         12.15         -4.92         9.64 o                         
 -10  -3   1         48.32         57.95        15.65 o                         
  -9  -3   1         80.70         67.97        11.54 o                         
  -8  -3   1         40.52         30.56         8.46 o                         
  -7  -3   1        534.12        438.59        25.96 o                         
  -6  -3   1          0.31         -3.74         3.74 o                         
  -5  -3   1         30.61         29.06         6.55 o                         
  -4  -3   1        865.24        801.78        31.16 o                         
  -3  -3   1        380.16        382.30        17.54 o                         
  -2  -3   1       3966.36       3845.87       142.99 o                         
  -1  -3   1        477.59        418.06        16.66 o                         
   0  -3   1       1217.75       1194.85        46.44 o                         
   1  -3   1       1552.14       1605.82        57.77 o                         
   2  -3   1       2534.49       2437.79        87.38 o                         
   3  -3   1         47.36         76.47         6.24 o                         
   4  -3   1         56.86         57.81         5.88 o                         
   5  -3   1         17.08         20.84         4.38 o                         
   6  -3   1       1440.21       1455.70        59.30 o                         
   7  -3   1        291.08        346.41        22.90 o                         
   8  -3   1         51.83         50.25         9.46 o                         
   9  -3   1        119.70        104.44        16.77 o                         
  10  -3   1        244.98        297.22        26.10 o                         
  11  -3   1          8.20         10.27        11.68 o                         
 -11  -2   1         24.61         15.11        11.01 o                         
 -10  -2   1         26.25         31.89         9.89 o                         
  -9  -2   1        101.60         84.99        11.43 o                         
  -8  -2   1         51.01         70.48        10.24 o                         
  -7  -2   1         14.40          7.51         6.46 o                         
  -6  -2   1        989.10       1050.37        48.33 o                         
  -5  -2   1        426.09        423.26        18.66 o                         
  -4  -2   1         85.71        124.23        11.98 o                         
  -3  -2   1         21.01         27.47         3.32 o                         
  -2  -2   1        263.77        273.50        17.64 o                         
  -1  -2   1        366.73        395.16        18.30 o                         
   0  -2   1       5672.96       5755.58       200.72 o                         
   1  -2   1        784.99        773.41        30.24 o                         
   2  -2   1      12951.83      11880.73       437.42 o                         
   3  -2   1       7273.04       7109.83       249.06 o                         
   4  -2   1       2264.07       2306.09        87.96 o                         
   5  -2   1        948.71        898.50        37.55 o                         
   6  -2   1       1334.56       1260.24        54.66 o                         
   7  -2   1        179.96        168.64        13.97 o                         
   8  -2   1          0.11         -1.13         6.05 o                         
   9  -2   1         75.05         64.26        13.39 o                         
  10  -2   1         10.30         12.10        10.23 o                         
  11  -2   1        100.80        106.08        16.85 o                         
 -11  -1   1         47.86         41.83        12.15 o                         
 -10  -1   1        158.48        164.00        17.86 o                         
  -9  -1   1         74.94         83.19        11.68 o                         
  -8  -1   1        156.90        175.99        15.46 o                         
  -7  -1   1        210.28        206.92        15.74 o                         
  -6  -1   1          0.04         -3.90         3.90 o                         
  -5  -1   1        436.65        458.80        20.93 o                         
  -4  -1   1       3232.28       3319.42       123.01 o                         
  -3  -1   1        840.63        869.28        35.97 o                         
  -2  -1   1       5646.17       5530.42       192.76 o                         
  -1  -1   1       7136.23       6924.14       267.66 o                         
   0  -1   1       1827.47       1757.45        80.12 o                         
   1  -1   1       2720.36       2689.64       106.55 o                         
   2  -1   1       3852.48       3705.78       137.18 o                         
   3  -1   1       2095.46       2041.00        73.65 o                         
   4  -1   1         32.80         31.73         3.65 o                         
   5  -1   1        573.12        597.24        22.86 o                         
   6  -1   1         33.80         17.09         5.79 o                         
   7  -1   1        627.38        593.98        31.95 o                         
   8  -1   1        412.73        377.60        26.33 o                         
   9  -1   1         29.41         14.11         9.21 o                         
  10  -1   1        305.31        297.29        28.21 o                         
  11  -1   1         27.28         37.89        14.49 o                         
 -11   0   1         16.81         17.61        11.54 o                         
 -10   0   1         83.42        103.23        14.79 o                         
  -9   0   1          9.10          4.58         7.49 o                         
  -8   0   1        151.97        155.58        15.31 o                         
  -7   0   1        348.82        368.99        23.36 o                         
  -6   0   1        811.71        834.50        37.32 o                         
  -5   0   1       1515.09       1400.53        51.70 o                         
  -4   0   1        498.65        574.82        21.12 o                         
  -3   0   1         72.68         54.12         3.89 o                         
  -2   0   1        728.02        662.10        24.40 o                         
  -1   0   1        209.44        235.53        11.14 o                         
   0   0   1       1515.08       1325.28        86.89 o                         
   1   0   1         86.47         92.00         6.77 o                         
   2   0   1       3562.36       3539.41       105.41 o                         
   3   0   1        191.33        230.06         9.06 o                         
   4   0   1       7412.96       7267.65       232.33 o                         
   5   0   1       1045.05       1075.22        37.30 o                         
   6   0   1       2754.85       2740.30        99.66 o                         
   7   0   1        185.62        186.04        13.49 o                         
   8   0   1         14.69         10.06         6.08 o                         
   9   0   1         60.74         70.61        11.06 o                         
  10   0   1          0.21          6.88         9.33 o                         
  11   0   1        117.05        120.72        17.49 o                         
 -11   1   1          7.50         14.18        12.71 o                         
 -10   1   1         18.41         17.86         9.89 o                         
  -9   1   1        259.04        225.65        20.94 o                         
  -8   1   1          6.00         -1.58         6.41 o                         
  -7   1   1       1460.66       1405.34        64.03 o                         
  -6   1   1         17.57         14.22         6.47 o                         
  -5   1   1         22.24         20.19         3.99 o                         
  -4   1   1        495.98        474.16        20.64 o                         
  -3   1   1       1119.08       1134.11        43.93 o                         
  -2   1   1       2533.70       2534.48       100.11 o                         
  -1   1   1         65.52         69.83         4.02 o                         
   0   1   1      12770.17      11640.72       523.76 o                         
   1   1   1       3816.19       3845.60       151.26 o                         
   2   1   1       1371.32       1338.10        44.96 o                         
   3   1   1       2359.71       2312.10        69.36 o                         
   4   1   1        522.30        567.17        19.72 o                         
   5   1   1        208.69        223.44        10.90 o                         
   6   1   1          5.42          2.00         3.57 o                         
   7   1   1         44.23         32.87         6.85 o                         
   8   1   1         19.68          8.88         5.46 o                         
   9   1   1          1.31          6.02         6.54 o                         
  10   1   1        183.34        179.16        19.31 o                         
  11   1   1         15.72         15.89        12.38 o                         
 -11   2   1        164.87        140.84        26.32 o                         
 -10   2   1          1.14         -0.79        10.40 o                         
  -9   2   1         45.75         34.59        10.82 o                         
  -8   2   1        341.82        388.48        28.15 o                         
  -7   2   1        967.00        972.87        47.99 o                         
  -6   2   1       1877.72       1948.67        86.27 o                         
  -5   2   1        568.56        589.15        27.92 o                         
  -4   2   1         49.69         50.31         7.12 o                         
  -3   2   1       6112.43       6254.39       229.85 o                         
  -2   2   1         15.52         17.65         3.69 o                         
  -1   2   1       1711.40       1721.38        61.55 o                         
   0   2   1        333.78        338.61        14.90 o                         
   1   2   1          1.00         -0.78         1.65 o                         
   2   2   1        880.66        888.06        31.69 o                         
   3   2   1       1718.46       1701.10        54.11 o                         
   4   2   1         35.46         21.64         3.39 o                         
   5   2   1         17.47         23.24         3.52 o                         
   6   2   1       1250.36       1190.36        50.78 o                         
   7   2   1        400.99        388.07        23.51 o                         
   8   2   1          6.45          3.24         5.56 o                         
   9   2   1         48.97         32.47         8.31 o                         
  10   2   1          5.92          5.98         7.61 o                         
  11   2   1         12.70          5.61         9.78 o                         
 -11   3   1          5.99         -1.56        27.63 o                         
 -10   3   1         53.35         53.76        15.43 o                         
  -9   3   1         48.85         45.61        12.58 o                         
  -8   3   1        165.54        192.68        17.98 o                         
  -7   3   1        195.50        168.70        14.54 o                         
  -6   3   1        808.81        801.66        39.01 o                         
  -5   3   1          1.19         -1.02         4.03 o                         
  -4   3   1        193.02        203.15        12.41 o                         
  -3   3   1       2115.31       2406.26        92.09 o                         
  -2   3   1       1627.85       1629.01        56.33 o                         
  -1   3   1         32.15         35.08         3.15 o                         
   0   3   1        568.78        578.67        22.09 o                         
   1   3   1        272.54        291.07        16.85 o                         
   2   3   1       4409.81       4533.78       168.27 o                         
   3   3   1        918.84        944.52        34.75 o                         
   4   3   1         25.11         19.89         4.72 o                         
   5   3   1       1742.14       1787.88        60.64 o                         
   6   3   1        272.96        273.20        16.64 o                         
   7   3   1        118.15         92.39        10.84 o                         
   8   3   1        609.40        598.68        36.14 o                         
   9   3   1         48.23         35.73         8.96 o                         
  10   3   1        145.42        145.39        16.91 o                         
  11   3   1         12.28         11.08         9.95 o                         
 -10   4   1         13.61         12.51        11.95 o                         
  -9   4   1          5.75         -1.05         8.74 o                         
  -8   4   1          1.54          2.90         8.74 o                         
  -7   4   1        127.25        129.84        14.55 o                         
  -6   4   1        415.67        445.63        25.37 o                         
  -5   4   1        344.87        351.09        21.00 o                         
  -4   4   1         82.42         95.37         8.07 o                         
  -3   4   1        552.86        678.15        26.97 o                         
  -2   4   1       2277.46       2326.00        80.32 o                         
  -1   4   1        784.42        808.07        28.98 o                         
   0   4   1       1444.41       1468.57        56.37 o                         
   1   4   1        421.37        430.07        18.57 o                         
   2   4   1       1820.21       1900.44        77.61 o                         
   3   4   1        325.02        324.91        14.91 o                         
   4   4   1        827.35        829.75        30.07 o                         
   5   4   1       1127.58       1151.83        49.90 o                         
   6   4   1        472.39        499.08        26.41 o                         
   7   4   1         12.09         17.80         7.44 o                         
   8   4   1        167.46        139.06        14.32 o                         
   9   4   1         54.54         59.86        16.26 o                         
  10   4   1         37.64         18.31         8.05 o                         
  11   4   1          5.69          6.21         8.31 o                         
 -10   5   1          4.74         -5.60        11.78 o                         
  -9   5   1        117.42         95.35        14.47 o                         
  -8   5   1          4.13         -2.72         6.68 o                         
  -7   5   1         49.01         57.19        15.17 o                         
  -6   5   1         17.58         12.50         6.58 o                         
  -5   5   1        316.16        337.71        22.34 o                         
  -4   5   1        537.85        542.76        26.46 o                         
  -3   5   1         39.47         21.40         4.58 o                         
  -2   5   1          7.71          1.85         2.74 o                         
  -1   5   1       2565.22       2579.67        93.20 o                         
   0   5   1         72.67         80.05         8.22 o                         
   1   5   1       1272.80       1304.23        52.12 o                         
   2   5   1        342.29        305.41        16.69 o                         
   3   5   1        278.30        294.83        14.91 o                         
   4   5   1         49.31         49.67         5.65 o                         
   5   5   1       1138.84       1113.74        49.50 o                         
   6   5   1         93.08         67.56        10.09 o                         
   7   5   1        206.11        180.44        15.26 o                         
   8   5   1         22.40         17.44         7.09 o                         
   9   5   1         13.65          9.97         8.59 o                         
  10   5   1        112.30        128.13        18.03 o                         
  11   5   1          6.98         16.70        11.38 o                         
  -9   6   1          0.24          3.42         9.24 o                         
  -8   6   1         39.88         46.61        11.54 o                         
  -7   6   1         47.42         52.16        14.65 o                         
  -6   6   1         14.68          5.89         6.88 o                         
  -5   6   1       2319.98       2348.12       106.13 o                         
  -4   6   1        120.54        117.53        10.64 o                         
  -3   6   1        816.14        760.83        33.23 o                         
  -2   6   1       1054.56        983.02        38.85 o                         
  -1   6   1        192.31        229.18        15.75 o                         
   0   6   1         90.29         97.27        16.39 o                         
   1   6   1       1433.20       1493.37        59.18 o                         
   2   6   1        361.00        357.32        19.71 o                         
   3   6   1         19.27         16.61         4.19 o                         
   4   6   1       1084.97       1146.30        50.96 o                         
   5   6   1         31.79         33.60         6.92 o                         
   6   6   1       1504.54       1435.99        66.12 o                         
   7   6   1        113.61        107.41        12.34 o                         
   8   6   1          7.56          8.59         6.55 o                         
   9   6   1         30.00         38.95        10.47 o                         
  10   6   1          0.06          5.45         9.94 o                         
  -9   7   1         24.20         33.48        12.11 o                         
  -8   7   1          7.30         12.52        10.81 o                         
  -7   7   1        125.27        127.69        15.59 o                         
  -6   7   1        203.48        224.94        26.29 o                         
  -5   7   1          3.54         -2.97         6.03 o                         
  -4   7   1        390.71        386.19        24.30 o                         
  -3   7   1       1065.80       1050.42        48.03 o                         
  -2   7   1          0.35         -2.39         3.51 o                         
  -1   7   1        263.29        279.08        16.33 o                         
   0   7   1         67.19         56.15         6.65 o                         
   1   7   1        103.29         97.49         9.37 o                         
   2   7   1        430.55        436.80        22.01 o                         
   3   7   1        867.95        864.11        37.91 o                         
   4   7   1          0.42         -4.28         4.28 o                         
   5   7   1        127.59        146.91        16.76 o                         
   6   7   1         67.78         61.77         9.48 o                         
   7   7   1         15.32         11.31         7.27 o                         
   8   7   1          7.62         13.32         8.56 o                         
   9   7   1        110.47        106.51        14.49 o                         
  10   7   1         60.84         69.17        23.68 o                         
  -8   8   1          9.23         17.03        12.44 o                         
  -7   8   1          5.83         -8.26         8.39 o                         
  -6   8   1         96.52        104.96        14.19 o                         
  -5   8   1        174.45        198.95        18.15 o                         
  -4   8   1        107.39        106.24        13.51 o                         
  -3   8   1        549.02        537.37        30.72 o                         
  -2   8   1        191.03        206.84        18.01 o                         
  -1   8   1       1867.23       1778.47        83.14 o                         
   0   8   1        196.00        183.55        16.25 o                         
   1   8   1        200.76        204.60        23.64 o                         
   2   8   1          0.07         -1.15         4.32 o                         
   3   8   1          2.40          1.58         5.12 o                         
   4   8   1         42.75         33.71         9.02 o                         
   5   8   1         16.35         20.86         7.87 o                         
   6   8   1        219.27        215.54        26.11 o                         
   7   8   1         94.93         92.68        15.09 o                         
   8   8   1         44.48         31.43        10.99 o                         
   9   8   1         62.12         46.94        12.41 o                         
  10   8   1         20.50         30.96        15.26 o                         
  -8   9   1         96.27         92.15        22.95 o                         
  -7   9   1         47.28         38.65        15.59 o                         
  -6   9   1          3.98          7.87        12.61 o                         
  -5   9   1        123.55         98.68        17.94 o                         
  -4   9   1         22.64         22.26        11.12 o                         
  -3   9   1         56.48         34.42        19.13 o                         
  -2   9   1          3.88          0.67         9.16 o                         
  -1   9   1         76.26         54.91        12.78 o                         
   0   9   1         72.14         84.44        13.10 o                         
   1   9   1         31.62         26.79         7.69 o                         
   2   9   1        136.36        135.74        13.35 o                         
   3   9   1        260.59        264.75        21.78 o                         
   4   9   1         24.64         18.71         7.63 o                         
   5   9   1        196.55        188.98        20.56 o                         
   6   9   1          1.16         -1.65         6.66 o                         
   7   9   1          2.44         10.46        10.15 o                         
   8   9   1         24.55         21.51        10.69 o                         
   9   9   1          0.08          1.10        10.95 o                         
  -7  10   1          5.00         12.48        16.87 o                         
  -6  10   1          0.63          0.30        12.21 o                         
  -5  10   1        294.70        260.88        35.35 o                         
  -4  10   1        105.82         90.18        17.76 o                         
  -3  10   1         44.90         53.86        15.69 o                         
  -2  10   1         47.84         36.53        12.33 o                         
  -1  10   1        861.31        913.55        82.96 o                         
   0  10   1         31.91         37.01        11.89 o                         
   1  10   1        333.33        363.55        24.37 o                         
   2  10   1         37.30         22.24         8.52 o                         
   3  10   1         28.92         26.64         8.34 o                         
   4  10   1        163.57        140.87        16.93 o                         
   5  10   1         13.52          4.13         7.90 o                         
   6  10   1         55.70         75.43        14.72 o                         
   7  10   1         99.57        104.41        17.93 o                         
   8  10   1          8.24         57.83        62.24 o                         
   9  10   1         35.90         -7.30        26.59 o                         
  -6  11   1          0.37         -7.80        15.90 o                         
  -5  11   1         36.64         30.89        18.84 o                         
  -4  11   1        128.08        151.96        25.50 o                         
  -3  11   1        180.28        175.87        26.63 o                         
  -2  11   1         47.74         46.15        14.90 o                         
  -1  11   1        309.36        294.04        43.12 o                         
   0  11   1        110.83        101.29        16.40 o                         
   1  11   1         72.11         69.39        14.47 o                         
   2  11   1          3.81          6.48         8.22 o                         
   3  11   1        247.64        272.38        23.82 o                         
   4  11   1          1.66          9.95         9.59 o                         
   5  11   1        140.11        137.82        26.81 o                         
   6  11   1          3.86          9.62        10.60 o                         
   7  11   1         19.58         36.71        14.00 o                         
   8  11   1          4.05         32.21        17.93 o                         
  -5  12   1        111.80        127.45        27.24 o                         
  -4  12   1          0.14         -2.17        12.01 o                         
  -3  12   1        120.11        163.84        25.54 o                         
  -2  12   1        150.89        183.51        35.22 o                         
  -1  12   1        344.76        403.38        41.87 o                         
   0  12   1          0.44        -10.01        10.01 o                         
   1  12   1        304.34        338.30        37.78 o                         
   2  12   1         67.10        104.20        21.64 o                         
   3  12   1         58.84         34.04        11.57 o                         
   4  12   1          1.27          0.26         8.70 o                         
   5  12   1         11.59          4.83         9.77 o                         
   6  12   1         50.86         31.37        13.29 o                         
  -3  13   1          8.28         12.71        15.60 o                         
  -2  13   1          0.21          0.11        14.01 o                         
  -1  13   1          2.28         -3.77        13.71 o                         
   0  13   1          0.33         -0.03        16.03 o                         
   1  13   1          0.51         30.77        18.69 o                         
   2  13   1          8.49          0.06        13.02 o                         
   3  13   1        202.92        219.43        31.67 o                         
   4  13   1         17.04         23.71        14.96 o                         
   5  13   1          8.47         26.96        13.33 o                         
   0  14   1         11.23          5.63        16.13 o                         
   1  14   1         24.93         51.42        21.96 o                         
   2  14   1         20.36         41.62        18.74 o                         
  -4 -13   2          0.60         -4.69        14.86 o                         
  -3 -13   2         82.30         79.72        20.52 o                         
  -2 -13   2         16.91         25.85        15.89 o                         
  -1 -13   2         31.00          9.70        14.74 o                         
   0 -13   2         64.95         53.59        23.76 o                         
   1 -13   2         26.02         53.59        21.81 o                         
   2 -13   2         20.18         -8.67        12.76 o                         
   3 -13   2         21.00         22.36        21.26 o                         
  -6 -12   2         61.23         26.02        13.54 o                         
  -5 -12   2          0.17          6.33        10.54 o                         
  -4 -12   2         65.64         49.78        16.83 o                         
  -3 -12   2          1.03          5.00        13.77 o                         
  -2 -12   2          0.07         -3.63        11.84 o                         
  -1 -12   2          8.80          5.39        12.18 o                         
   0 -12   2         15.04         15.60        15.31 o                         
   1 -12   2        343.19        349.15        73.67 o                         
   2 -12   2         61.12         99.29        22.65 o                         
   3 -12   2         33.89         62.18        18.92 o                         
   4 -12   2         54.47         56.66        19.38 o                         
   5 -12   2          8.55          4.79        17.40 o                         
  -7 -11   2          2.49         -5.58        10.23 o                         
  -6 -11   2          7.50          4.16        11.61 o                         
  -5 -11   2         32.47         34.71        12.11 o                         
  -4 -11   2         26.01         29.78        11.26 o                         
  -3 -11   2        256.74        270.52        28.19 o                         
  -2 -11   2         80.81         82.96        16.93 o                         
  -1 -11   2          0.84         -9.15         9.15 o                         
   0 -11   2        139.73        146.41        21.80 o                         
   1 -11   2          7.91          8.00        11.30 o                         
   2 -11   2          0.08         -7.90         8.85 o                         
   3 -11   2         16.56          8.20        12.65 o                         
   4 -11   2        152.10        148.87        41.31 o                         
   5 -11   2          3.84          9.82        13.78 o                         
   6 -11   2         49.17         51.76        21.49 o                         
  -8 -10   2         12.30         21.47        11.74 o                         
  -7 -10   2          3.74          1.88         9.98 o                         
  -6 -10   2          0.66         -2.23         9.81 o                         
  -5 -10   2          0.88         10.68         9.15 o                         
  -4 -10   2        464.86        498.23        43.60 o                         
  -3 -10   2        142.25        117.51        18.41 o                         
  -2 -10   2         10.43          8.20         7.21 o                         
  -1 -10   2          6.10         -0.89         8.92 o                         
   0 -10   2         67.16         55.99        13.25 o                         
   1 -10   2         52.41         97.21        18.90 o                         
   2 -10   2        254.15        307.26        37.34 o                         
   3 -10   2         60.81         59.57        21.15 o                         
   4 -10   2         17.99         21.86        16.53 o                         
   5 -10   2        103.16        135.97        39.40 o                         
   6 -10   2          1.65         -4.75        11.09 o                         
   7 -10   2         32.92         17.26        15.89 o                         
  -9  -9   2         13.15         14.71        15.91 o                         
  -8  -9   2         69.89         59.69        15.87 o                         
  -7  -9   2          5.71         -3.50         8.27 o                         
  -6  -9   2          5.00         -7.53         8.13 o                         
  -5  -9   2          0.48         -3.33         6.44 o                         
  -4  -9   2          1.60          6.16         6.25 o                         
  -3  -9   2         73.10         83.87        10.86 o                         
  -2  -9   2        339.26        331.72        22.34 o                         
  -1  -9   2         43.12         32.09         6.69 o                         
   0  -9   2        262.68        273.17        21.31 o                         
   1  -9   2        263.41        313.43        26.04 o                         
   2  -9   2         37.19         47.53        11.72 o                         
   3  -9   2        628.81        624.15        56.97 o                         
   4  -9   2         75.93        101.32        20.20 o                         
   5  -9   2        205.67        207.69        28.22 o                         
   6  -9   2         67.28         55.39        12.59 o                         
   7  -9   2          2.43         -9.27         9.27 o                         
   8  -9   2         40.05         67.39        16.11 o                         
  -9  -8   2          0.61          7.59        10.17 o                         
  -8  -8   2         51.71         70.28        13.62 o                         
  -7  -8   2         20.48         36.13        10.15 o                         
  -6  -8   2         33.94         28.28         9.77 o                         
  -5  -8   2          2.43          5.71         6.93 o                         
  -4  -8   2          7.18          4.45         5.78 o                         
  -3  -8   2          9.44         13.48         6.23 o                         
  -2  -8   2         63.24         63.53        15.64 o                         
  -1  -8   2         88.98         77.55         8.68 o                         
   0  -8   2        322.34        326.62        22.48 o                         
   1  -8   2        129.79        147.52        16.33 o                         
   2  -8   2        572.87        625.13        41.23 o                         
   3  -8   2         52.46         55.83         9.83 o                         
   4  -8   2        386.00        394.96        25.68 o                         
   5  -8   2        260.93        258.41        20.59 o                         
   6  -8   2        379.96        388.60        30.54 o                         
   7  -8   2          9.96         -2.39         8.85 o                         
   8  -8   2          7.09          2.67        10.90 o                         
   9  -8   2         27.37         22.81        15.45 o                         
 -10  -7   2         16.53         25.63        13.62 o                         
  -9  -7   2         12.46         11.34         9.59 o                         
  -8  -7   2        123.42        122.37        22.07 o                         
  -7  -7   2         49.11         41.79         9.66 o                         
  -6  -7   2         17.06         15.70         6.88 o                         
  -5  -7   2        481.34        458.86        32.59 o                         
  -4  -7   2        415.76        425.73        26.74 o                         
  -3  -7   2        250.54        286.41        18.80 o                         
  -2  -7   2       1607.36       1623.96        65.94 o                         
  -1  -7   2          1.21         -1.03         3.66 o                         
   0  -7   2        348.25        370.33        17.56 o                         
   1  -7   2        179.41        171.76        11.41 o                         
   2  -7   2        107.32        115.64        10.93 o                         
   3  -7   2          2.66         -1.89         5.71 o                         
   4  -7   2        229.24        235.57        17.71 o                         
   5  -7   2        208.87        157.39        14.20 o                         
   6  -7   2          6.19          6.10         7.37 o                         
   7  -7   2        428.09        394.81        28.84 o                         
   8  -7   2          0.44         -5.97         8.96 o                         
   9  -7   2        152.18        216.42        25.51 o                         
 -10  -6   2          1.36          1.30         9.65 o                         
  -9  -6   2         41.63         39.39        10.69 o                         
  -8  -6   2         63.54         60.65        14.22 o                         
  -7  -6   2         62.60         51.70         9.78 o                         
  -6  -6   2        377.69        385.02        24.99 o                         
  -5  -6   2        425.92        423.06        52.67 o                         
  -4  -6   2       2570.18       2598.02       104.19 o                         
  -3  -6   2         75.09         71.00         8.28 o                         
  -2  -6   2        465.41        507.24        24.42 o                         
  -1  -6   2         33.37         51.52         5.45 o                         
   0  -6   2        196.55        172.68        13.58 o                         
   1  -6   2        168.40        148.54         9.58 o                         
   2  -6   2        336.69        359.01        27.15 o                         
   3  -6   2        124.01        150.29        12.33 o                         
   4  -6   2         50.33         51.46         8.22 o                         
   5  -6   2          4.67         -3.01         5.33 o                         
   6  -6   2        326.93        383.58        25.83 o                         
   7  -6   2          3.13         -0.36         7.32 o                         
   8  -6   2        266.25        235.63        21.34 o                         
   9  -6   2         29.46         12.82        10.43 o                         
  10  -6   2         28.04         15.66        12.14 o                         
 -10  -5   2         81.97         80.59        15.36 o                         
  -9  -5   2         21.20          0.97         8.32 o                         
  -8  -5   2         94.76        132.84        21.53 o                         
  -7  -5   2         73.62         54.42         9.58 o                         
  -6  -5   2          6.72         -2.96         5.77 o                         
  -5  -5   2         90.62         84.37         9.21 o                         
  -4  -5   2        856.48        961.22        46.07 o                         
  -3  -5   2          4.39          5.25         3.38 o                         
  -2  -5   2        608.83        649.04        34.65 o                         
  -1  -5   2       1211.10       1362.30        50.71 o                         
   0  -5   2       7849.79       7986.14       268.29 o                         
   1  -5   2        211.75        236.25        13.36 o                         
   2  -5   2       1329.46       1330.97        50.30 o                         
   3  -5   2        971.27        973.24        40.65 o                         
   4  -5   2        198.01        180.85        16.80 o                         
   5  -5   2         83.40         84.07         9.72 o                         
   6  -5   2        298.38        313.43        21.60 o                         
   7  -5   2        176.68        155.11        15.74 o                         
   8  -5   2          7.55          7.21         8.39 o                         
   9  -5   2         81.94        104.38        15.68 o                         
  10  -5   2         69.96        100.17        16.08 o                         
 -11  -4   2        105.71        162.83        49.79 o                         
 -10  -4   2          4.42         10.55        11.00 o                         
  -9  -4   2         10.66         16.22         9.46 o                         
  -8  -4   2          1.54          8.04         8.24 o                         
  -7  -4   2          8.79          5.38         6.22 o                         
  -6  -4   2        405.06        431.30        25.44 o                         
  -5  -4   2         51.90         56.89         7.19 o                         
  -4  -4   2        505.35        473.26        22.31 o                         
  -3  -4   2        150.18        195.98        11.91 o                         
  -2  -4   2         16.08         12.42         3.46 o                         
  -1  -4   2       1318.09       1417.04        52.54 o                         
   0  -4   2        384.61        385.66        15.51 o                         
   1  -4   2          9.01          8.18         3.03 o                         
   2  -4   2        745.80        708.88        27.57 o                         
   3  -4   2         36.45         41.56         5.14 o                         
   4  -4   2          1.86          1.79         3.20 o                         
   5  -4   2        939.00        899.44        41.38 o                         
   6  -4   2        304.47        330.98        22.29 o                         
   7  -4   2          2.43          3.67         5.83 o                         
   8  -4   2          1.79         -4.56         5.86 o                         
   9  -4   2          6.86          3.34         8.45 o                         
  10  -4   2         38.90         34.01        14.63 o                         
  11  -4   2         42.66         41.79        31.49 o                         
 -11  -3   2          6.14         -2.18        10.26 o                         
 -10  -3   2         61.06         68.94        12.95 o                         
  -9  -3   2         50.14         38.41        11.59 o                         
  -8  -3   2        265.64        259.53        20.87 o                         
  -7  -3   2        254.83        266.27        18.97 o                         
  -6  -3   2         44.18         27.56         8.90 o                         
  -5  -3   2         57.80         71.96         7.72 o                         
  -4  -3   2         18.32         17.00         3.50 o                         
  -3  -3   2        216.13        215.59        12.61 o                         
  -2  -3   2       1815.91       1842.15        69.76 o                         
  -1  -3   2        702.41        658.57        25.13 o                         
   0  -3   2        880.79        908.46        32.40 o                         
   1  -3   2        882.38        802.77        30.37 o                         
   2  -3   2       2786.41       2676.19       100.02 o                         
   3  -3   2        502.84        519.59        20.57 o                         
   4  -3   2       1163.33       1023.00        41.86 o                         
   5  -3   2        124.49        123.76        11.05 o                         
   6  -3   2        130.54        131.08        11.22 o                         
   7  -3   2          6.89          9.43         6.03 o                         
   8  -3   2        692.85        719.07        39.51 o                         
   9  -3   2         58.69         49.48         9.76 o                         
  10  -3   2        178.15        215.95        21.25 o                         
  11  -3   2         58.08         28.86        12.22 o                         
 -11  -2   2          1.94        -10.10        10.10 o                         
 -10  -2   2         28.97          8.11         8.28 o                         
  -9  -2   2         53.19         49.22        12.90 o                         
  -8  -2   2         29.09         22.20         7.24 o                         
  -7  -2   2          1.11         -2.22         4.81 o                         
  -6  -2   2         94.28         90.36         9.72 o                         
  -5  -2   2        114.17        131.54        11.55 o                         
  -4  -2   2        960.27       1000.84        41.23 o                         
  -3  -2   2       1892.52       1889.08        67.75 o                         
  -2  -2   2         97.96        128.29         8.26 o                         
  -1  -2   2       6882.65       7362.95       258.12 o                         
   0  -2   2       1190.36       1146.68        41.44 o                         
   1  -2   2       6353.50       6286.33       247.37 o                         
   2  -2   2      12462.45      12225.01       478.61 o                         
   3  -2   2        129.79        122.68         7.44 o                         
   4  -2   2        574.83        533.12        21.72 o                         
   5  -2   2         93.63         96.06         7.55 o                         
   6  -2   2       1138.95       1141.35        47.87 o                         
   7  -2   2          1.10         -3.05         5.88 o                         
   8  -2   2        596.37        593.48        37.17 o                         
   9  -2   2          5.78         10.21         8.81 o                         
  10  -2   2         11.62          7.46         8.58 o                         
  11  -2   2          0.79          7.60        10.96 o                         
 -11  -1   2          2.21          3.71         8.88 o                         
 -10  -1   2         37.78         33.78         9.88 o                         
  -9  -1   2         33.76         20.51         8.16 o                         
  -8  -1   2         57.75         51.46        12.45 o                         
  -7  -1   2        100.56        114.15        11.30 o                         
  -6  -1   2        135.53        151.14        12.15 o                         
  -5  -1   2        243.95        272.43        15.31 o                         
  -4  -1   2         22.07         24.64         4.74 o                         
  -3  -1   2         21.91         17.87         3.01 o                         
  -2  -1   2       3421.71       3210.23       107.80 o                         
  -1  -1   2       1588.40       1642.89        58.01 o                         
   0  -1   2       8600.26       8174.81       318.60 o                         
   1  -1   2      14303.86      14286.25       525.11 o                         
   2  -1   2        221.42        223.41         9.32 o                         
   3  -1   2          1.48          0.97         1.75 o                         
   4  -1   2       1809.91       1813.41        58.90 o                         
   5  -1   2        333.49        299.98        12.89 o                         
   6  -1   2          1.49          3.67         3.65 o                         
   7  -1   2        424.66        437.59        25.77 o                         
   8  -1   2         36.29         36.21         8.18 o                         
   9  -1   2         15.07          6.07         8.41 o                         
  10  -1   2        153.14        177.56        20.81 o                         
  11  -1   2         12.62         30.31        15.26 o                         
 -11   0   2         99.18        121.88        18.28 o                         
 -10   0   2         11.33         18.41        10.01 o                         
  -9   0   2          0.44          8.26         7.39 o                         
  -8   0   2        226.78        242.39        19.77 o                         
  -7   0   2         27.99         20.83         7.13 o                         
  -6   0   2        905.18        901.88        40.02 o                         
  -5   0   2          1.82          2.43         2.89 o                         
  -4   0   2        173.23        158.95        12.54 o                         
  -3   0   2       1068.74       1004.89        36.15 o                         
  -2   0   2        197.49        221.42         9.30 o                         
  -1   0   2         15.26         10.52         1.73 o                         
   0   0   2        965.55        935.28        38.07 o                         
   1   0   2          8.13          8.31         2.21 o                         
   2   0   2        617.22        679.84        22.34 o                         
   3   0   2       1765.65       1778.49        55.52 o                         
   4   0   2       1815.94       1752.18        55.81 o                         
   5   0   2        425.53        420.00        16.30 o                         
   6   0   2       1805.74       1730.95        64.10 o                         
   7   0   2         16.27         11.05         5.00 o                         
   8   0   2        156.87        175.42        14.76 o                         
   9   0   2         23.87         13.16         7.49 o                         
  10   0   2         17.67         12.97        10.22 o                         
  11   0   2          1.10          9.02        12.19 o                         
 -11   1   2         50.82         29.13        13.17 o                         
 -10   1   2          1.99          2.84         8.95 o                         
  -9   1   2          0.75         -0.71         7.74 o                         
  -8   1   2         34.25         26.93         8.16 o                         
  -7   1   2       1584.39       1574.01        77.36 o                         
  -6   1   2          8.05          6.12         7.88 o                         
  -5   1   2        290.04        310.86        15.55 o                         
  -4   1   2        664.33        667.12        27.52 o                         
  -3   1   2         11.19          8.28         2.46 o                         
  -2   1   2       5033.16       4924.86       182.41 o                         
  -1   1   2        368.90        360.36        12.92 o                         
   0   1   2       1001.97        996.11        42.95 o                         
   1   1   2         32.04         31.38         3.92 o                         
   2   1   2       7836.85       7585.45       239.24 o                         
   3   1   2         11.57         12.08         2.85 o                         
   4   1   2       1438.56       1461.27        45.17 o                         
   5   1   2       1746.21       1767.73        52.02 o                         
   6   1   2          1.60          2.53         3.40 o                         
   7   1   2         13.86         17.47         5.38 o                         
   8   1   2          7.61          4.02         6.27 o                         
   9   1   2         52.48         54.57         9.66 o                         
  10   1   2        147.87        155.26        16.17 o                         
  11   1   2          5.00          4.72        11.40 o                         
 -11   2   2        115.78         97.36        41.20 o                         
 -10   2   2         84.24         53.71        16.00 o                         
  -9   2   2         51.83         57.30        12.30 o                         
  -8   2   2         49.47         43.76         9.11 o                         
  -7   2   2         79.24         79.86        10.29 o                         
  -6   2   2       1267.65       1347.74        61.73 o                         
  -5   2   2         22.18         16.49         5.52 o                         
  -4   2   2       2750.93       2654.38        94.64 o                         
  -3   2   2       1295.32       1242.07        45.46 o                         
  -2   2   2        157.49        141.90         7.54 o                         
  -1   2   2         85.75        107.43         6.47 o                         
   0   2   2        296.08        318.52        13.94 o                         
   1   2   2        446.12        459.41        19.34 o                         
   2   2   2      19863.86      19374.99       592.36 o                         
   3   2   2        935.97        983.00        32.29 o                         
   4   2   2        518.79        561.11        18.70 o                         
   5   2   2        816.00        772.73        28.91 o                         
   6   2   2       1784.04       1640.17        52.42 o                         
   7   2   2         41.42         48.75         6.79 o                         
   8   2   2        278.64        269.91        19.22 o                         
   9   2   2         51.00         58.19         9.82 o                         
  10   2   2         71.49         77.91        11.56 o                         
  11   2   2          0.71         -8.88         8.88 o                         
 -10   3   2          0.07          0.16        11.85 o                         
  -9   3   2          1.13         -3.09         8.74 o                         
  -8   3   2          4.87         -0.14         5.67 o                         
  -7   3   2        171.29        178.55        15.54 o                         
  -6   3   2         73.08        104.74        11.00 o                         
  -5   3   2       1072.92       1088.30        46.93 o                         
  -4   3   2         16.69         29.56         4.92 o                         
  -3   3   2        460.46        421.03        18.58 o                         
  -2   3   2        567.43        547.99        22.97 o                         
  -1   3   2         11.53         19.51         3.68 o                         
   0   3   2        564.02        592.43        24.21 o                         
   1   3   2       8894.75       9026.79       334.15 o                         
   2   3   2       1060.65        973.42        49.39 o                         
   3   3   2         19.17         19.92         6.24 o                         
   4   3   2       2118.18       2022.13        64.84 o                         
   5   3   2       1409.18       1417.48        43.78 o                         
   6   3   2          0.95          9.32         4.07 o                         
   7   3   2         39.34         27.37         5.90 o                         
   8   3   2          0.02          2.59         5.40 o                         
   9   3   2         20.96         12.66         7.70 o                         
  10   3   2         73.58         69.96        15.74 o                         
  11   3   2          5.06         -7.06         9.03 o                         
 -10   4   2          0.42          9.91        11.17 o                         
  -9   4   2        336.18        380.06        32.95 o                         
  -8   4   2          7.68          6.29         6.96 o                         
  -7   4   2         93.70         66.76        13.84 o                         
  -6   4   2        254.90        289.17        19.95 o                         
  -5   4   2       1030.46       1053.86        47.42 o                         
  -4   4   2        479.09        455.32        24.28 o                         
  -3   4   2       1609.22       1535.45        57.20 o                         
  -2   4   2       2271.70       2189.29        75.97 o                         
  -1   4   2        546.80        490.87        19.18 o                         
   0   4   2       1113.91       1093.46        40.16 o                         
   1   4   2       5802.94       5857.80       217.97 o                         
   2   4   2       3337.67       3690.47       139.02 o                         
   3   4   2         35.43         48.75         9.47 o                         
   4   4   2       3107.47       3282.49       117.88 o                         
   5   4   2       1165.56       1156.37        43.62 o                         
   6   4   2       1119.10       1160.23        47.59 o                         
   7   4   2         21.08         13.75         5.83 o                         
   8   4   2        313.17        286.32        20.93 o                         
   9   4   2        139.88        142.35        16.03 o                         
  10   4   2         65.74         78.17        13.58 o                         
  11   4   2          1.74          6.60         9.38 o                         
 -10   5   2         39.16         51.15        21.23 o                         
  -9   5   2         21.80         42.60        12.31 o                         
  -8   5   2         69.28         73.01        17.45 o                         
  -7   5   2        247.38        243.65        20.48 o                         
  -6   5   2          6.26         13.39         9.11 o                         
  -5   5   2         11.53          8.77         5.49 o                         
  -4   5   2         96.53         98.29         9.05 o                         
  -3   5   2       1307.42       1231.89        50.04 o                         
  -2   5   2       2479.56       2479.31        85.99 o                         
  -1   5   2        635.57        612.97        23.16 o                         
   0   5   2        168.54        164.80         9.69 o                         
   1   5   2         22.39          9.86         3.32 o                         
   2   5   2       4147.34       4483.09       168.94 o                         
   3   5   2         22.57         13.78         4.09 o                         
   4   5   2        218.80        211.14        12.13 o                         
   5   5   2       4492.29       4496.08       171.41 o                         
   6   5   2        229.37        251.95        18.20 o                         
   7   5   2        278.97        285.65        20.77 o                         
   8   5   2         95.58         99.84        14.28 o                         
   9   5   2         35.67         25.70         8.62 o                         
  10   5   2         60.15         66.26        13.16 o                         
  11   5   2          0.27         -0.69        10.36 o                         
  -9   6   2         16.74          8.92        10.79 o                         
  -8   6   2         95.36        120.57        15.99 o                         
  -7   6   2        414.52        433.16        30.58 o                         
  -6   6   2          0.05         -1.27         6.21 o                         
  -5   6   2         87.15         63.68         9.58 o                         
  -4   6   2        684.10        698.62        32.66 o                         
  -3   6   2       5298.95       5272.34       199.46 o                         
  -2   6   2        548.93        545.91        22.86 o                         
  -1   6   2       1236.14       1196.78        45.95 o                         
   0   6   2       1839.85       1839.05        71.98 o                         
   1   6   2       2001.06       1905.67        68.59 o                         
   2   6   2         63.06         68.27         6.67 o                         
   3   6   2         58.76         52.52         5.98 o                         
   4   6   2         92.45        109.80        15.29 o                         
   5   6   2        541.72        505.81        27.66 o                         
   6   6   2       3719.16       3686.29       160.29 o                         
   7   6   2          6.22         11.46         6.66 o                         
   8   6   2         75.97         66.82        10.33 o                         
   9   6   2         62.25         71.98        11.58 o                         
  10   6   2         66.19         37.94        12.08 o                         
  11   6   2          4.21         14.65        13.17 o                         
  -9   7   2         63.52         60.52        15.05 o                         
  -8   7   2         17.54          3.42        10.05 o                         
  -7   7   2        663.07        696.56        44.44 o                         
  -6   7   2          9.40         -4.29         6.82 o                         
  -5   7   2        559.46        583.14        35.01 o                         
  -4   7   2         43.04         46.71        10.42 o                         
  -3   7   2        213.86        245.25        16.64 o                         
  -2   7   2         38.49         40.16         5.65 o                         
  -1   7   2        659.48        657.90        28.72 o                         
   0   7   2        133.33        147.20        10.39 o                         
   1   7   2        206.16        211.78        20.84 o                         
   2   7   2        768.92        773.79        37.63 o                         
   3   7   2          0.92          0.02         4.14 o                         
   4   7   2        112.14        111.78        10.62 o                         
   5   7   2         24.86         28.37         7.18 o                         
   6   7   2        168.68        149.91        15.07 o                         
   7   7   2         23.44         35.16        10.35 o                         
   8   7   2        215.36        178.35        19.53 o                         
   9   7   2        213.05        225.55        22.02 o                         
  10   7   2          1.51         12.97        10.90 o                         
  -8   8   2         48.14         56.59        19.56 o                         
  -7   8   2         70.19         89.40        19.78 o                         
  -6   8   2         13.53         -8.89         8.89 o                         
  -5   8   2        366.75        366.91        32.59 o                         
  -4   8   2          3.34          2.98         8.07 o                         
  -3   8   2        106.92        101.16        14.35 o                         
  -2   8   2        855.12        896.13        46.12 o                         
  -1   8   2       1869.52       1997.82       101.58 o                         
   0   8   2        359.37        327.30        21.08 o                         
   1   8   2       2495.39       2536.57       107.30 o                         
   2   8   2         12.66         13.83         6.10 o                         
   3   8   2        558.08        576.31        36.08 o                         
   4   8   2         26.35         23.81         7.68 o                         
   5   8   2          7.64         13.83         7.33 o                         
   6   8   2        105.13        113.10        20.76 o                         
   7   8   2         52.18         55.47        12.30 o                         
   8   8   2        182.16        121.84        23.14 o                         
   9   8   2        100.99         75.62        15.12 o                         
  10   8   2         37.01         57.54        19.19 o                         
  -8   9   2          5.18          1.16        17.10 o                         
  -7   9   2        154.20        139.72        26.94 o                         
  -6   9   2         44.30         51.35        30.26 o                         
  -5   9   2        373.39        365.67        34.05 o                         
  -4   9   2          2.01         11.10         9.07 o                         
  -3   9   2        401.27        453.29        36.64 o                         
  -2   9   2        287.01        285.78        28.86 o                         
  -1   9   2         28.88         23.70         8.00 o                         
   0   9   2        447.69        482.06        31.65 o                         
   1   9   2          4.69          9.43         6.04 o                         
   2   9   2        442.00        418.98        28.25 o                         
   3   9   2          0.85          6.03         6.23 o                         
   4   9   2        219.48        210.79        25.53 o                         
   5   9   2        626.12        684.76        54.71 o                         
   6   9   2         70.81         58.49        12.32 o                         
   7   9   2          3.44          0.62         9.69 o                         
   8   9   2          0.25         -5.02         8.73 o                         
   9   9   2         65.33         76.73        15.00 o                         
  -7  10   2        100.77        103.35        24.10 o                         
  -6  10   2         25.01         20.30        15.33 o                         
  -5  10   2         14.26          1.28        12.30 o                         
  -4  10   2         43.42         50.87        14.53 o                         
  -3  10   2        159.55        186.53        26.11 o                         
  -2  10   2         90.08         86.41        19.59 o                         
  -1  10   2         50.30         40.11        21.27 o                         
   0  10   2        616.14        673.38        50.46 o                         
   1  10   2       1895.52       2099.31       126.85 o                         
   2  10   2         32.02         37.29         9.74 o                         
   3  10   2        111.38        136.38        19.11 o                         
   4  10   2        340.79        349.44        29.03 o                         
   5  10   2        283.29        286.04        25.44 o                         
   6  10   2         10.57          7.41         8.26 o                         
   7  10   2          3.10          2.78         9.11 o                         
   8  10   2          4.54          6.23        12.30 o                         
   9  10   2         92.00         63.23        27.45 o                         
  -6  11   2         48.25         62.87        21.93 o                         
  -5  11   2         61.69         67.89        22.59 o                         
  -4  11   2        117.19        115.68        22.56 o                         
  -3  11   2        997.31       1172.11        85.23 o                         
  -2  11   2         16.21          6.78        10.64 o                         
  -1  11   2         81.94         89.86        17.77 o                         
   0  11   2          0.63         -7.05         8.00 o                         
   1  11   2          7.99         18.21         8.87 o                         
   2  11   2          0.11         -4.68         8.09 o                         
   3  11   2          4.60         13.94         9.35 o                         
   4  11   2          4.27          8.47         8.39 o                         
   5  11   2        202.01        229.00        35.87 o                         
   6  11   2         11.87         10.29        10.05 o                         
   7  11   2         46.76         72.37        18.16 o                         
   8  11   2         15.19         12.47        14.68 o                         
  -5  12   2          8.96          0.64        18.99 o                         
  -4  12   2        129.14        140.69        42.06 o                         
  -3  12   2          4.48         12.38        14.22 o                         
  -2  12   2          4.33         14.24        14.94 o                         
  -1  12   2         74.89         83.02        19.69 o                         
   0  12   2          0.90          4.24        13.32 o                         
   1  12   2        571.38        482.33        60.43 o                         
   2  12   2        178.85        165.88        23.61 o                         
   3  12   2        259.19        245.13        28.62 o                         
   4  12   2         76.62         91.36        16.79 o                         
   5  12   2         48.22         77.73        15.99 o                         
   6  12   2          3.33         -9.31         9.78 o                         
   7  12   2         22.34         17.98        18.13 o                         
  -3  13   2         92.80        122.64        25.36 o                         
  -2  13   2         17.85         44.00        18.07 o                         
  -1  13   2        172.56        160.59        31.08 o                         
   0  13   2        171.11        166.48        30.48 o                         
   1  13   2         53.06         59.54        21.83 o                         
   2  13   2         42.50         36.31        15.62 o                         
   3  13   2          1.07         -0.94        14.56 o                         
   4  13   2         58.72         45.13        13.96 o                         
   5  13   2         49.06         57.65        15.31 o                         
   0  14   2         11.19         10.40        16.12 o                         
   1  14   2         80.67         78.73        27.16 o                         
   2  14   2          0.86         16.15        16.84 o                         
   3  14   2         49.01         42.23        41.19 o                         
  -4 -13   3          0.34        -11.87        13.43 o                         
  -3 -13   3         24.71         14.33        15.69 o                         
  -2 -13   3          4.88         16.51        14.09 o                         
  -1 -13   3         38.35         42.10        46.23 o                         
   0 -13   3        184.73        131.90        64.65 o                         
   1 -13   3          7.33         18.97        26.69 o                         
   2 -13   3         67.25         63.28        24.43 o                         
   3 -13   3          0.18          3.52        19.91 o                         
  -5 -12   3          6.04         11.13        14.40 o                         
  -4 -12   3        182.85        183.70        27.03 o                         
  -3 -12   3          9.65         13.12        11.77 o                         
  -2 -12   3         95.75         84.98        19.34 o                         
  -1 -12   3          7.08         10.01        12.12 o                         
   0 -12   3          1.51         -9.09        17.99 o                         
   1 -12   3         37.38         41.46        30.78 o                         
   2 -12   3         52.41         23.72        19.08 o                         
   3 -12   3         15.51          7.98        17.20 o                         
   4 -12   3          5.78         22.93        20.88 o                         
   5 -12   3         30.32          6.00        21.60 o                         
  -7 -11   3          2.87          4.59        11.27 o                         
  -6 -11   3         31.23         31.18        13.70 o                         
  -5 -11   3          0.15         -7.66         9.03 o                         
  -4 -11   3          1.79          5.66         8.57 o                         
  -3 -11   3         21.96         25.86        15.86 o                         
  -2 -11   3         23.77         16.17        10.79 o                         
  -1 -11   3         37.55         14.17        10.77 o                         
   0 -11   3         25.99         31.82        13.55 o                         
   1 -11   3          5.14         -4.17        10.50 o                         
   2 -11   3         79.55         51.38        15.52 o                         
   3 -11   3          8.28         20.41        13.60 o                         
   4 -11   3        134.09        128.60        43.05 o                         
   5 -11   3        154.75        156.44        43.38 o                         
   6 -11   3          2.78         20.14        22.68 o                         
  -8 -10   3          0.51          9.32        13.00 o                         
  -7 -10   3          3.79         18.38        12.02 o                         
  -6 -10   3          0.66         -8.88         8.88 o                         
  -5 -10   3          0.30          3.28         8.34 o                         
  -4 -10   3        137.85        145.15        17.96 o                         
  -3 -10   3          0.43         -6.09         6.09 o                         
  -2 -10   3        124.35        111.72        18.12 o                         
  -1 -10   3         25.70         25.96        10.99 o                         
   0 -10   3         37.17         39.04         9.79 o                         
   1 -10   3        263.93        271.65        41.97 o                         
   2 -10   3         13.54         12.81         9.72 o                         
   3 -10   3         75.98         62.69        13.39 o                         
   4 -10   3         84.77         77.88        15.27 o                         
   5 -10   3          3.53         23.41        12.18 o                         
   6 -10   3          5.38         18.17        12.32 o                         
   7 -10   3         68.23         54.86        15.61 o                         
  -8  -9   3         80.86        114.42        17.41 o                         
  -7  -9   3          4.40          1.45         8.96 o                         
  -6  -9   3         52.17         48.91        12.14 o                         
  -5  -9   3         47.95         52.32        10.53 o                         
  -4  -9   3         24.97         23.19         8.64 o                         
  -3  -9   3        191.73        224.29        18.28 o                         
  -2  -9   3        127.13        107.26        11.83 o                         
  -1  -9   3         19.45         11.63         7.03 o                         
   0  -9   3        376.32        371.85        26.31 o                         
   1  -9   3          1.71          6.66         6.44 o                         
   2  -9   3         86.94         80.84        12.99 o                         
   3  -9   3        180.96        213.84        21.44 o                         
   4  -9   3         24.38         27.40         9.84 o                         
   5  -9   3        153.08        170.46        22.41 o                         
   6  -9   3         72.74         78.85        13.93 o                         
   7  -9   3        124.10        126.23        17.64 o                         
   8  -9   3         44.24         37.14        15.81 o                         
  -9  -8   3         57.99         66.68        14.75 o                         
  -8  -8   3          2.00         -0.18         8.24 o                         
  -7  -8   3          0.16         -6.90         6.90 o                         
  -6  -8   3          7.96         12.10         7.33 o                         
  -5  -8   3         12.14          1.99         6.47 o                         
  -4  -8   3        212.51        217.34        18.02 o                         
  -3  -8   3          3.78         -5.35         5.35 o                         
  -2  -8   3        112.09        114.71        11.48 o                         
  -1  -8   3        137.29        128.11        11.46 o                         
   0  -8   3        345.88        336.56        23.43 o                         
   1  -8   3        439.37        441.16        28.92 o                         
   2  -8   3        279.96        263.06        18.82 o                         
   3  -8   3        583.99        642.90        63.19 o                         
   4  -8   3        657.68        652.99        39.57 o                         
   5  -8   3        190.44        191.53        17.37 o                         
   6  -8   3        232.61        238.71        24.11 o                         
   7  -8   3         22.22          8.57         9.61 o                         
   8  -8   3         98.07         66.32        16.29 o                         
   9  -8   3          1.50         -5.89        12.59 o                         
  -9  -7   3          4.79          8.86         9.52 o                         
  -8  -7   3        332.26        351.28        46.48 o                         
  -7  -7   3         25.85         16.55         7.82 o                         
  -6  -7   3         22.06         29.47         8.20 o                         
  -5  -7   3        460.67        448.25        28.55 o                         
  -4  -7   3         18.96         16.02         6.94 o                         
  -3  -7   3         11.62         15.59         6.23 o                         
  -2  -7   3          3.24         12.54         5.40 o                         
  -1  -7   3        129.96        122.24        12.46 o                         
   0  -7   3       2562.43       2547.13        89.03 o                         
   1  -7   3        103.88        115.93         9.64 o                         
   2  -7   3        467.87        481.35        26.36 o                         
   3  -7   3        154.78        149.15        14.45 o                         
   4  -7   3        526.25        549.61        31.64 o                         
   5  -7   3          2.37          4.95         6.72 o                         
   6  -7   3         57.95         42.66        10.97 o                         
   7  -7   3          0.94         -3.60         7.10 o                         
   8  -7   3          6.33         -8.41         9.23 o                         
   9  -7   3        174.44        164.44        20.79 o                         
 -10  -6   3         12.90         15.21        13.65 o                         
  -9  -6   3         30.97         28.06        10.52 o                         
  -8  -6   3          3.35          1.66         7.85 o                         
  -7  -6   3          7.45         -4.95         6.61 o                         
  -6  -6   3        117.57        102.57        12.09 o                         
  -5  -6   3        425.57        432.60        25.03 o                         
  -4  -6   3       2078.44       2058.93        92.42 o                         
  -3  -6   3         11.21         17.48         5.45 o                         
  -2  -6   3        385.84        365.12        19.63 o                         
  -1  -6   3          2.94          3.13         3.27 o                         
   0  -6   3        478.69        501.62        20.79 o                         
   1  -6   3         12.49         17.82         3.77 o                         
   2  -6   3        200.46        209.23        14.65 o                         
   3  -6   3         73.03         83.68         9.41 o                         
   4  -6   3         21.77         25.93         6.62 o                         
   5  -6   3        746.37        689.15        36.53 o                         
   6  -6   3          7.64          2.17         5.71 o                         
   7  -6   3        318.00        292.65        23.02 o                         
   8  -6   3        497.01        526.89        35.84 o                         
   9  -6   3          2.51         -6.94         9.46 o                         
  10  -6   3         34.51         44.96        13.71 o                         
 -10  -5   3          1.49          2.42         8.68 o                         
  -9  -5   3          0.47          0.75         8.16 o                         
  -8  -5   3        220.76        208.89        19.90 o                         
  -7  -5   3        247.43        251.36        21.71 o                         
  -6  -5   3        440.15        419.97        27.73 o                         
  -5  -5   3        231.98        263.96        19.94 o                         
  -4  -5   3       1333.68       1384.31        63.31 o                         
  -3  -5   3          3.35          2.27         3.38 o                         
  -2  -5   3         16.13         16.45         4.29 o                         
  -1  -5   3          0.33         -0.75         2.52 o                         
   0  -5   3        327.09        294.26        13.26 o                         
   1  -5   3       2187.83       2161.22        78.41 o                         
   2  -5   3       1649.38       1727.43        62.69 o                         
   3  -5   3        813.89        828.62        35.23 o                         
   4  -5   3        768.58        692.37        33.03 o                         
   5  -5   3        246.46        244.52        26.28 o                         
   6  -5   3        183.60        176.76        14.99 o                         
   7  -5   3         15.02          2.82         7.05 o                         
   8  -5   3         31.78         22.45         9.28 o                         
   9  -5   3         41.03         34.88        11.11 o                         
  10  -5   3         12.43          4.93         9.59 o                         
 -10  -4   3         28.57         29.02        14.25 o                         
  -9  -4   3        192.88        232.99        24.23 o                         
  -8  -4   3          1.93         -6.75         6.75 o                         
  -7  -4   3        118.84        113.54        13.15 o                         
  -6  -4   3         32.76         32.17         7.09 o                         
  -5  -4   3         23.48         30.02         6.24 o                         
  -4  -4   3        669.71        706.06        29.58 o                         
  -3  -4   3          4.08          0.14         2.99 o                         
  -2  -4   3       1158.25       1120.36        42.26 o                         
  -1  -4   3         14.35         12.80         2.94 o                         
   0  -4   3       1886.66       1811.21        65.82 o                         
   1  -4   3        855.33        984.26        35.67 o                         
   2  -4   3        585.82        731.76        30.57 o                         
   3  -4   3       1511.90       1570.20        60.73 o                         
   4  -4   3       2482.33       2452.52       101.74 o                         
   5  -4   3        138.49        146.72        12.27 o                         
   6  -4   3        187.08        185.56        14.96 o                         
   7  -4   3       1066.90       1087.35        71.11 o                         
   8  -4   3        142.63        152.78        22.54 o                         
   9  -4   3         51.19         40.18        10.76 o                         
  10  -4   3        129.34        119.58        17.14 o                         
  11  -4   3         20.48         -2.45        27.87 o                         
 -10  -3   3          3.59          3.42         9.86 o                         
  -9  -3   3         30.96         31.29        11.03 o                         
  -8  -3   3        316.57        317.11        24.47 o                         
  -7  -3   3         80.42         59.57         8.89 o                         
  -6  -3   3        399.36        388.26        23.37 o                         
  -5  -3   3        371.05        387.01        22.75 o                         
  -4  -3   3       2171.63       2200.57        81.73 o                         
  -3  -3   3         34.25         25.25         4.33 o                         
  -2  -3   3          0.34          1.41         1.96 o                         
  -1  -3   3        998.25        979.22        36.71 o                         
   0  -3   3       3526.34       3390.82       114.85 o                         
   1  -3   3       1316.70       1366.66        55.45 o                         
   2  -3   3       2353.85       2302.15        87.51 o                         
   3  -3   3       3185.04       3171.35       119.92 o                         
   4  -3   3       7795.28       8219.73       303.86 o                         
   5  -3   3        111.59         97.11         8.40 o                         
   6  -3   3        569.75        529.03        26.98 o                         
   7  -3   3        362.30        342.50        22.73 o                         
   8  -3   3         92.31         60.21         9.79 o                         
   9  -3   3         67.12         92.98        12.84 o                         
  10  -3   3         15.26         19.67        10.10 o                         
  11  -3   3         11.47         14.56        11.16 o                         
 -11  -2   3          9.64         10.39        10.88 o                         
 -10  -2   3        110.13         68.82        13.58 o                         
  -9  -2   3        308.37        289.83        22.46 o                         
  -8  -2   3         49.44         34.66         9.08 o                         
  -7  -2   3          8.87          4.88         5.62 o                         
  -6  -2   3         16.94         14.86         5.31 o                         
  -5  -2   3         13.94          5.91         3.50 o                         
  -4  -2   3        645.74        591.60        24.80 o                         
  -3  -2   3       5058.29       5144.73       172.17 o                         
  -2  -2   3        679.39        657.84        25.40 o                         
  -1  -2   3        444.42        432.28        17.96 o                         
   0  -2   3       4173.66       4039.88       142.27 o                         
   1  -2   3        343.63        396.65        17.63 o                         
   2  -2   3       1275.96       1199.12        46.31 o                         
   3  -2   3        691.89        759.30        30.16 o                         
   4  -2   3        186.00        207.86        13.11 o                         
   5  -2   3         13.54         11.22         3.51 o                         
   6  -2   3        469.62        471.84        25.77 o                         
   7  -2   3         61.54         68.71        10.14 o                         
   8  -2   3       2766.56       2717.81       120.31 o                         
   9  -2   3         49.69         63.60        12.34 o                         
  10  -2   3        109.78        108.95        14.96 o                         
  11  -2   3         78.73         82.84        15.51 o                         
 -11  -1   3          7.83         14.43        11.65 o                         
 -10  -1   3          0.76          0.55         7.54 o                         
  -9  -1   3          3.62         17.70        14.68 o                         
  -8  -1   3        171.21        167.96        21.49 o                         
  -7  -1   3        270.64        253.23        20.55 o                         
  -6  -1   3        148.75        154.00        12.76 o                         
  -5  -1   3       1300.38       1303.52        54.49 o                         
  -4  -1   3       1310.32       1305.78        53.71 o                         
  -3  -1   3       2025.64       2196.92        82.43 o                         
  -2  -1   3        431.54        387.33        14.88 o                         
  -1  -1   3       3062.66       2959.61        99.15 o                         
   0  -1   3        240.24        234.53        10.80 o                         
   1  -1   3        133.78        158.92        10.78 o                         
   2  -1   3       8776.43       8520.46       298.85 o                         
   3  -1   3        309.25        274.00        10.67 o                         
   4  -1   3       4113.53       3738.59       116.07 o                         
   5  -1   3       3537.98       3639.58       113.79 o                         
   6  -1   3       1586.52       1561.61        58.78 o                         
   7  -1   3        456.68        489.76        27.35 o                         
   8  -1   3        638.74        684.50        40.48 o                         
   9  -1   3          9.11         11.41         7.63 o                         
  10  -1   3         23.05         18.10         9.67 o                         
  11  -1   3          2.68          6.84         9.29 o                         
 -11   0   3          0.80         -5.04        13.23 o                         
 -10   0   3          0.39          3.87        11.19 o                         
  -9   0   3        379.39        381.16        28.72 o                         
  -8   0   3        473.03        494.26        32.85 o                         
  -7   0   3        405.84        435.74        28.37 o                         
  -6   0   3        302.25        295.37        19.33 o                         
  -5   0   3       1147.76       1123.28        44.44 o                         
  -4   0   3       2572.89       2483.49        82.91 o                         
  -3   0   3          4.05          8.04         2.53 o                         
  -2   0   3       3032.58       3116.61       103.92 o                         
  -1   0   3       6845.76       6352.29       221.70 o                         
   0   0   3       6368.54       6009.56       235.53 o                         
   1   0   3       4199.29       4095.42       137.14 o                         
   2   0   3        174.90        173.35         7.26 o                         
   3   0   3       1713.70       1566.35        47.31 o                         
   4   0   3         11.88         12.10         2.98 o                         
   5   0   3        107.76        115.76        12.68 o                         
   6   0   3        287.59        309.86        14.65 o                         
   7   0   3          3.62          4.11         4.52 o                         
   8   0   3        331.91        323.40        20.03 o                         
   9   0   3          5.35         16.48         7.57 o                         
  10   0   3        181.12        235.90        24.53 o                         
  11   0   3         45.43         47.50        12.37 o                         
 -11   1   3        108.70         58.16        26.84 o                         
 -10   1   3         97.18         72.88        19.86 o                         
  -9   1   3         45.86         47.22        10.81 o                         
  -8   1   3        244.94        231.38        25.96 o                         
  -7   1   3         16.20         18.50         7.73 o                         
  -6   1   3         90.11         99.93        13.48 o                         
  -5   1   3       2126.79       2083.17        84.47 o                         
  -4   1   3       1587.03       1565.01        59.87 o                         
  -3   1   3       2201.51       2146.11        81.28 o                         
  -2   1   3        617.53        566.10        20.03 o                         
  -1   1   3       3917.77       3608.20       121.47 o                         
   0   1   3        678.33        626.57        33.34 o                         
   1   1   3        749.31        743.26        25.68 o                         
   2   1   3         52.37         54.18         3.57 o                         
   3   1   3         27.77         22.94         6.93 o                         
   4   1   3       7558.07       7399.36       213.31 o                         
   5   1   3         43.96         64.29         5.00 o                         
   6   1   3       2042.38       2094.52        63.24 o                         
   7   1   3       1488.75       1506.91        59.34 o                         
   8   1   3        432.10        418.03        25.68 o                         
   9   1   3          2.34          0.12         6.01 o                         
  10   1   3         15.25          4.51         8.87 o                         
  11   1   3          9.97          3.86         9.38 o                         
 -10   2   3          0.39          8.59        11.44 o                         
  -9   2   3        221.71        269.83        23.64 o                         
  -8   2   3          9.52         21.71         8.92 o                         
  -7   2   3        168.74        176.07        14.94 o                         
  -6   2   3        341.02        337.97        21.47 o                         
  -5   2   3       1655.36       1659.96        69.60 o                         
  -4   2   3         25.57         35.51         4.48 o                         
  -3   2   3          0.90          0.74         2.63 o                         
  -2   2   3        835.94        795.41        29.89 o                         
  -1   2   3          1.92          4.61         2.08 o                         
   0   2   3       8967.55       8641.51       318.57 o                         
   1   2   3       4557.45       4639.52       181.19 o                         
   2   2   3       2034.62       1989.30        64.71 o                         
   3   2   3       4311.36       4177.14       135.43 o                         
   4   2   3         27.74         36.86        11.38 o                         
   5   2   3         78.48         63.27         5.26 o                         
   6   2   3         13.10         20.14         4.80 o                         
   7   2   3        100.04         84.87        11.29 o                         
   8   2   3        723.94        732.18        43.09 o                         
   9   2   3        114.19        119.13        12.40 o                         
  10   2   3         46.79         44.26         9.81 o                         
  11   2   3         30.45         19.17        11.45 o                         
 -10   3   3        139.37        112.69        19.36 o                         
  -9   3   3        310.80        328.13        29.71 o                         
  -8   3   3         24.48         25.59         9.46 o                         
  -7   3   3         69.61         70.57        10.12 o                         
  -6   3   3        113.90        126.05        11.97 o                         
  -5   3   3        526.66        497.83        25.97 o                         
  -4   3   3       1150.16       1241.39        49.17 o                         
  -3   3   3       1254.65       1038.32        39.64 o                         
  -2   3   3         39.01         61.96         5.66 o                         
  -1   3   3       9906.47       9525.07       352.95 o                         
   0   3   3          1.68          5.32         2.47 o                         
   1   3   3         31.32         53.39         6.46 o                         
   2   3   3        168.21        193.75         9.57 o                         
   3   3   3         91.54        115.56         7.15 o                         
   4   3   3        703.82        671.68        23.67 o                         
   5   3   3        813.49        833.68        28.46 o                         
   6   3   3       1355.68       1386.36        43.84 o                         
   7   3   3        427.72        425.88        22.22 o                         
   8   3   3        648.11        638.06        33.43 o                         
   9   3   3        326.23        273.79        20.85 o                         
  10   3   3        138.97        167.25        18.12 o                         
  11   3   3         48.47         44.81        12.77 o                         
 -10   4   3          2.52          1.07        12.02 o                         
  -9   4   3        319.48        359.36        32.14 o                         
  -8   4   3         61.59         60.54        11.94 o                         
  -7   4   3        280.08        349.96        23.92 o                         
  -6   4   3         39.23         16.64         7.30 o                         
  -5   4   3       2484.85       2559.39       105.85 o                         
  -4   4   3         63.81         53.80         8.91 o                         
  -3   4   3        707.58        801.77        33.69 o                         
  -2   4   3        428.57        426.97        20.21 o                         
  -1   4   3        567.33        540.87        20.75 o                         
   0   4   3       3729.29       3680.37       138.04 o                         
   1   4   3       2477.10       2511.45        96.25 o                         
   2   4   3       1745.14       1662.04        60.49 o                         
   3   4   3       4215.44       4046.25       132.08 o                         
   4   4   3       1709.72       1759.89        56.76 o                         
   5   4   3        824.69        792.24        28.17 o                         
   6   4   3          0.49          2.05         4.86 o                         
   7   4   3        273.90        321.06        21.60 o                         
   8   4   3        216.27        237.37        25.26 o                         
   9   4   3         29.52         20.50         8.14 o                         
  10   4   3         64.36         69.77        18.46 o                         
  11   4   3         20.03         16.57        10.98 o                         
 -10   5   3         31.38         15.53        13.55 o                         
  -9   5   3        224.03        222.36        25.21 o                         
  -8   5   3         60.06         76.28        14.32 o                         
  -7   5   3         34.61         52.08        11.91 o                         
  -6   5   3        621.41        609.42        42.78 o                         
  -5   5   3        411.59        413.37        25.28 o                         
  -4   5   3       2065.33       1991.90        83.82 o                         
  -3   5   3       1866.27       1844.35        72.15 o                         
  -2   5   3        604.63        579.23        22.47 o                         
  -1   5   3       6177.47       5923.26       199.92 o                         
   0   5   3        498.88        511.91        21.25 o                         
   1   5   3       4323.43       4372.96       155.49 o                         
   2   5   3        123.84        146.38         8.87 o                         
   3   5   3        238.81        254.59        17.03 o                         
   4   5   3        941.94        983.99        39.31 o                         
   5   5   3         36.07         50.12         6.93 o                         
   6   5   3         95.81         93.65        10.05 o                         
   7   5   3        417.01        451.17        30.63 o                         
   8   5   3        347.77        342.52        23.92 o                         
   9   5   3         36.85         42.17        10.07 o                         
  10   5   3         39.65         47.68        11.39 o                         
  11   5   3        114.76        108.80        16.15 o                         
  -9   6   3         43.07         23.03        11.67 o                         
  -8   6   3        137.62        125.90        15.80 o                         
  -7   6   3        223.42        259.42        22.03 o                         
  -6   6   3         80.24         85.20        14.30 o                         
  -5   6   3       1526.69       1576.01        68.46 o                         
  -4   6   3         57.38         48.44         8.07 o                         
  -3   6   3        866.86        870.68        38.54 o                         
  -2   6   3        506.82        468.36        20.67 o                         
  -1   6   3          1.38          5.20         3.15 o                         
   0   6   3         85.47         95.08         8.29 o                         
   1   6   3       1006.61        953.84        37.26 o                         
   2   6   3        236.50        240.45        13.78 o                         
   3   6   3       1455.36       1389.87        69.20 o                         
   4   6   3        703.84        674.81        29.31 o                         
   5   6   3        906.59        914.53        42.88 o                         
   6   6   3        382.33        372.02        23.26 o                         
   7   6   3        128.01        103.27        12.83 o                         
   8   6   3         22.40          7.76         8.51 o                         
   9   6   3         11.07          2.10         7.33 o                         
  10   6   3         40.54         36.90        13.16 o                         
  11   6   3         21.69         22.46        12.29 o                         
  -9   7   3        173.35        186.81        22.15 o                         
  -8   7   3         73.28         60.25        13.45 o                         
  -7   7   3         41.33         52.36        11.93 o                         
  -6   7   3        412.99        387.02        28.23 o                         
  -5   7   3          9.54         -2.36         5.90 o                         
  -4   7   3         35.91         38.49         7.15 o                         
  -3   7   3        713.08        691.12        33.28 o                         
  -2   7   3         65.87         58.34         7.95 o                         
  -1   7   3       4552.53       4653.45       176.71 o                         
   0   7   3        784.25        741.45        33.54 o                         
   1   7   3        508.90        456.89        26.36 o                         
   2   7   3        316.34        294.49        19.62 o                         
   3   7   3       1288.52       1325.80        59.16 o                         
   4   7   3         38.43         27.28         6.87 o                         
   5   7   3          9.10          2.73         5.86 o                         
   6   7   3         95.71        111.01        13.44 o                         
   7   7   3        219.17        157.86        20.79 o                         
   8   7   3         42.67         58.84        12.20 o                         
   9   7   3         42.43         22.10        10.96 o                         
  10   7   3         64.91         61.66        13.72 o                         
  -8   8   3          8.48         14.94        15.10 o                         
  -7   8   3         57.08         33.41        18.80 o                         
  -6   8   3         32.76         27.83        12.60 o                         
  -5   8   3        652.71        606.25        52.35 o                         
  -4   8   3        437.25        428.81        33.36 o                         
  -3   8   3          3.22         -4.96         4.96 o                         
  -2   8   3        226.78        231.51        18.49 o                         
  -1   8   3       2103.14       2252.63        96.04 o                         
   0   8   3        791.02        787.54        40.80 o                         
   1   8   3        105.76        112.94        11.85 o                         
   2   8   3         52.21         57.38         9.85 o                         
   3   8   3       1079.05       1078.69        55.40 o                         
   4   8   3        105.65        123.81        13.10 o                         
   5   8   3        112.54        116.83        13.56 o                         
   6   8   3         13.78          4.85         7.76 o                         
   7   8   3        393.06        398.27        33.33 o                         
   8   8   3          0.21         -5.57         8.65 o                         
   9   8   3          1.67         12.47        10.58 o                         
  10   8   3          3.52         15.23        10.92 o                         
  -7   9   3         35.78         36.41        16.84 o                         
  -6   9   3        194.15        217.49        43.49 o                         
  -5   9   3         74.25         57.81        15.27 o                         
  -4   9   3          1.16         -7.22         7.22 o                         
  -3   9   3         67.66         54.21        12.14 o                         
  -2   9   3         78.55        106.54        16.77 o                         
  -1   9   3        479.97        485.79        29.98 o                         
   0   9   3        938.54       1035.32        50.18 o                         
   1   9   3        229.61        242.55        19.11 o                         
   2   9   3        144.43        150.77        16.69 o                         
   3   9   3        704.94        630.39        39.01 o                         
   4   9   3         11.57         -2.01         5.84 o                         
   5   9   3          0.18         -0.82         6.76 o                         
   6   9   3          4.71         -3.65         8.38 o                         
   7   9   3         86.48         61.27        20.26 o                         
   8   9   3         90.46         78.14        16.55 o                         
   9   9   3         70.57         97.23        16.94 o                         
  -7  10   3        127.43         81.98        23.08 o                         
  -6  10   3         12.50         15.76        15.32 o                         
  -5  10   3        328.82        273.07        41.26 o                         
  -4  10   3         91.44         91.59        19.56 o                         
  -3  10   3         36.39         32.66        14.15 o                         
  -2  10   3        645.19        668.93        60.48 o                         
  -1  10   3          5.41         -6.88         9.71 o                         
   0  10   3         10.11          4.40         7.50 o                         
   1  10   3        239.29        208.03        19.12 o                         
   2  10   3          1.10          0.88         5.94 o                         
   3  10   3         94.94        137.54        17.01 o                         
   4  10   3        279.15        309.26        26.16 o                         
   5  10   3        274.72        249.44        24.32 o                         
   6  10   3         16.48         14.42         9.87 o                         
   7  10   3        108.94        117.81        21.43 o                         
   8  10   3          6.59          6.05        11.28 o                         
   9  10   3         28.68         17.81        38.84 o                         
  -6  11   3        129.26         96.79        27.78 o                         
  -5  11   3         35.81         37.55        19.83 o                         
  -4  11   3          3.84        -12.86        19.13 o                         
  -3  11   3          3.52         -0.21        13.03 o                         
  -2  11   3         73.05         77.09        16.98 o                         
  -1  11   3        180.95        192.11        25.04 o                         
   0  11   3         76.70         52.72        14.41 o                         
   1  11   3        255.86        263.13        22.71 o                         
   2  11   3        117.05         93.83        15.54 o                         
   3  11   3        391.18        437.25        34.14 o                         
   4  11   3        120.43        107.43        16.31 o                         
   5  11   3         14.98         15.73        10.41 o                         
   6  11   3         29.17         22.79        12.86 o                         
   7  11   3          0.04        -10.43        10.70 o                         
   8  11   3         15.05          3.46        12.53 o                         
  -4  12   3         56.53         33.56        19.66 o                         
  -3  12   3         18.15         18.37        13.39 o                         
  -2  12   3         54.17         40.33        17.13 o                         
  -1  12   3        156.05        119.33        21.80 o                         
   0  12   3        130.26        147.05        23.61 o                         
   1  12   3         99.24        101.40        20.63 o                         
   2  12   3         64.09         79.09        15.10 o                         
   3  12   3        113.08        119.87        24.36 o                         
   4  12   3         57.16         66.10        17.18 o                         
   5  12   3         20.32         19.71        11.81 o                         
   6  12   3          2.25         -1.12        10.36 o                         
   7  12   3         99.48        107.08        27.37 o                         
  -3  13   3          4.72         20.27        18.30 o                         
  -2  13   3        129.89        112.34        22.57 o                         
  -1  13   3         62.49         45.45        15.01 o                         
   0  13   3         20.71         22.49        15.07 o                         
   1  13   3          3.95         -3.10        15.84 o                         
   2  13   3          4.98          6.38        14.09 o                         
   3  13   3        154.81        184.87        23.73 o                         
   4  13   3         52.12         40.62        14.70 o                         
   5  13   3          0.05         11.00        11.82 o                         
   0  14   3          2.13         12.52        27.44 o                         
   1  14   3         11.60         20.90        16.71 o                         
   2  14   3         25.72         27.11        17.74 o                         
  -3 -13   4          5.19         10.77        17.51 o                         
  -2 -13   4         43.09         47.64        43.82 o                         
  -1 -13   4         20.36         46.27        21.34 o                         
   0 -13   4          0.15         21.83        21.69 o                         
   1 -13   4         12.10         15.93        20.06 o                         
   2 -13   4         15.92         17.54        26.23 o                         
  -5 -12   4          0.10         -0.40        15.76 o                         
  -4 -12   4         44.22         47.48        18.12 o                         
  -3 -12   4          2.28         -5.52        11.89 o                         
  -2 -12   4        231.31        167.18        31.81 o                         
  -1 -12   4         28.00         26.77        42.35 o                         
   0 -12   4         54.16        105.95        33.53 o                         
   1 -12   4          1.95          0.13        19.44 o                         
   2 -12   4        103.68        139.88        30.12 o                         
   3 -12   4          1.87        -10.62        16.80 o                         
   4 -12   4          0.01          9.42        19.40 o                         
  -6 -11   4        115.01         90.20        21.37 o                         
  -5 -11   4          0.33         -0.43         9.59 o                         
  -4 -11   4        178.98        159.36        28.60 o                         
  -3 -11   4         73.79         58.16        19.41 o                         
  -2 -11   4        304.92        312.14        37.52 o                         
  -1 -11   4         40.85         29.44        12.23 o                         
   0 -11   4          1.48         -7.03         8.85 o                         
   1 -11   4         12.08         -1.05        16.25 o                         
   2 -11   4         39.64         27.63        16.21 o                         
   3 -11   4        421.91        501.78        56.89 o                         
   4 -11   4          4.78         15.39        18.31 o                         
   5 -11   4          3.43         20.16        18.87 o                         
   6 -11   4        159.13        140.28        33.30 o                         
  -7 -10   4         15.72         -3.16        10.84 o                         
  -6 -10   4         13.45          2.22        11.40 o                         
  -5 -10   4         10.62          7.38         9.45 o                         
  -4 -10   4          1.97          3.26         8.54 o                         
  -3 -10   4         21.80         24.35         9.05 o                         
  -2 -10   4        164.30        175.16        19.56 o                         
  -1 -10   4        224.00        219.10        32.29 o                         
   0 -10   4        126.69        138.35        17.63 o                         
   1 -10   4         21.82         22.74        11.37 o                         
   2 -10   4        569.76        680.10        65.91 o                         
   3 -10   4         28.22         22.15        12.49 o                         
   4 -10   4         16.96         -6.53        10.67 o                         
   5 -10   4          0.51         -4.18        12.88 o                         
   6 -10   4         20.86         20.74        12.75 o                         
   7 -10   4        108.09        167.42        25.81 o                         
  -8  -9   4          2.24          7.62        10.42 o                         
  -7  -9   4          4.65          1.34        10.69 o                         
  -6  -9   4        179.54        220.85        24.53 o                         
  -5  -9   4         12.52          8.53         8.22 o                         
  -4  -9   4        171.57        202.63        23.24 o                         
  -3  -9   4          5.31          3.72         6.74 o                         
  -2  -9   4        354.87        360.40        37.08 o                         
  -1  -9   4          0.19         -0.15         6.02 o                         
   0  -9   4          5.35          5.69         6.77 o                         
   1  -9   4        124.08        113.48        13.98 o                         
   2  -9   4        137.12        135.83        16.45 o                         
   3  -9   4         57.23         54.74        15.70 o                         
   4  -9   4        317.86        361.19        32.04 o                         
   5  -9   4        296.39        325.77        29.84 o                         
   6  -9   4        279.71        210.29        24.15 o                         
   7  -9   4         95.13         78.40        16.58 o                         
   8  -9   4          6.67         12.44        13.35 o                         
  -9  -8   4         36.90         31.49        14.00 o                         
  -8  -8   4         58.17         66.32        13.53 o                         
  -7  -8   4        127.93        130.96        16.74 o                         
  -6  -8   4        107.47        104.64        13.98 o                         
  -5  -8   4         10.55          3.78         8.12 o                         
  -4  -8   4          3.11          2.29         5.94 o                         
  -3  -8   4          4.69          1.68         5.60 o                         
  -2  -8   4        651.20        656.77        34.93 o                         
  -1  -8   4        264.47        252.60        17.80 o                         
   0  -8   4        309.02        344.51        24.00 o                         
   1  -8   4        224.47        226.79        18.98 o                         
   2  -8   4       1394.33       1327.69        56.48 o                         
   3  -8   4         24.51         81.73        33.54 o                         
   4  -8   4        213.77        188.46        18.01 o                         
   5  -8   4         53.41         57.00        10.80 o                         
   6  -8   4         57.78         77.46        12.33 o                         
   7  -8   4         34.58         48.84        16.02 o                         
   8  -8   4        137.83        169.53        23.87 o                         
   9  -8   4         14.74          3.30        13.92 o                         
  -9  -7   4         15.22         15.20        10.67 o                         
  -8  -7   4          4.38          0.45         8.36 o                         
  -7  -7   4         11.18          3.90         7.79 o                         
  -6  -7   4        236.37        218.38        19.58 o                         
  -5  -7   4         82.60        106.22        14.19 o                         
  -4  -7   4        288.49        296.32        21.12 o                         
  -3  -7   4       1020.29       1161.60        53.18 o                         
  -2  -7   4       1785.38       1987.33       104.46 o                         
  -1  -7   4         31.58         29.41         5.67 o                         
   0  -7   4        104.39        102.94         9.24 o                         
   1  -7   4        116.63         91.61         8.68 o                         
   2  -7   4          4.93         -2.57         4.78 o                         
   3  -7   4        154.98        163.88        27.13 o                         
   4  -7   4        317.77        423.45        27.78 o                         
   5  -7   4         73.35         52.43         9.83 o                         
   6  -7   4        738.04        794.11        57.93 o                         
   7  -7   4        233.18        251.73        21.16 o                         
   8  -7   4        180.28        141.68        19.68 o                         
   9  -7   4         63.29         76.19        16.78 o                         
 -10  -6   4         24.04         35.70        17.79 o                         
  -9  -6   4         63.53         39.60        11.87 o                         
  -8  -6   4        181.21        180.79        19.00 o                         
  -7  -6   4        288.26        282.14        23.32 o                         
  -6  -6   4        291.84        249.31        20.68 o                         
  -5  -6   4        123.75        124.53        13.26 o                         
  -4  -6   4        287.06        277.75        21.72 o                         
  -3  -6   4       1147.74       1215.75        54.33 o                         
  -2  -6   4        178.85        162.40        12.82 o                         
  -1  -6   4          0.88          1.73         3.34 o                         
   0  -6   4       1092.33       1073.90        39.90 o                         
   1  -6   4        118.09        120.02         9.70 o                         
   2  -6   4       3141.56       2913.92       111.94 o                         
   3  -6   4        978.55        946.85        43.22 o                         
   4  -6   4         37.87         30.18         7.13 o                         
   5  -6   4        279.32        287.39        21.81 o                         
   6  -6   4         66.05         89.30        13.81 o                         
   7  -6   4        405.54        400.80        28.17 o                         
   8  -6   4          0.18         -1.15        10.69 o                         
   9  -6   4          3.07          0.89        10.28 o                         
  10  -6   4         48.32         76.41        17.71 o                         
 -10  -5   4         10.08         10.34         9.82 o                         
  -9  -5   4         16.66         37.67        12.16 o                         
  -8  -5   4          1.81         -2.32         5.97 o                         
  -7  -5   4         69.03         43.78         9.52 o                         
  -6  -5   4        123.18        108.59        12.81 o                         
  -5  -5   4          7.81         10.91         6.11 o                         
  -4  -5   4        141.40        148.82        12.71 o                         
  -3  -5   4        409.57        413.96        22.89 o                         
  -2  -5   4       1421.76       1452.82        54.67 o                         
  -1  -5   4        442.26        423.86        19.65 o                         
   0  -5   4       1000.15        992.34        36.61 o                         
   1  -5   4       1610.51       1538.92        54.89 o                         
   2  -5   4        362.17        391.30        20.07 o                         
   3  -5   4        745.72        782.61        34.05 o                         
   4  -5   4         34.12         33.51         6.90 o                         
   5  -5   4          5.79         10.62         6.55 o                         
   6  -5   4        970.07        975.56        51.17 o                         
   7  -5   4         39.29         42.57         9.10 o                         
   8  -5   4        178.75        192.69        18.95 o                         
   9  -5   4         31.07         29.21        10.88 o                         
  10  -5   4         97.52        137.97        19.80 o                         
 -10  -4   4          4.09         10.50         9.30 o                         
  -9  -4   4          3.33          0.52         9.63 o                         
  -8  -4   4         29.80         33.63        10.09 o                         
  -7  -4   4        713.67        679.09        40.56 o                         
  -6  -4   4        543.27        543.07        30.64 o                         
  -5  -4   4        715.73        681.27        35.52 o                         
  -4  -4   4        217.69        218.23        14.19 o                         
  -3  -4   4        731.89        759.57        34.15 o                         
  -2  -4   4          7.52         11.04         3.29 o                         
  -1  -4   4        193.48        213.04        12.08 o                         
   0  -4   4        191.59        256.60        12.64 o                         
   1  -4   4        603.05        685.22        26.48 o                         
   2  -4   4       3962.43       3710.99       140.77 o                         
   3  -4   4        467.72        480.41        22.70 o                         
   4  -4   4        600.36        580.65        29.58 o                         
   5  -4   4        952.75        901.48        43.28 o                         
   6  -4   4        236.04        239.89        17.52 o                         
   7  -4   4        147.11        153.97        14.74 o                         
   8  -4   4        424.97        432.18        30.02 o                         
   9  -4   4         62.91         40.07        11.19 o                         
  10  -4   4        138.76        130.07        17.76 o                         
  11  -4   4         55.65         46.49        51.87 o                         
 -10  -3   4        101.30        112.01        16.72 o                         
  -9  -3   4        286.69        299.63        45.00 o                         
  -8  -3   4          0.40          6.59         7.24 o                         
  -7  -3   4        182.32        192.65        15.75 o                         
  -6  -3   4        111.72         97.89        10.51 o                         
  -5  -3   4          8.20         -2.97         3.89 o                         
  -4  -3   4         41.09         35.16         5.58 o                         
  -3  -3   4        702.53        719.08        29.71 o                         
  -2  -3   4       3818.91       3725.67       131.87 o                         
  -1  -3   4       1500.55       1503.77        57.17 o                         
   0  -3   4          2.75          3.17         2.45 o                         
   1  -3   4       2607.54       2411.28        86.53 o                         
   2  -3   4          0.41          3.44         2.77 o                         
   3  -3   4        157.87        147.30         9.64 o                         
   4  -3   4        708.04        734.88        30.95 o                         
   5  -3   4          0.89         -3.51         3.51 o                         
   6  -3   4        456.90        468.73        35.60 o                         
   7  -3   4        213.87        215.63        16.31 o                         
   8  -3   4        585.67        628.78        37.71 o                         
   9  -3   4          0.67         -6.53         6.65 o                         
  10  -3   4        381.49        400.19        31.14 o                         
  11  -3   4         35.49         25.66        12.26 o                         
 -10  -2   4          6.10          9.75        11.65 o                         
  -9  -2   4          2.45          5.26         8.38 o                         
  -8  -2   4         21.82          8.93         7.68 o                         
  -7  -2   4          1.98          4.88         5.83 o                         
  -6  -2   4        352.90        359.73        22.68 o                         
  -5  -2   4       1733.64       1692.69        75.13 o                         
  -4  -2   4        372.46        368.43        19.22 o                         
  -3  -2   4       8602.19       8521.41       272.77 o                         
  -2  -2   4        133.10        151.51         7.83 o                         
  -1  -2   4         23.93         23.22         2.71 o                         
   0  -2   4       1066.33       1150.39        41.22 o                         
   1  -2   4       6116.81       6211.27       218.48 o                         
   2  -2   4       1331.56       1342.18        49.79 o                         
   3  -2   4        630.27        540.12        23.35 o                         
   4  -2   4       1030.36        989.44        35.89 o                         
   5  -2   4        208.50        200.74        11.16 o                         
   6  -2   4       1964.05       1949.97        77.17 o                         
   7  -2   4         94.28        100.39        13.55 o                         
   8  -2   4         37.89         43.97         8.89 o                         
   9  -2   4         52.30         57.14        10.11 o                         
  10  -2   4         54.72         57.40        19.12 o                         
  11  -2   4         31.81         23.65        11.87 o                         
 -10  -1   4        153.04        154.58        18.52 o                         
  -9  -1   4        187.47        194.44        20.29 o                         
  -8  -1   4        109.30        100.85        11.92 o                         
  -7  -1   4        546.78        556.85        35.94 o                         
  -6  -1   4          0.32         -4.59         4.59 o                         
  -5  -1   4         82.64         94.51         9.05 o                         
  -4  -1   4          0.22          1.34         2.56 o                         
  -3  -1   4          4.08          5.89         2.84 o                         
  -2  -1   4       2355.88       2324.63        82.46 o                         
  -1  -1   4        642.33        650.47        21.97 o                         
   0  -1   4         88.79        160.92        12.94 o                         
   1  -1   4      44899.35      42657.98      1560.41 o                         
   2  -1   4         88.59         69.37         5.74 o                         
   3  -1   4       1448.81       1423.36        43.63 o                         
   4  -1   4        368.11        354.28        13.82 o                         
   5  -1   4        736.85        693.19        24.28 o                         
   6  -1   4       1157.07       1096.42        42.60 o                         
   7  -1   4        368.95        414.16        22.73 o                         
   8  -1   4        102.54         97.72        11.23 o                         
   9  -1   4         46.87         41.12         9.77 o                         
  10  -1   4         83.76         84.73        15.62 o                         
  11  -1   4          0.24         -3.61        10.23 o                         
 -10   0   4        111.24        124.50        17.00 o                         
  -9   0   4         34.56         48.71        11.90 o                         
  -8   0   4          7.97          0.44         7.07 o                         
  -7   0   4        223.97        211.15        20.36 o                         
  -6   0   4        479.57        463.85        28.95 o                         
  -5   0   4         80.95         88.02         8.08 o                         
  -4   0   4        378.89        368.91        16.82 o                         
  -3   0   4       6762.94       6497.48       206.03 o                         
  -2   0   4        821.97        818.24        32.13 o                         
  -1   0   4       4454.94       4311.60       152.01 o                         
   0   0   4       3686.96       3551.27       132.72 o                         
   1   0   4      37015.48      34800.16      1155.42 o                         
   2   0   4       7522.13       7393.30       227.30 o                         
   3   0   4        709.28        650.70        21.33 o                         
   4   0   4        256.67        295.60        12.06 o                         
   5   0   4       2077.47       2011.67        64.04 o                         
   6   0   4        927.69        943.45        31.83 o                         
   7   0   4        118.79        117.07        10.93 o                         
   8   0   4         78.09         98.09        10.17 o                         
   9   0   4         60.21         35.57         8.64 o                         
  10   0   4          0.06         -3.97         8.29 o                         
  11   0   4         19.26         20.20        10.86 o                         
 -10   1   4         14.20          2.92        10.33 o                         
  -9   1   4        475.99        505.17        35.09 o                         
  -8   1   4        233.66        200.19        18.76 o                         
  -7   1   4        539.95        611.50        37.50 o                         
  -6   1   4       1164.14       1240.60        56.47 o                         
  -5   1   4        709.69        677.84        30.95 o                         
  -4   1   4         65.80         66.87         6.14 o                         
  -3   1   4        352.80        380.11        16.98 o                         
  -2   1   4        201.34        185.00         8.89 o                         
  -1   1   4       1263.99       1223.22        42.22 o                         
   0   1   4        105.88        115.09         8.03 o                         
   1   1   4        360.79        495.79        22.07 o                         
   2   1   4       5526.23       5474.22       167.83 o                         
   3   1   4         95.56         93.86         5.85 o                         
   4   1   4          2.62          0.21         2.13 o                         
   5   1   4       3250.14       3148.81        92.86 o                         
   6   1   4        640.51        675.44        24.52 o                         
   7   1   4         90.25        108.90         9.05 o                         
   8   1   4        337.43        369.50        22.16 o                         
   9   1   4         96.84         81.72        10.69 o                         
  10   1   4        128.30        132.63        15.49 o                         
  11   1   4         56.02         57.80        12.10 o                         
 -10   2   4         21.50          7.79        10.54 o                         
  -9   2   4          9.29         15.95        10.11 o                         
  -8   2   4        226.15        246.31        23.08 o                         
  -7   2   4         28.22         18.81         7.08 o                         
  -6   2   4        674.20        703.58        36.97 o                         
  -5   2   4       2019.87       2026.02        89.15 o                         
  -4   2   4          3.29          6.02         4.80 o                         
  -3   2   4        758.42        652.53        25.34 o                         
  -2   2   4        946.66        872.68        31.97 o                         
  -1   2   4       1974.38       1962.87        69.91 o                         
   0   2   4        806.13        736.83        28.36 o                         
   1   2   4       1540.95       1446.47        52.11 o                         
   2   2   4       5049.02       4945.10       152.70 o                         
   3   2   4          3.27          1.81         2.06 o                         
   4   2   4         27.14         28.37         4.45 o                         
   5   2   4          2.35          8.57         2.85 o                         
   6   2   4        502.56        498.91        18.61 o                         
   7   2   4        357.91        391.21        18.76 o                         
   8   2   4         14.12         12.54         5.66 o                         
   9   2   4        238.06        268.02        19.76 o                         
  10   2   4          0.64         -0.87         8.15 o                         
  11   2   4          4.01         10.66        10.25 o                         
 -10   3   4         12.00          7.33        11.50 o                         
  -9   3   4        195.72        211.54        21.98 o                         
  -8   3   4         51.04         44.10        11.15 o                         
  -7   3   4        620.00        659.23        40.12 o                         
  -6   3   4         25.26         12.28         6.04 o                         
  -5   3   4        417.62        443.56        23.77 o                         
  -4   3   4        285.78        302.44        16.79 o                         
  -3   3   4       2079.48       2129.10        78.02 o                         
  -2   3   4        599.24        618.36        26.48 o                         
  -1   3   4        865.54        895.20        34.11 o                         
   0   3   4        133.81        129.58         8.54 o                         
   1   3   4       5052.85       5009.91       188.06 o                         
   2   3   4       1494.64       1437.94        52.80 o                         
   3   3   4        342.59        323.32        16.49 o                         
   4   3   4         60.06         75.22         5.58 o                         
   5   3   4        560.70        533.47        19.67 o                         
   6   3   4         58.54         47.06         8.59 o                         
   7   3   4        113.91        141.78        13.99 o                         
   8   3   4        191.57        196.93        13.63 o                         
   9   3   4         16.50         24.25         8.31 o                         
  10   3   4        303.82        277.65        28.29 o                         
  11   3   4         59.71         73.22        14.11 o                         
 -10   4   4         39.05         37.73        18.68 o                         
  -9   4   4          5.10          2.09         9.06 o                         
  -8   4   4          5.03         39.43        24.65 o                         
  -7   4   4          2.51         -1.52         6.55 o                         
  -6   4   4          1.28         -5.41         5.41 o                         
  -5   4   4         21.20         23.47         6.50 o                         
  -4   4   4        611.86        623.21        30.44 o                         
  -3   4   4       2882.70       2768.13       106.34 o                         
  -2   4   4         13.27         16.57         4.11 o                         
  -1   4   4          4.34         13.44         3.49 o                         
   0   4   4        988.56       1056.52        45.73 o                         
   1   4   4       1820.87       1786.69        69.10 o                         
   2   4   4        429.22        449.16        19.24 o                         
   3   4   4        834.26        848.92        30.01 o                         
   4   4   4         89.60         69.84         6.38 o                         
   5   4   4        237.81        240.85        13.08 o                         
   6   4   4       1518.67       1581.08        56.62 o                         
   7   4   4        124.67        114.24        11.23 o                         
   8   4   4          0.49          0.06         5.46 o                         
   9   4   4        168.81        186.45        16.77 o                         
  10   4   4         11.43          1.51         7.33 o                         
  11   4   4          4.94          1.73         9.47 o                         
  -9   5   4        110.94        150.11        23.88 o                         
  -8   5   4          0.97         -4.93         8.72 o                         
  -7   5   4        506.51        538.50        38.59 o                         
  -6   5   4        913.15        885.17        49.18 o                         
  -5   5   4        342.27        352.45        23.71 o                         
  -4   5   4        487.74        512.25        28.82 o                         
  -3   5   4        109.20         98.38         9.47 o                         
  -2   5   4          1.25          3.07         2.90 o                         
  -1   5   4          9.44         15.52         3.28 o                         
   0   5   4         13.38         11.43         3.17 o                         
   1   5   4       1516.64       1645.47        64.79 o                         
   2   5   4        342.67        352.88        16.01 o                         
   3   5   4        867.12        871.70        47.60 o                         
   4   5   4          7.57          6.85         3.68 o                         
   5   5   4       2435.74       2529.48        93.84 o                         
   6   5   4         87.13         94.69        10.97 o                         
   7   5   4         48.74         48.38         7.87 o                         
   8   5   4         12.74         28.97         7.89 o                         
   9   5   4          6.17          4.19         7.09 o                         
  10   5   4         87.71        107.12        13.98 o                         
  11   5   4         76.40         76.43        14.83 o                         
  -9   6   4          4.27         11.00        12.26 o                         
  -8   6   4        106.32        105.61        18.54 o                         
  -7   6   4          3.79         -2.79         7.51 o                         
  -6   6   4         33.89         23.03         8.23 o                         
  -5   6   4        144.91        131.36        12.45 o                         
  -4   6   4         34.21         53.56         7.72 o                         
  -3   6   4         73.10         84.20         8.76 o                         
  -2   6   4          4.47         13.21         4.51 o                         
  -1   6   4       1177.66       1130.79        41.62 o                         
   0   6   4         94.56         86.41         8.06 o                         
   1   6   4        866.25        746.42        32.43 o                         
   2   6   4          3.89         -3.32         3.32 o                         
   3   6   4        159.51        148.05        12.44 o                         
   4   6   4        350.24        333.23        29.54 o                         
   5   6   4          9.95          8.30         5.63 o                         
   6   6   4        175.56        177.47        15.78 o                         
   7   6   4        182.23        159.58        19.79 o                         
   8   6   4          0.43         -0.59         7.48 o                         
   9   6   4        104.86        114.53        17.06 o                         
  10   6   4          4.72          9.04        11.17 o                         
  11   6   4          5.47          8.30        10.77 o                         
  -8   7   4          2.45        -12.07        12.07 o                         
  -7   7   4         93.91         65.86        17.33 o                         
  -6   7   4          0.83         -8.13         8.13 o                         
  -5   7   4        449.65        442.28        35.33 o                         
  -4   7   4        609.71        624.44        39.14 o                         
  -3   7   4       1021.06        996.57        51.80 o                         
  -2   7   4        808.92        849.83        39.55 o                         
  -1   7   4       1454.80       1525.30        62.66 o                         
   0   7   4        330.66        339.06        19.87 o                         
   1   7   4        264.45        230.72        16.78 o                         
   2   7   4        644.78        641.28        34.07 o                         
   3   7   4        369.94        404.48        28.10 o                         
   4   7   4         36.29         25.51         6.39 o                         
   5   7   4        156.38        137.34        13.34 o                         
   6   7   4         42.25         38.29         9.04 o                         
   7   7   4         11.47         12.52         8.05 o                         
   8   7   4          0.01         -1.17         8.05 o                         
   9   7   4          7.15         18.02         9.98 o                         
  10   7   4         56.20         31.32        13.26 o                         
  -8   8   4        129.88        122.07        24.03 o                         
  -7   8   4          8.03         -4.20        13.02 o                         
  -6   8   4         76.49         67.36        19.16 o                         
  -5   8   4        107.85        125.29        19.07 o                         
  -4   8   4         19.79         24.77        11.43 o                         
  -3   8   4         44.45         57.50        10.52 o                         
  -2   8   4         73.74         61.65        10.48 o                         
  -1   8   4        113.35        114.67        26.58 o                         
   0   8   4         39.60         49.87         8.52 o                         
   1   8   4        771.39        764.91        39.72 o                         
   2   8   4          3.60          0.77         5.46 o                         
   3   8   4         89.43         88.64        10.35 o                         
   4   8   4         10.23          9.52         6.41 o                         
   5   8   4        127.46        103.75        14.09 o                         
   6   8   4        113.74        114.30        14.80 o                         
   7   8   4        271.34        285.41        24.90 o                         
   8   8   4         32.39         23.12        10.72 o                         
   9   8   4         30.65         36.13        10.89 o                         
  10   8   4         23.96         22.11        11.83 o                         
  -7   9   4          1.20        -14.46        14.46 o                         
  -6   9   4         77.50         40.32        15.52 o                         
  -5   9   4          5.16        -11.52        11.52 o                         
  -4   9   4          2.58         -3.54         9.99 o                         
  -3   9   4         66.04         82.33        13.89 o                         
  -2   9   4         25.76         16.44         8.88 o                         
  -1   9   4        195.61        167.89        21.58 o                         
   0   9   4        192.69        193.13        17.03 o                         
   1   9   4        759.03        789.54        42.61 o                         
   2   9   4        137.03        134.17        13.89 o                         
   3   9   4        225.21        220.37        18.31 o                         
   4   9   4         11.54          3.93         6.99 o                         
   5   9   4        573.93        568.74        34.34 o                         
   6   9   4        131.74        131.62        20.69 o                         
   7   9   4          2.02         -1.05         9.79 o                         
   8   9   4          0.23         -6.22         9.58 o                         
   9   9   4          0.22          7.69        10.01 o                         
  -6  10   4         23.64          4.08        14.95 o                         
  -5  10   4        132.05        138.11        25.93 o                         
  -4  10   4        112.85         81.72        21.15 o                         
  -3  10   4        518.65        555.44        51.63 o                         
  -2  10   4        338.86        395.73        40.09 o                         
  -1  10   4         47.61         30.26        10.59 o                         
   0  10   4         41.00         41.71         9.56 o                         
   1  10   4         55.16         45.72        19.32 o                         
   2  10   4          4.55          4.30         6.96 o                         
   3  10   4         80.02         89.96        15.67 o                         
   4  10   4         68.03         72.49        12.26 o                         
   5  10   4          0.47          3.47         7.68 o                         
   6  10   4          0.33         -4.05         7.22 o                         
   7  10   4        198.00        191.44        21.62 o                         
   8  10   4          1.02         -9.91         9.91 o                         
   9  10   4         96.95         36.24        20.75 o                         
  -5  11   4          7.27         25.88        17.59 o                         
  -4  11   4         19.84         26.11        15.31 o                         
  -3  11   4         48.00         50.88        16.96 o                         
  -2  11   4         91.24         70.82        27.39 o                         
  -1  11   4         43.04         21.31        12.27 o                         
   0  11   4        185.75        163.16        20.06 o                         
   1  11   4         27.90         18.27        11.36 o                         
   2  11   4         67.28         77.26        13.40 o                         
   3  11   4        503.38        520.42        38.33 o                         
   4  11   4          0.24          3.79         8.33 o                         
   5  11   4        236.93        244.03        24.94 o                         
   6  11   4         17.07         13.63        10.24 o                         
   7  11   4         35.46         30.97        12.83 o                         
   8  11   4          0.18          4.69        13.32 o                         
  -4  12   4          0.99         -4.05        16.55 o                         
  -3  12   4          7.69        -13.27        13.27 o                         
  -2  12   4         22.85         52.67        16.87 o                         
  -1  12   4        103.11        124.40        21.50 o                         
   0  12   4        132.88        159.28        28.52 o                         
   1  12   4        220.07        212.06        23.20 o                         
   2  12   4          5.30         10.37        11.80 o                         
   3  12   4        225.22        268.92        26.35 o                         
   4  12   4          2.15          1.13         9.79 o                         
   5  12   4          0.57          3.19        10.94 o                         
   6  12   4         11.54         23.69        11.76 o                         
   7  12   4         19.27         18.06        16.77 o                         
  -2  13   4         54.52         54.69        19.35 o                         
  -1  13   4        104.71        113.33        36.51 o                         
   0  13   4        111.48        134.47        29.72 o                         
   1  13   4          0.33          5.31        16.82 o                         
   2  13   4         36.29         34.68        15.65 o                         
   3  13   4          0.73         -9.34        10.87 o                         
   4  13   4          2.59          9.26        11.22 o                         
   5  13   4        203.65        210.41        25.68 o                         
  -3 -13   5         40.65         -4.17        30.24 o                         
  -2 -13   5        132.49        151.95       126.69 o                         
  -1 -13   5         21.32         29.42        19.93 o                         
   0 -13   5        138.71         88.11        42.75 o                         
   1 -13   5          5.05          7.26        18.70 o                         
   2 -13   5         62.90         85.89        41.25 o                         
  -5 -12   5         30.37         43.27        35.97 o                         
  -4 -12   5         89.47         52.69        55.06 o                         
  -3 -12   5         14.06          4.30        21.11 o                         
  -2 -12   5          0.24         -5.68        14.90 o                         
  -1 -12   5          3.45          1.14        18.78 o                         
   0 -12   5          0.23          8.97        19.33 o                         
   1 -12   5         11.68         29.89        23.72 o                         
   2 -12   5         59.90         97.80        25.10 o                         
   3 -12   5          0.76         22.12        19.23 o                         
   4 -12   5        171.81        194.25        36.13 o                         
  -6 -11   5         26.74         35.14        14.12 o                         
  -5 -11   5          8.78         -5.33        11.63 o                         
  -4 -11   5         48.88         66.65        23.02 o                         
  -3 -11   5          4.01         -3.63        14.46 o                         
  -2 -11   5         23.25         43.83        19.86 o                         
  -1 -11   5         24.24         25.58        16.79 o                         
   0 -11   5        302.96        393.12        68.18 o                         
   1 -11   5         48.82         88.03        31.52 o                         
   2 -11   5         46.51         67.76        17.56 o                         
   3 -11   5          0.81        -10.85        10.85 o                         
   4 -11   5         78.72         92.35        33.64 o                         
   5 -11   5          8.30          4.18        15.46 o                         
   6 -11   5          2.76         10.15        18.66 o                         
  -7 -10   5          0.84         10.58        10.38 o                         
  -6 -10   5         59.68         58.98        13.60 o                         
  -5 -10   5         14.64          5.68        10.63 o                         
  -4 -10   5        182.48        201.19        27.70 o                         
  -3 -10   5        116.66         98.62        16.68 o                         
  -2 -10   5          8.16         11.39         8.92 o                         
  -1 -10   5         70.63         78.28        22.93 o                         
   0 -10   5         12.60         11.92        10.79 o                         
   1 -10   5         83.58         96.60        15.12 o                         
   2 -10   5          7.65         -2.00         9.14 o                         
   3 -10   5        158.44        177.56        45.54 o                         
   4 -10   5        114.03         98.74        31.24 o                         
   5 -10   5          0.74         -8.47        12.03 o                         
   6 -10   5        106.58        107.71        17.49 o                         
   7 -10   5          0.21         -3.59        14.15 o                         
  -8  -9   5        121.63        134.39        18.38 o                         
  -7  -9   5         22.81         16.90        10.41 o                         
  -6  -9   5         20.79         29.23        10.04 o                         
  -5  -9   5         30.35         14.47         9.79 o                         
  -4  -9   5         30.29         13.75         8.76 o                         
  -3  -9   5         51.15         61.96        11.44 o                         
  -2  -9   5        381.02        388.98        30.92 o                         
  -1  -9   5          0.58          2.69         7.23 o                         
   0  -9   5        454.68        524.30        55.48 o                         
   1  -9   5         91.84         69.97        12.75 o                         
   2  -9   5         23.79         34.04        11.91 o                         
   3  -9   5        696.48        779.65        91.42 o                         
   4  -9   5         72.39         67.80        12.22 o                         
   5  -9   5          0.13          7.82         9.44 o                         
   6  -9   5         36.15         34.48        12.81 o                         
   7  -9   5          0.30         -2.36        11.36 o                         
   8  -9   5          1.93         -8.03        12.21 o                         
  -8  -8   5          8.90         12.60         9.89 o                         
  -7  -8   5         72.34         72.01        13.53 o                         
  -6  -8   5         81.65         96.79        13.09 o                         
  -5  -8   5         11.97         19.07         7.97 o                         
  -4  -8   5        476.32        494.12        48.57 o                         
  -3  -8   5        256.95        265.74        21.81 o                         
  -2  -8   5         30.68         31.26         7.32 o                         
  -1  -8   5        411.59        437.81        46.83 o                         
   0  -8   5         94.89         71.77        22.85 o                         
   1  -8   5         27.30         24.20         8.23 o                         
   2  -8   5        353.84        404.43        23.38 o                         
   3  -8   5        171.68        190.19        16.88 o                         
   4  -8   5        415.54        434.84        42.51 o                         
   5  -8   5        197.92        230.87        23.78 o                         
   6  -8   5        111.60        162.90        17.75 o                         
   7  -8   5         18.11          8.70        13.31 o                         
   8  -8   5        208.31        200.65        24.17 o                         
   9  -8   5         15.92         -8.16        20.40 o                         
  -9  -7   5         31.92         30.49        12.40 o                         
  -8  -7   5         26.50         44.21        12.26 o                         
  -7  -7   5        178.05        207.94        32.25 o                         
  -6  -7   5         20.20         19.43         8.50 o                         
  -5  -7   5        105.78        114.05        13.74 o                         
  -4  -7   5         22.85         26.50         9.56 o                         
  -3  -7   5         64.94         61.68        10.29 o                         
  -2  -7   5        263.89        273.60        20.41 o                         
  -1  -7   5         14.49         16.68         5.11 o                         
   0  -7   5        507.49        502.14        25.70 o                         
   1  -7   5        568.16        591.14        28.37 o                         
   2  -7   5        449.01        477.93        25.59 o                         
   3  -7   5          2.81         -2.72         4.99 o                         
   4  -7   5        742.43        760.90        40.46 o                         
   5  -7   5         31.55         39.96         8.58 o                         
   6  -7   5         56.99         54.08        11.44 o                         
   7  -7   5        155.67        161.53        19.09 o                         
   8  -7   5        172.32        164.16        20.88 o                         
   9  -7   5          5.45          0.52        12.18 o                         
  -9  -6   5         30.43         36.33        11.83 o                         
  -8  -6   5         18.18         31.52        10.56 o                         
  -7  -6   5        107.46         93.93        13.36 o                         
  -6  -6   5        164.23        186.81        19.61 o                         
  -5  -6   5         72.92         70.17        10.78 o                         
  -4  -6   5        116.28        142.56        13.42 o                         
  -3  -6   5        735.51        731.55        39.88 o                         
  -2  -6   5        239.46        256.75        19.41 o                         
  -1  -6   5        372.82        375.20        19.75 o                         
   0  -6   5        142.34        142.61        11.54 o                         
   1  -6   5        979.55        976.15        41.23 o                         
   2  -6   5        125.59        159.82        11.73 o                         
   3  -6   5        717.03        720.70        33.82 o                         
   4  -6   5        434.86        451.48        39.48 o                         
   5  -6   5         23.05         14.70         6.77 o                         
   6  -6   5          3.42          1.75         7.00 o                         
   7  -6   5         62.23         43.72        11.69 o                         
   8  -6   5        113.27        134.49        17.47 o                         
   9  -6   5         11.86         23.71        12.47 o                         
  10  -6   5          2.27         -1.00        12.53 o                         
 -10  -5   5          0.43         16.28        12.71 o                         
  -9  -5   5         39.18         40.70        12.67 o                         
  -8  -5   5         90.72         99.41        14.52 o                         
  -7  -5   5        268.85        287.51        24.05 o                         
  -6  -5   5         10.87          8.27         6.61 o                         
  -5  -5   5        578.41        611.91        35.94 o                         
  -4  -5   5        303.92        315.72        19.05 o                         
  -3  -5   5        528.62        548.07        28.67 o                         
  -2  -5   5        445.80        466.19        23.68 o                         
  -1  -5   5        147.72        124.67        13.91 o                         
   0  -5   5        224.71        224.93        12.52 o                         
   1  -5   5        316.75        295.65        15.17 o                         
   2  -5   5         32.09         18.07         4.70 o                         
   3  -5   5        348.57        324.89        18.62 o                         
   4  -5   5        485.05        504.12        28.23 o                         
   5  -5   5         92.48        107.98        11.24 o                         
   6  -5   5          0.47         -5.08         5.08 o                         
   7  -5   5          0.32          4.49         7.30 o                         
   8  -5   5        105.81        102.21        13.70 o                         
   9  -5   5          0.85         15.90        10.70 o                         
  10  -5   5        107.12        111.15        17.59 o                         
 -10  -4   5          1.86         -2.70         9.37 o                         
  -9  -4   5         87.66         87.08        17.10 o                         
  -8  -4   5          9.69         -2.64         7.53 o                         
  -7  -4   5         10.27         10.63         7.87 o                         
  -6  -4   5         19.99         29.70         7.22 o                         
  -5  -4   5         39.37         45.43         7.48 o                         
  -4  -4   5        184.97        172.50        12.24 o                         
  -3  -4   5       1028.16       1024.97        42.33 o                         
  -2  -4   5        173.29        203.96        13.52 o                         
  -1  -4   5        283.74        257.69        14.26 o                         
   0  -4   5       1081.41       1064.59        40.81 o                         
   1  -4   5         47.90         47.80         4.82 o                         
   2  -4   5         51.07         45.03         5.75 o                         
   3  -4   5        211.18        204.20        12.26 o                         
   4  -4   5        324.09        354.80        19.22 o                         
   5  -4   5          0.76         -1.59         3.99 o                         
   6  -4   5        300.29        321.85        21.18 o                         
   7  -4   5         18.65          0.28         7.31 o                         
   8  -4   5         98.78        101.28        13.49 o                         
   9  -4   5          1.67         -3.57         8.93 o                         
  10  -4   5          6.74         -1.60        10.49 o                         
 -10  -3   5         11.45         19.34        11.29 o                         
  -9  -3   5         87.90         86.10        15.94 o                         
  -8  -3   5         76.63         79.17        12.39 o                         
  -7  -3   5        133.05        139.87        17.27 o                         
  -6  -3   5         54.73         39.68         7.92 o                         
  -5  -3   5        227.64        259.21        17.41 o                         
  -4  -3   5        418.27        408.09        23.97 o                         
  -3  -3   5        112.08         96.77         7.93 o                         
  -2  -3   5         58.22         54.70         4.99 o                         
  -1  -3   5       1083.12       1081.46        42.93 o                         
   0  -3   5        536.61        528.85        24.39 o                         
   1  -3   5        207.61        205.32        10.49 o                         
   2  -3   5        168.06        147.50         9.45 o                         
   3  -3   5        353.53        379.35        18.10 o                         
   4  -3   5         11.47          7.13         4.25 o                         
   5  -3   5        722.96        689.91        33.00 o                         
   6  -3   5         58.55         59.02         8.55 o                         
   7  -3   5        225.32        207.91        15.71 o                         
   8  -3   5         77.03         63.19        10.25 o                         
   9  -3   5        248.37        249.78        20.73 o                         
  10  -3   5         95.51         91.75        14.49 o                         
  11  -3   5          4.77        -11.22        11.22 o                         
 -10  -2   5          0.24         -1.36         8.67 o                         
  -9  -2   5         77.95         91.24        14.74 o                         
  -8  -2   5         72.37         34.96        11.26 o                         
  -7  -2   5         40.33         36.74         8.17 o                         
  -6  -2   5         27.11         34.81         6.90 o                         
  -5  -2   5         40.57         32.27         8.43 o                         
  -4  -2   5         82.89         70.53         7.87 o                         
  -3  -2   5       3469.57       3718.22       130.57 o                         
  -2  -2   5          1.75          2.62         2.37 o                         
  -1  -2   5       1331.76       1323.25        45.95 o                         
   0  -2   5        340.71        367.50        15.39 o                         
   1  -2   5       1799.07       1746.13        71.44 o                         
   2  -2   5        157.10        145.71         9.98 o                         
   3  -2   5        395.70        368.25        15.00 o                         
   4  -2   5          2.24          1.43         2.25 o                         
   5  -2   5        466.62        456.90        21.69 o                         
   6  -2   5        160.59        192.04        16.37 o                         
   7  -2   5         63.68         47.62         7.89 o                         
   8  -2   5        644.67        735.35        40.29 o                         
   9  -2   5          0.94         -5.31         5.86 o                         
  10  -2   5          5.07          9.21        10.03 o                         
  11  -2   5         15.30         12.34         9.50 o                         
 -10  -1   5          5.18         13.26         9.09 o                         
  -9  -1   5         69.21         82.47        13.90 o                         
  -8  -1   5        150.83        144.39        15.43 o                         
  -7  -1   5        996.55       1059.18        51.00 o                         
  -6  -1   5         54.66         53.64         8.48 o                         
  -5  -1   5        791.41        768.51        37.13 o                         
  -4  -1   5          0.78         -1.61         2.72 o                         
  -3  -1   5        652.29        701.47        27.15 o                         
  -2  -1   5        260.04        273.47        12.56 o                         
  -1  -1   5        455.56        462.33        18.09 o                         
   0  -1   5       1645.33       1826.08        63.04 o                         
   1  -1   5        845.37        803.69        32.59 o                         
   2  -1   5       1166.33       1139.06        37.64 o                         
   3  -1   5        240.98        246.64        10.36 o                         
   4  -1   5        405.80        333.85        13.69 o                         
   5  -1   5        349.36        336.47        13.96 o                         
   6  -1   5        295.63        296.02        17.11 o                         
   7  -1   5        298.85        262.10        18.64 o                         
   8  -1   5          1.57         -1.22         5.74 o                         
   9  -1   5          0.23          7.01         6.60 o                         
  10  -1   5         24.16         17.74         8.59 o                         
  11  -1   5          7.04          8.01        10.85 o                         
 -10   0   5         14.64          2.30         9.52 o                         
  -9   0   5         72.41         54.26        13.99 o                         
  -8   0   5         12.24         29.26         8.88 o                         
  -7   0   5         14.79         -3.87         9.67 o                         
  -6   0   5        589.78        597.89        35.70 o                         
  -5   0   5          1.96         -2.09         3.32 o                         
  -4   0   5        125.23        140.66        10.37 o                         
  -3   0   5        303.29        297.90        13.95 o                         
  -2   0   5        738.17        735.13        27.99 o                         
  -1   0   5        155.90        182.35         9.73 o                         
   0   0   5         40.36         44.74         8.86 o                         
   1   0   5       6876.81       6346.49       211.80 o                         
   2   0   5       3473.97       3400.86       106.03 o                         
   3   0   5        881.02        827.52        27.05 o                         
   4   0   5        177.46        161.17         8.83 o                         
   5   0   5        116.85        129.54         7.53 o                         
   6   0   5        199.02        221.45        10.73 o                         
   7   0   5         89.80         95.65         8.16 o                         
   8   0   5        167.99        159.68        13.20 o                         
   9   0   5         18.76         22.89         8.21 o                         
  10   0   5         12.46         12.85         8.50 o                         
  11   0   5          0.36         17.97        10.88 o                         
 -10   1   5         39.79         46.86        12.64 o                         
  -9   1   5          4.42          9.93         9.11 o                         
  -8   1   5          3.62         -4.60         6.18 o                         
  -7   1   5        554.81        625.23        42.14 o                         
  -6   1   5        151.14        160.01        14.60 o                         
  -5   1   5       2308.24       2299.60        94.07 o                         
  -4   1   5        264.90        306.28        15.97 o                         
  -3   1   5       1209.24       1205.10        42.88 o                         
  -2   1   5        927.09        990.50        37.48 o                         
  -1   1   5         25.58         17.55         4.09 o                         
   0   1   5        101.84        128.29         7.74 o                         
   1   1   5          2.20          4.07         2.23 o                         
   2   1   5        442.02        469.50        16.13 o                         
   3   1   5        331.43        313.09        12.34 o                         
   4   1   5        285.42        291.89        11.98 o                         
   5   1   5          3.73          0.70         3.25 o                         
   6   1   5          9.91         16.75         3.65 o                         
   7   1   5         24.09         26.66         4.74 o                         
   8   1   5          9.46          4.16         4.89 o                         
   9   1   5        103.33        111.83        12.39 o                         
  10   1   5         44.87         53.31        10.66 o                         
  11   1   5          0.14         -1.75         8.44 o                         
 -10   2   5          6.50          1.05        10.85 o                         
  -9   2   5        262.16        240.49        22.87 o                         
  -8   2   5         99.32         99.93        16.20 o                         
  -7   2   5          0.84         -4.06         6.09 o                         
  -6   2   5        671.60        745.78        39.39 o                         
  -5   2   5        265.80        257.63        17.24 o                         
  -4   2   5        108.33        130.85         9.72 o                         
  -3   2   5       1138.35       1060.14        40.57 o                         
  -2   2   5       5727.81       6224.51       210.16 o                         
  -1   2   5        268.49        229.74        11.01 o                         
   0   2   5        303.52        264.26        13.51 o                         
   1   2   5        133.56        148.99        10.53 o                         
   2   2   5        223.20        225.38        12.77 o                         
   3   2   5         67.51         73.90         5.02 o                         
   4   2   5        272.79        303.28        14.73 o                         
   5   2   5        138.30        152.78         7.65 o                         
   6   2   5        260.56        308.84        13.35 o                         
   7   2   5         42.03         30.78         4.96 o                         
   8   2   5         76.99         78.67         9.34 o                         
   9   2   5        698.20        689.15        38.34 o                         
  10   2   5          1.48          0.65         7.46 o                         
  11   2   5         68.60         90.58        14.25 o                         
 -10   3   5          0.34         -2.69        12.30 o                         
  -9   3   5         11.73         17.22        11.12 o                         
  -8   3   5          3.90         -1.27         7.75 o                         
  -7   3   5        200.63        224.59        18.13 o                         
  -6   3   5          7.93         -5.35         5.35 o                         
  -5   3   5         47.86         46.72         7.95 o                         
  -4   3   5       1848.86       1810.60        71.35 o                         
  -3   3   5        623.70        675.23        26.88 o                         
  -2   3   5       1441.93       1597.88        66.20 o                         
  -1   3   5       1792.27       1861.49        68.78 o                         
   0   3   5       2719.54       2817.01       101.40 o                         
   1   3   5       1119.49       1186.80        47.45 o                         
   2   3   5       1404.41       1398.00        46.77 o                         
   3   3   5        233.13        218.57         9.72 o                         
   4   3   5         41.18         56.33         4.84 o                         
   5   3   5       1467.93       1488.01        45.95 o                         
   6   3   5          0.47          1.39         3.28 o                         
   7   3   5        161.34        162.98        10.81 o                         
   8   3   5          3.40          7.30         4.93 o                         
   9   3   5          5.24         14.80         7.81 o                         
  10   3   5        138.48        138.66        14.84 o                         
  11   3   5          2.58          4.59        10.53 o                         
  -9   4   5         27.52         34.77        13.10 o                         
  -8   4   5        298.65        365.79        28.53 o                         
  -7   4   5         50.88         30.52         8.17 o                         
  -6   4   5         16.07          9.10         7.10 o                         
  -5   4   5          1.94          3.63         5.28 o                         
  -4   4   5        331.82        319.24        19.73 o                         
  -3   4   5       1767.97       1694.39        67.19 o                         
  -2   4   5        323.12        371.48        19.12 o                         
  -1   4   5          2.84         21.56         4.34 o                         
   0   4   5        479.14        553.23        24.79 o                         
   1   4   5       1141.16       1043.98        44.60 o                         
   2   4   5        107.09        134.13         9.18 o                         
   3   4   5         16.17         20.48         4.33 o                         
   4   4   5         49.01         47.70         4.46 o                         
   5   4   5        171.81        194.27        17.91 o                         
   6   4   5         21.16         18.73         4.33 o                         
   7   4   5        166.97        196.79        13.87 o                         
   8   4   5         67.59         71.09         9.56 o                         
   9   4   5         40.13         46.38         9.75 o                         
  10   4   5         31.86         55.66        11.09 o                         
  11   4   5         52.94         37.83        11.43 o                         
  -9   5   5         47.68         67.79        18.56 o                         
  -8   5   5         10.05          9.62        11.18 o                         
  -7   5   5        569.31        588.00        38.40 o                         
  -6   5   5         66.11         62.06        11.05 o                         
  -5   5   5         92.44         95.12        13.18 o                         
  -4   5   5         91.75         95.68        10.62 o                         
  -3   5   5        512.98        544.62        28.50 o                         
  -2   5   5        802.70        726.58        31.27 o                         
  -1   5   5        176.47        181.19        10.32 o                         
   0   5   5       1866.01       1941.97        80.75 o                         
   1   5   5        893.60        820.49        49.83 o                         
   2   5   5        687.98        617.98        26.46 o                         
   3   5   5        642.07        660.47        26.58 o                         
   4   5   5        356.07        361.93        18.14 o                         
   5   5   5       1060.03       1039.74        40.27 o                         
   6   5   5         94.66         96.45        21.60 o                         
   7   5   5        697.33        697.86        34.80 o                         
   8   5   5          5.62          9.52         5.87 o                         
   9   5   5          9.98         -2.23         6.93 o                         
  10   5   5          7.11         13.58         9.38 o                         
  11   5   5          8.78          4.48        10.11 o                         
  -9   6   5         60.05         56.30        18.10 o                         
  -8   6   5         73.10         50.08        13.40 o                         
  -7   6   5         13.46         29.27        10.93 o                         
  -6   6   5        257.30        244.66        21.32 o                         
  -5   6   5         79.28         69.24        10.43 o                         
  -4   6   5        392.27        402.32        23.38 o                         
  -3   6   5        880.04        847.52        41.91 o                         
  -2   6   5        301.29        294.00        17.86 o                         
  -1   6   5         26.56         32.04         5.97 o                         
   0   6   5        644.24        556.40        27.86 o                         
   1   6   5        772.61        710.93        31.85 o                         
   2   6   5       1733.52       1927.25        83.93 o                         
   3   6   5        263.50        241.07        25.71 o                         
   4   6   5        155.03        139.52        18.87 o                         
   5   6   5         44.44         51.22        10.52 o                         
   6   6   5        155.63        150.31        14.73 o                         
   7   6   5          5.36         19.99         7.93 o                         
   8   6   5         97.10         68.59        11.63 o                         
   9   6   5        126.00        132.91        16.67 o                         
  10   6   5          0.46         -3.32         8.69 o                         
  11   6   5         42.66         67.84        14.86 o                         
  -8   7   5          5.78         13.58        13.67 o                         
  -7   7   5        130.52        171.34        24.45 o                         
  -6   7   5        101.54        119.31        20.21 o                         
  -5   7   5        207.75        213.99        27.78 o                         
  -4   7   5        147.06        127.55        15.58 o                         
  -3   7   5        155.84        173.84        18.65 o                         
  -2   7   5        792.90        724.22        37.24 o                         
  -1   7   5         30.36         22.06         5.90 o                         
   0   7   5       1605.39       1666.46        67.77 o                         
   1   7   5        277.68        267.91        33.12 o                         
   2   7   5        118.32        109.55        11.15 o                         
   3   7   5        209.93        229.28        17.51 o                         
   4   7   5        198.58        226.83        17.33 o                         
   5   7   5        603.58        664.03        37.55 o                         
   6   7   5         71.01         81.52        11.76 o                         
   7   7   5         55.10         48.96        10.15 o                         
   8   7   5         62.97         75.60        22.46 o                         
   9   7   5         23.81         39.58        11.57 o                         
  10   7   5         18.20         22.83        12.02 o                         
  -8   8   5         80.96        109.44        24.30 o                         
  -7   8   5          7.05         27.52        15.60 o                         
  -6   8   5          4.52         16.48        13.77 o                         
  -5   8   5         10.43         -6.57         8.52 o                         
  -4   8   5        755.34        739.50        47.44 o                         
  -3   8   5        325.35        343.26        32.00 o                         
  -2   8   5         41.23         32.81         8.79 o                         
  -1   8   5        293.06        285.17        20.63 o                         
   0   8   5        329.55        366.08        23.96 o                         
   1   8   5       1389.69       1425.24        63.50 o                         
   2   8   5         30.34         23.99         7.73 o                         
   3   8   5          7.46         -0.30         5.72 o                         
   4   8   5         12.38          7.24         5.41 o                         
   5   8   5         36.90         32.63        16.67 o                         
   6   8   5          1.08          7.86         8.04 o                         
   7   8   5          2.67          9.95        10.40 o                         
   8   8   5          7.69          5.39         9.23 o                         
   9   8   5         79.15         44.01        14.22 o                         
  10   8   5         12.84         -6.72        10.02 o                         
  -7   9   5         59.80         29.07        16.79 o                         
  -6   9   5          0.85         -5.64        14.15 o                         
  -5   9   5         34.36         33.19        14.91 o                         
  -4   9   5        689.97        543.72        45.21 o                         
  -3   9   5        408.14        442.85        31.92 o                         
  -2   9   5         48.78         41.01        11.36 o                         
  -1   9   5          4.04         -0.57         7.64 o                         
   0   9   5         12.74         12.44         6.88 o                         
   1   9   5         96.34         93.04        25.25 o                         
   2   9   5         40.21         31.85         8.10 o                         
   3   9   5          2.60         -0.93         6.02 o                         
   4   9   5         26.78         19.37         8.60 o                         
   5   9   5        796.33        782.81        51.61 o                         
   6   9   5        106.33        132.54        16.07 o                         
   7   9   5        153.65        158.62        18.18 o                         
   8   9   5         50.27         47.47        13.85 o                         
   9   9   5         27.73         45.84        12.66 o                         
  -6  10   5          7.33          7.98        18.52 o                         
  -5  10   5          6.15        -12.48        14.05 o                         
  -4  10   5         43.83         36.72        16.61 o                         
  -3  10   5        101.55         95.71        25.52 o                         
  -2  10   5        114.04        125.74        20.32 o                         
  -1  10   5          5.37          1.14         8.34 o                         
   0  10   5         12.49         14.15         7.81 o                         
   1  10   5       1163.90       1191.22        63.55 o                         
   2  10   5        199.21        239.74        20.14 o                         
   3  10   5        120.57        133.45        16.66 o                         
   4  10   5        498.89        534.57        50.04 o                         
   5  10   5          8.91          7.13         6.82 o                         
   6  10   5          5.54         16.77         9.60 o                         
   7  10   5          7.77         -5.19         9.94 o                         
   8  10   5          9.11         19.05        13.33 o                         
   9  10   5         29.93         32.73        24.30 o                         
  -5  11   5         18.78          4.54        19.90 o                         
  -4  11   5         58.84         69.93        26.36 o                         
  -3  11   5        281.22        376.33        43.98 o                         
  -2  11   5        236.25        219.82        29.14 o                         
  -1  11   5         60.45         49.40        16.00 o                         
   0  11   5        614.64        698.01        47.57 o                         
   1  11   5         47.09         63.45        11.92 o                         
   2  11   5          8.88         17.57         8.92 o                         
   3  11   5         32.67         21.71        10.18 o                         
   4  11   5         23.13         19.82         9.85 o                         
   5  11   5         80.84         96.95        14.48 o                         
   6  11   5         31.03         14.22        11.13 o                         
   7  11   5         85.43         73.39        16.08 o                         
   8  11   5         57.10         44.21        18.22 o                         
  -4  12   5        128.00        139.42        35.57 o                         
  -3  12   5         22.49         18.71        17.28 o                         
  -2  12   5          7.07         -5.31        13.35 o                         
  -1  12   5          0.02          8.80        15.03 o                         
   0  12   5         48.39         81.46        22.51 o                         
   1  12   5         56.59         65.17        14.91 o                         
   2  12   5         41.70         34.37        13.05 o                         
   3  12   5         35.01         28.42        13.59 o                         
   4  12   5        210.17        235.59        25.28 o                         
   5  12   5         66.99         65.42        14.46 o                         
   6  12   5          5.00         -5.77         9.83 o                         
   7  12   5          2.59         -2.40        19.28 o                         
  -2  13   5          4.01         10.89        17.56 o                         
  -1  13   5         50.19         34.89        21.45 o                         
   0  13   5        357.45        337.60        46.51 o                         
   1  13   5         35.10         57.06        27.64 o                         
   2  13   5          0.62          9.13        12.79 o                         
   3  13   5         27.36         18.69        15.28 o                         
   4  13   5         20.00         32.24        15.24 o                         
   5  13   5        190.13        176.67        38.43 o                         
  -2 -13   6         12.20          5.21        33.37 o                         
  -1 -13   6         31.73         35.69        23.08 o                         
   0 -13   6         97.28        109.35        41.12 o                         
  -4 -12   6         26.06          9.03        18.81 o                         
  -3 -12   6          2.48         25.85        17.02 o                         
  -2 -12   6         97.69         90.76        26.09 o                         
  -1 -12   6         21.02         38.94        19.03 o                         
   0 -12   6         11.40         32.31        23.41 o                         
   1 -12   6          1.99          8.75        22.42 o                         
   2 -12   6         47.43         60.42        37.28 o                         
   3 -12   6         10.72          1.61        17.56 o                         
   4 -12   6         23.74         21.18        19.98 o                         
  -5 -11   6          9.81          5.02        19.44 o                         
  -4 -11   6          5.58          5.83        14.43 o                         
  -3 -11   6         25.13         35.55        15.70 o                         
  -2 -11   6         11.48         -1.74        12.04 o                         
  -1 -11   6         30.40         16.46        13.28 o                         
   0 -11   6        198.72        203.18        39.96 o                         
   1 -11   6          3.77         19.50        15.00 o                         
   2 -11   6        129.61        125.30        22.69 o                         
   3 -11   6         60.23         47.63        19.94 o                         
   4 -11   6         21.98         48.22        17.76 o                         
   5 -11   6          1.19         17.69        16.48 o                         
   6 -11   6          1.25        -22.94        25.02 o                         
  -7 -10   6          3.49         -0.95        19.60 o                         
  -6 -10   6          9.90         24.79        13.21 o                         
  -5 -10   6         17.56         18.87        11.95 o                         
  -4 -10   6         95.25         76.22        20.09 o                         
  -3 -10   6          5.36          7.69        10.74 o                         
  -2 -10   6          5.95         25.31        12.81 o                         
  -1 -10   6        172.44        163.94        23.30 o                         
   0 -10   6          0.77          1.07        10.22 o                         
   1 -10   6          3.10         -9.56         9.68 o                         
   2 -10   6         46.37         26.30        17.18 o                         
   3 -10   6         14.39          0.36        12.41 o                         
   4 -10   6         29.36          9.65        17.68 o                         
   5 -10   6         35.14         29.43        15.74 o                         
   6 -10   6          9.34          0.89        11.61 o                         
   7 -10   6          0.50         -2.62        11.61 o                         
  -7  -9   6         50.82         35.79        12.30 o                         
  -6  -9   6         69.77         74.12        13.98 o                         
  -5  -9   6         78.80         99.54        17.18 o                         
  -4  -9   6          6.47          9.65         9.22 o                         
  -3  -9   6          9.01          1.55         8.03 o                         
  -2  -9   6          8.38         11.42         9.97 o                         
  -1  -9   6          0.19         -0.10         8.86 o                         
   0  -9   6        355.57        403.27        36.78 o                         
   1  -9   6          3.61          8.09         8.80 o                         
   2  -9   6        135.39        107.77        22.90 o                         
   3  -9   6        288.70        231.56        27.13 o                         
   4  -9   6        368.93        372.77        31.10 o                         
   5  -9   6          4.84          9.27         9.41 o                         
   6  -9   6         34.71         28.70        11.73 o                         
   7  -9   6        159.18        119.19        19.58 o                         
   8  -9   6         84.49         48.30        17.34 o                         
  -8  -8   6          0.98          5.34         9.52 o                         
  -7  -8   6          3.39         -0.61         8.76 o                         
  -6  -8   6         19.55          7.93         7.64 o                         
  -5  -8   6         37.37         16.00         8.49 o                         
  -4  -8   6          0.65         19.54        10.18 o                         
  -3  -8   6        241.71        241.30        21.19 o                         
  -2  -8   6        444.93        448.53        31.68 o                         
  -1  -8   6        304.81        307.04        25.08 o                         
   0  -8   6        134.74        136.16        16.02 o                         
   1  -8   6         10.05          3.05         7.32 o                         
   2  -8   6          0.79         -5.13         5.63 o                         
   3  -8   6        122.13        138.49        15.40 o                         
   4  -8   6        375.93        422.81        35.30 o                         
   5  -8   6         42.24         32.56        10.51 o                         
   6  -8   6          4.83         -3.17         8.88 o                         
   7  -8   6         15.35         19.41        13.79 o                         
   8  -8   6         73.74         60.33        16.01 o                         
  -9  -7   6         10.76         -8.86        26.59 o                         
  -8  -7   6         11.13          6.26         9.73 o                         
  -7  -7   6         78.04         64.92        14.26 o                         
  -6  -7   6        153.32        145.87        16.66 o                         
  -5  -7   6        525.47        495.23        33.03 o                         
  -4  -7   6         14.48         -1.25         6.00 o                         
  -3  -7   6       1268.37       1289.28        66.68 o                         
  -2  -7   6          2.27         -2.01         5.67 o                         
  -1  -7   6          0.88         -3.68         5.17 o                         
   0  -7   6        188.38        174.10        14.46 o                         
   1  -7   6        101.13        115.69        11.61 o                         
   2  -7   6         52.85         45.89         8.89 o                         
   3  -7   6        205.58        203.85        19.09 o                         
   4  -7   6        366.89        390.41        27.58 o                         
   5  -7   6          0.67         -5.84         6.70 o                         
   6  -7   6        351.00        325.60        25.59 o                         
   7  -7   6          9.55         -7.30         9.28 o                         
   8  -7   6          4.47         12.28        11.56 o                         
   9  -7   6          3.54          8.24        12.04 o                         
  -9  -6   6         53.18         64.14        15.07 o                         
  -8  -6   6          2.63         -6.03         8.19 o                         
  -7  -6   6         27.71         27.09         9.99 o                         
  -6  -6   6         22.28          9.47         7.70 o                         
  -5  -6   6         11.28         -4.21         6.57 o                         
  -4  -6   6        503.26        562.88        32.59 o                         
  -3  -6   6        141.94        163.47        17.95 o                         
  -2  -6   6         42.20         36.74         6.85 o                         
  -1  -6   6        614.34        658.63        30.10 o                         
   0  -6   6         34.79         33.16         5.38 o                         
   1  -6   6        507.22        595.65        28.73 o                         
   2  -6   6        430.27        427.90        23.27 o                         
   3  -6   6        347.22        372.97        26.13 o                         
   4  -6   6        576.18        592.38        36.57 o                         
   5  -6   6          0.32          1.34         5.96 o                         
   6  -6   6        211.76        211.58        19.27 o                         
   7  -6   6          1.20          4.15         9.09 o                         
   8  -6   6         83.20         92.82        16.21 o                         
   9  -6   6          1.36         -4.74        12.88 o                         
  10  -6   6          8.46          6.03        14.62 o                         
  -9  -5   6          0.49          9.18        11.26 o                         
  -8  -5   6         35.05         14.04        10.96 o                         
  -7  -5   6         83.75         58.83        11.48 o                         
  -6  -5   6         75.00         62.06        10.95 o                         
  -5  -5   6        478.33        481.92        31.09 o                         
  -4  -5   6        183.93        195.97        14.44 o                         
  -3  -5   6        306.97        290.66        16.95 o                         
  -2  -5   6        201.60        193.24        14.32 o                         
  -1  -5   6        537.37        543.75        25.09 o                         
   0  -5   6       2750.90       2703.56       109.47 o                         
   1  -5   6        814.51        850.55        36.40 o                         
   2  -5   6        463.67        440.77        22.79 o                         
   3  -5   6        362.32        365.17        20.32 o                         
   4  -5   6        313.11        346.56        19.80 o                         
   5  -5   6          6.84          0.84         4.82 o                         
   6  -5   6         13.68         11.34         7.07 o                         
   7  -5   6        294.77        277.67        23.21 o                         
   8  -5   6         70.96         47.92        12.05 o                         
   9  -5   6        202.88        195.34        22.10 o                         
  10  -5   6          3.40         -1.30        11.34 o                         
 -10  -4   6          1.22         50.57        32.32 o                         
  -9  -4   6        138.72        164.17        20.66 o                         
  -8  -4   6         29.07         32.37         9.74 o                         
  -7  -4   6         58.49         52.77        10.84 o                         
  -6  -4   6          0.18         -0.13         5.42 o                         
  -5  -4   6          1.81         -3.14         4.62 o                         
  -4  -4   6        543.23        548.62        30.19 o                         
  -3  -4   6        171.28        175.87        11.70 o                         
  -2  -4   6       1415.11       1415.51        50.54 o                         
  -1  -4   6       1564.93       1499.36        59.25 o                         
   0  -4   6         15.90          9.92         3.50 o                         
   1  -4   6         51.17         59.99         7.21 o                         
   2  -4   6        157.59        171.39        11.01 o                         
   3  -4   6        317.83        322.84        19.41 o                         
   4  -4   6          5.69         17.30         5.47 o                         
   5  -4   6         36.96         25.85         7.09 o                         
   6  -4   6         56.39         65.86         9.57 o                         
   7  -4   6        123.34         97.82        14.31 o                         
   8  -4   6        425.66        472.60        51.37 o                         
   9  -4   6         59.37         53.65        13.50 o                         
  10  -4   6         24.52         49.52        17.00 o                         
 -10  -3   6          6.41         -7.97         9.46 o                         
  -9  -3   6          2.07         -9.29         9.29 o                         
  -8  -3   6          0.18          5.76         8.62 o                         
  -7  -3   6         59.57         82.08        11.30 o                         
  -6  -3   6         20.16         16.41         6.41 o                         
  -5  -3   6       1104.03       1091.28        50.44 o                         
  -4  -3   6         83.80        120.17        10.84 o                         
  -3  -3   6        904.41        905.64        37.71 o                         
  -2  -3   6       1606.95       1608.66        56.75 o                         
  -1  -3   6        652.01        693.61        25.56 o                         
   0  -3   6         31.28         19.54         3.71 o                         
   1  -3   6         17.37         24.31         3.76 o                         
   2  -3   6       3095.74       3199.25       115.52 o                         
   3  -3   6        737.17        759.21        30.35 o                         
   4  -3   6       2345.67       2246.43        87.94 o                         
   5  -3   6         54.50         52.04         7.47 o                         
   6  -3   6         53.03         47.62         7.74 o                         
   7  -3   6        475.73        492.47        28.72 o                         
   8  -3   6         92.76         77.84        18.86 o                         
   9  -3   6        295.05        298.18        23.36 o                         
  10  -3   6          0.02          1.73        10.56 o                         
  11  -3   6          0.96        -13.06        13.06 o                         
 -10  -2   6         18.88         19.30        10.41 o                         
  -9  -2   6        311.15        286.66        25.09 o                         
  -8  -2   6         95.97         86.72        11.51 o                         
  -7  -2   6        173.79        162.85        16.29 o                         
  -6  -2   6          5.15          4.98         6.22 o                         
  -5  -2   6          1.71         -0.63         6.51 o                         
  -4  -2   6        159.79        164.93        12.46 o                         
  -3  -2   6         29.26         34.73         4.63 o                         
  -2  -2   6        927.07        950.42        36.09 o                         
  -1  -2   6       2756.89       2778.49        94.86 o                         
   0  -2   6       3080.58       3051.79       104.58 o                         
   1  -2   6       1184.44       1130.13        44.74 o                         
   2  -2   6        855.82        820.82        34.09 o                         
   3  -2   6       2280.33       2147.10        74.58 o                         
   4  -2   6        590.64        555.05        27.27 o                         
   5  -2   6         76.17         85.10         8.06 o                         
   6  -2   6         73.80         86.28         9.15 o                         
   7  -2   6          4.95          9.32         7.93 o                         
   8  -2   6        508.66        564.05        32.49 o                         
   9  -2   6         13.56         26.88         8.58 o                         
  10  -2   6        112.41         93.15        16.53 o                         
  11  -2   6         11.09         -2.46        11.57 o                         
 -10  -1   6         18.92          7.79        11.27 o                         
  -9  -1   6          1.21          4.54         8.36 o                         
  -8  -1   6         43.82         63.03        11.42 o                         
  -7  -1   6        289.40        337.39        24.87 o                         
  -6  -1   6        139.50        132.97        19.82 o                         
  -5  -1   6        754.32        795.27        38.59 o                         
  -4  -1   6        222.51        244.95        17.00 o                         
  -3  -1   6       3077.49       3072.83       109.89 o                         
  -2  -1   6        326.54        351.80        15.64 o                         
  -1  -1   6       2406.13       2475.11        85.41 o                         
   0  -1   6          2.56          9.13         6.18 o                         
   1  -1   6       1442.37       1516.76        56.04 o                         
   2  -1   6       4938.95       4983.21       175.77 o                         
   3  -1   6        835.90        778.39        27.02 o                         
   4  -1   6       2456.63       2407.30        71.34 o                         
   5  -1   6        264.15        283.64        12.73 o                         
   6  -1   6       1024.09       1006.25        40.23 o                         
   7  -1   6        398.21        423.39        23.37 o                         
   8  -1   6         64.82         78.78        14.12 o                         
   9  -1   6         12.44         25.40         8.81 o                         
  10  -1   6          8.13          8.51         9.16 o                         
  11  -1   6         32.87         22.83        10.78 o                         
 -10   0   6          3.40          6.15        10.16 o                         
  -9   0   6        235.49        235.10        22.43 o                         
  -8   0   6        127.17        115.45        14.61 o                         
  -7   0   6        769.21        742.73        43.71 o                         
  -6   0   6        959.36        902.96        49.05 o                         
  -5   0   6        753.85        781.20        37.48 o                         
  -4   0   6         12.77         15.21         4.60 o                         
  -3   0   6        400.90        456.91        20.58 o                         
  -2   0   6         13.35         15.78         3.58 o                         
  -1   0   6       3464.64       3255.12       111.38 o                         
   0   0   6       2050.08       2024.98        69.94 o                         
   1   0   6          7.39          7.40         2.78 o                         
   2   0   6       2345.41       2369.84        78.59 o                         
   3   0   6       1364.71       1340.25        43.04 o                         
   4   0   6        609.34        653.61        26.63 o                         
   5   0   6        383.41        393.69        15.41 o                         
   6   0   6          9.19          7.27         5.84 o                         
   7   0   6         45.94         38.75         7.88 o                         
   8   0   6        139.27        146.44        12.66 o                         
   9   0   6         38.02         24.22         7.88 o                         
  10   0   6         47.69         39.23        10.75 o                         
  11   0   6        132.38        154.52        18.97 o                         
 -10   1   6         44.08         52.08        13.98 o                         
  -9   1   6         65.41         79.22        13.47 o                         
  -8   1   6          1.53         -7.09         7.09 o                         
  -7   1   6        262.31        273.19        22.08 o                         
  -6   1   6         97.11         94.58        11.14 o                         
  -5   1   6       1306.74       1332.41        56.38 o                         
  -4   1   6        364.62        360.06        18.68 o                         
  -3   1   6        496.23        424.61        17.48 o                         
  -2   1   6       1312.50       1283.32        45.83 o                         
  -1   1   6       6424.36       6311.99       222.00 o                         
   0   1   6        315.44        361.96        21.97 o                         
   1   1   6        760.72        749.95        29.14 o                         
   2   1   6          5.85         14.27         3.26 o                         
   3   1   6        537.35        482.43        17.28 o                         
   4   1   6         26.31         18.09         2.92 o                         
   5   1   6         23.30         28.22         3.70 o                         
   6   1   6        200.71        217.41        10.47 o                         
   7   1   6       1217.68       1251.45        40.22 o                         
   8   1   6        244.02        254.85        15.06 o                         
   9   1   6         27.28         47.11         9.06 o                         
  10   1   6          5.84         15.58         8.51 o                         
  11   1   6          5.87          2.22         8.83 o                         
 -10   2   6         14.07         -3.01        11.63 o                         
  -9   2   6         61.74         60.33        13.83 o                         
  -8   2   6        119.10        156.74        17.62 o                         
  -7   2   6        317.20        341.35        25.47 o                         
  -6   2   6         19.10         28.90         7.25 o                         
  -5   2   6       2224.45       2311.26       101.40 o                         
  -4   2   6        388.94        414.24        20.52 o                         
  -3   2   6       1078.20       1149.00        42.03 o                         
  -2   2   6        185.68        186.29         9.99 o                         
  -1   2   6       4262.23       4298.33       145.79 o                         
   0   2   6        460.07        442.82        19.91 o                         
   1   2   6       3105.76       3015.86       108.51 o                         
   2   2   6       2499.16       2510.49        86.36 o                         
   3   2   6       4784.50       4531.06       136.90 o                         
   4   2   6        622.34        611.03        20.21 o                         
   5   2   6        165.75        187.96         8.64 o                         
   6   2   6         10.30         12.65         3.35 o                         
   7   2   6          0.90          2.62         4.08 o                         
   8   2   6        262.69        275.40        23.75 o                         
   9   2   6         20.95         33.57         7.17 o                         
  10   2   6          6.65         19.93         8.78 o                         
  11   2   6         40.04         47.83        11.53 o                         
  -9   3   6         44.18         52.31        14.38 o                         
  -8   3   6        177.94        170.43        18.59 o                         
  -7   3   6         24.97         29.17         9.82 o                         
  -6   3   6        183.98        169.30        15.22 o                         
  -5   3   6        883.60        879.43        43.69 o                         
  -4   3   6        554.09        574.68        26.86 o                         
  -3   3   6       1993.52       2009.74        74.19 o                         
  -2   3   6        605.40        539.08        22.45 o                         
  -1   3   6        304.65        215.31        11.94 o                         
   0   3   6        948.38        825.85        32.59 o                         
   1   3   6       1165.12       1139.87        43.41 o                         
   2   3   6       2818.59       2720.93        93.32 o                         
   3   3   6          0.59         10.92         8.66 o                         
   4   3   6        668.92        666.56        23.19 o                         
   5   3   6        144.91        172.51         9.18 o                         
   6   3   6         22.73         34.34         5.74 o                         
   7   3   6       1250.35       1231.65        39.76 o                         
   8   3   6         90.32         99.90         9.28 o                         
   9   3   6        301.93        335.30        25.64 o                         
  10   3   6         40.04         44.12         8.96 o                         
  11   3   6         59.13         61.41        12.46 o                         
  -9   4   6        316.37        299.97        29.69 o                         
  -8   4   6        112.72         99.57        15.27 o                         
  -7   4   6        305.51        352.43        25.37 o                         
  -6   4   6        837.80        841.59        44.47 o                         
  -5   4   6        378.11        407.27        25.02 o                         
  -4   4   6        622.16        662.58        33.33 o                         
  -3   4   6        601.10        576.79        26.96 o                         
  -2   4   6        650.21        709.30        30.50 o                         
  -1   4   6        283.99        347.16        17.24 o                         
   0   4   6        131.85        125.61         9.28 o                         
   1   4   6       2611.01       2642.37       102.30 o                         
   2   4   6          5.87          5.29         4.67 o                         
   3   4   6       8519.48       8162.55       274.90 o                         
   4   4   6         16.37         13.75         3.25 o                         
   5   4   6        818.02        848.34        30.32 o                         
   6   4   6       1654.87       1580.54        53.24 o                         
   7   4   6         14.44         20.01         6.21 o                         
   8   4   6        113.83        105.52        10.74 o                         
   9   4   6          6.01          5.02         6.67 o                         
  10   4   6          9.50         12.21         7.80 o                         
  11   4   6         35.43         40.42        12.44 o                         
  -9   5   6         80.98         95.38        24.76 o                         
  -8   5   6         29.23         32.79        14.37 o                         
  -7   5   6        187.53        203.64        19.81 o                         
  -6   5   6        304.14        296.28        26.99 o                         
  -5   5   6          7.89          6.27         6.88 o                         
  -4   5   6        338.55        353.57        26.37 o                         
  -3   5   6       2502.57       2497.09       103.70 o                         
  -2   5   6       1205.25       1216.12        50.00 o                         
  -1   5   6       5349.39       5173.10       207.71 o                         
   0   5   6        187.27        184.46        12.58 o                         
   1   5   6          1.79          9.81         3.77 o                         
   2   5   6        868.18        782.32        33.42 o                         
   3   5   6        326.24        376.11        27.68 o                         
   4   5   6         12.09         13.48         4.43 o                         
   5   5   6         14.74         18.32         5.53 o                         
   6   5   6        592.41        614.19        37.47 o                         
   7   5   6        960.58        982.95       102.11 o                         
   8   5   6          3.53          4.35         6.24 o                         
   9   5   6         47.04         45.73        12.93 o                         
  10   5   6         36.96         23.41         9.87 o                         
  11   5   6        112.26         98.11        15.57 o                         
  -8   6   6         87.41         99.37        23.86 o                         
  -7   6   6        233.64        234.21        27.00 o                         
  -6   6   6        448.46        416.23        33.80 o                         
  -5   6   6        217.46        252.07        23.34 o                         
  -4   6   6       1495.82       1377.89        71.28 o                         
  -3   6   6         52.94         60.86         9.61 o                         
  -2   6   6       2424.86       2321.98        98.32 o                         
  -1   6   6        123.79        132.74        10.82 o                         
   0   6   6        389.05        421.92        22.73 o                         
   1   6   6        326.47        382.25        20.84 o                         
   2   6   6        155.54        132.31        11.41 o                         
   3   6   6       2160.02       2246.66        89.66 o                         
   4   6   6        349.47        384.10        22.94 o                         
   5   6   6        438.40        511.95        31.05 o                         
   6   6   6         57.34         48.94         8.89 o                         
   7   6   6       1024.64       1036.15        54.95 o                         
   8   6   6         46.74         51.44        10.39 o                         
   9   6   6          0.91          0.57         8.19 o                         
  10   6   6          0.31         -5.53         9.66 o                         
  11   6   6         33.74         16.94        12.91 o                         
  -8   7   6        263.60        289.93        40.27 o                         
  -7   7   6         15.63        -10.84        12.45 o                         
  -6   7   6        359.87        418.23        53.38 o                         
  -5   7   6          3.23         -8.40         8.40 o                         
  -4   7   6        174.44        131.97        15.76 o                         
  -3   7   6          2.86         -3.63         5.83 o                         
  -2   7   6        113.17        114.63        13.93 o                         
  -1   7   6       1474.51       1465.95        61.14 o                         
   0   7   6        805.35        835.92        49.69 o                         
   1   7   6       1602.38       1621.23        71.19 o                         
   2   7   6        436.73        433.14        32.29 o                         
   3   7   6         20.86         23.39        10.06 o                         
   4   7   6          0.42         -4.73         4.73 o                         
   5   7   6         42.75         33.03        10.32 o                         
   6   7   6          8.01         -2.31         5.51 o                         
   7   7   6         57.59         61.64        20.38 o                         
   8   7   6         69.10         59.10        13.05 o                         
   9   7   6          6.89         19.23         9.64 o                         
  10   7   6          0.46         11.15        10.84 o                         
  -7   8   6          0.55         -9.83        14.04 o                         
  -6   8   6         70.57         46.43        19.78 o                         
  -5   8   6        986.59        845.16        66.90 o                         
  -4   8   6        258.52        288.21        25.62 o                         
  -3   8   6         98.55        118.83        14.64 o                         
  -2   8   6        453.86        543.69        35.10 o                         
  -1   8   6         74.41         79.83        10.73 o                         
   0   8   6        553.22        569.51        33.39 o                         
   1   8   6          4.88          5.68         5.96 o                         
   2   8   6        460.22        474.02        28.95 o                         
   3   8   6        149.06        130.78        13.07 o                         
   4   8   6         36.62         26.13         8.75 o                         
   5   8   6        379.28        361.39        27.95 o                         
   6   8   6        617.52        584.79        50.60 o                         
   7   8   6        304.55        366.32        28.32 o                         
   8   8   6          0.27         -2.14         8.94 o                         
   9   8   6          1.61          0.73        10.13 o                         
  10   8   6          5.21          9.76        11.68 o                         
  -7   9   6         23.04         38.34        20.96 o                         
  -6   9   6        420.31        438.63        49.26 o                         
  -5   9   6         22.72         11.32        15.61 o                         
  -4   9   6         32.33         17.71        13.99 o                         
  -3   9   6          0.35         -8.01         8.01 o                         
  -2   9   6         10.45         15.42         9.45 o                         
  -1   9   6        306.16        353.57        29.20 o                         
   0   9   6        288.53        288.39        21.72 o                         
   1   9   6        181.79        200.56        19.00 o                         
   2   9   6        959.44       1129.02       105.86 o                         
   3   9   6        538.14        554.50        36.17 o                         
   4   9   6         26.00         13.41         7.62 o                         
   5   9   6          2.27          4.03         7.77 o                         
   6   9   6         55.76         36.05        10.68 o                         
   7   9   6         65.52         60.20        13.03 o                         
   8   9   6         52.50         23.47        15.59 o                         
   9   9   6         17.48         31.85        12.53 o                         
  -6  10   6         19.41         22.59        19.02 o                         
  -5  10   6          6.37        -18.33        18.33 o                         
  -4  10   6        292.56        251.28        41.32 o                         
  -3  10   6        311.60        255.79        34.78 o                         
  -2  10   6        967.58       1177.87        77.80 o                         
  -1  10   6        184.41        219.37        25.92 o                         
   0  10   6         16.05         16.13         9.60 o                         
   1  10   6         16.66         24.50         9.14 o                         
   2  10   6        108.93        144.86        15.55 o                         
   3  10   6        189.28        133.04        23.43 o                         
   4  10   6          2.08          6.88         7.07 o                         
   5  10   6         32.50          9.72         8.43 o                         
   6  10   6         38.54         44.93        14.58 o                         
   7  10   6        124.49        100.07        16.14 o                         
   8  10   6         79.90         58.05        15.32 o                         
   9  10   6         18.14         -6.05        19.96 o                         
  -5  11   6        132.37        117.56        32.44 o                         
  -4  11   6         50.79         35.79        23.98 o                         
  -3  11   6         11.94          6.89        15.91 o                         
  -2  11   6        157.07        156.50        30.27 o                         
  -1  11   6         18.59          6.04        10.68 o                         
   0  11   6         46.83         56.32        19.44 o                         
   1  11   6         31.86         22.50        10.53 o                         
   2  11   6        462.96        482.14        40.09 o                         
   3  11   6        117.36        143.82        20.53 o                         
   4  11   6        171.65        159.07        24.34 o                         
   5  11   6         16.68         11.46        10.60 o                         
   6  11   6         30.05         39.29        11.98 o                         
   7  11   6         87.76         82.44        24.86 o                         
   8  11   6          9.32        -13.32        26.59 o                         
  -3  12   6         59.42        106.58        27.95 o                         
  -2  12   6        202.32        160.98        53.43 o                         
  -1  12   6         87.29         48.83        21.63 o                         
   0  12   6        237.32        274.47        34.29 o                         
   1  12   6         29.97         18.59        11.63 o                         
   2  12   6        122.01        119.22        19.54 o                         
   3  12   6         31.94         24.16        15.10 o                         
   4  12   6          8.30         16.95        11.97 o                         
   5  12   6          0.32         14.17        11.66 o                         
   6  12   6          4.31         -4.63        11.17 o                         
  -2  13   6         14.79         14.33        26.17 o                         
  -1  13   6         67.70         29.85        19.96 o                         
   0  13   6          0.49         13.59        18.22 o                         
   1  13   6         16.35          7.29        14.54 o                         
   2  13   6         12.27          5.11        14.21 o                         
   3  13   6         29.81         16.41        16.42 o                         
   4  13   6         39.52         42.19        17.39 o                         
   5  13   6          0.22        -14.02        20.44 o                         
  -3 -12   7         15.82          6.55        15.91 o                         
  -2 -12   7         12.53         16.58        20.25 o                         
  -1 -12   7          2.18          7.13        16.83 o                         
   0 -12   7        137.26        180.43        84.72 o                         
   1 -12   7         48.64         21.01        23.46 o                         
   2 -12   7         53.72         59.12        31.10 o                         
   3 -12   7          0.09          3.76        16.51 o                         
  -5 -11   7         36.19         51.11        19.61 o                         
  -4 -11   7         61.14         72.40        20.23 o                         
  -3 -11   7        101.34        124.46        23.48 o                         
  -2 -11   7         77.41         70.13        29.95 o                         
  -1 -11   7          2.58         12.54        12.96 o                         
   0 -11   7         21.51         19.24        14.54 o                         
   1 -11   7         15.90         10.89        13.75 o                         
   2 -11   7        110.20        107.68        21.26 o                         
   3 -11   7         12.45         27.44        15.56 o                         
   4 -11   7        192.49        193.32        40.56 o                         
   5 -11   7         13.03         16.17        15.15 o                         
  -6 -10   7          0.13          4.16        12.21 o                         
  -5 -10   7         13.35         16.82        13.16 o                         
  -4 -10   7         11.72         23.88        13.49 o                         
  -3 -10   7          3.84          0.39        11.56 o                         
  -2 -10   7        172.48        201.12        45.38 o                         
  -1 -10   7         16.44         32.07        13.17 o                         
   0 -10   7         11.30         11.03        11.50 o                         
   1 -10   7        103.21        107.11        18.95 o                         
   2 -10   7        230.76        244.87        30.71 o                         
   3 -10   7        204.65        165.63        24.92 o                         
   4 -10   7         52.66         45.59        17.60 o                         
   5 -10   7          4.40         34.98        16.72 o                         
   6 -10   7          3.64        -10.39        10.66 o                         
   7 -10   7         11.73         82.89        41.19 o                         
  -7  -9   7          7.21         -7.43        11.43 o                         
  -6  -9   7         36.37         34.73        15.30 o                         
  -5  -9   7         19.82         14.19        17.68 o                         
  -4  -9   7         78.73         81.23        18.62 o                         
  -3  -9   7        294.28        286.93        57.72 o                         
  -2  -9   7        260.23        335.90        35.22 o                         
  -1  -9   7        322.23        338.46        33.12 o                         
   0  -9   7         73.01         62.50        14.97 o                         
   1  -9   7         18.90         21.67         9.93 o                         
   2  -9   7        401.93        416.69        38.57 o                         
   3  -9   7         95.23         99.95        22.75 o                         
   4  -9   7        170.78        161.77        18.05 o                         
   5  -9   7         98.17         92.98        15.60 o                         
   6  -9   7        420.68        463.81        46.99 o                         
   7  -9   7         15.55          6.16        12.44 o                         
   8  -9   7        100.75        129.82        49.01 o                         
  -8  -8   7          0.70          5.41        12.02 o                         
  -7  -8   7        149.95        124.39        17.19 o                         
  -6  -8   7         75.10         71.37        13.27 o                         
  -5  -8   7         45.50         38.16        12.08 o                         
  -4  -8   7         12.55          2.45         8.66 o                         
  -3  -8   7         16.10          9.81         9.20 o                         
  -2  -8   7        234.69        277.57        28.61 o                         
  -1  -8   7        184.50        196.28        23.33 o                         
   0  -8   7        335.54        373.15        61.90 o                         
   1  -8   7         81.49         94.34        14.36 o                         
   2  -8   7        380.69        391.34        31.06 o                         
   3  -8   7         40.88         28.83         9.20 o                         
   4  -8   7        330.47        349.67        26.87 o                         
   5  -8   7        689.88        696.20        44.23 o                         
   6  -8   7          0.87         -1.61         8.41 o                         
   7  -8   7         56.72         42.77        12.85 o                         
   8  -8   7         12.17         13.51        12.31 o                         
  -8  -7   7          0.59         -4.19        10.23 o                         
  -7  -7   7          1.85          8.21         8.81 o                         
  -6  -7   7        255.16        209.49        19.80 o                         
  -5  -7   7        417.31        407.54        28.90 o                         
  -4  -7   7         36.07         34.33         8.97 o                         
  -3  -7   7        604.03        648.82        40.50 o                         
  -2  -7   7        503.37        498.80        37.06 o                         
  -1  -7   7        692.73        725.41        50.39 o                         
   0  -7   7         77.46         74.44        10.66 o                         
   1  -7   7       1877.85       1922.81        83.19 o                         
   2  -7   7         33.74         28.29        13.60 o                         
   3  -7   7          9.19          9.76         6.77 o                         
   4  -7   7        308.12        299.98        23.58 o                         
   5  -7   7        290.64        307.93        31.12 o                         
   6  -7   7        238.45        257.11        31.34 o                         
   7  -7   7          8.62          7.34         8.71 o                         
   8  -7   7        154.47        187.65        20.70 o                         
   9  -7   7         17.95         16.65        19.44 o                         
  -9  -6   7         28.17         40.84        16.32 o                         
  -8  -6   7         17.92          6.50         9.98 o                         
  -7  -6   7        143.37        197.07        20.07 o                         
  -6  -6   7         99.78        112.35        22.86 o                         
  -5  -6   7        373.80        352.61        25.99 o                         
  -4  -6   7          5.33          9.95         6.16 o                         
  -3  -6   7       1978.60       2041.71       112.63 o                         
  -2  -6   7        104.75        123.05        18.65 o                         
  -1  -6   7        421.50        396.76        23.37 o                         
   0  -6   7        266.04        290.12        20.52 o                         
   1  -6   7        639.61        679.43        35.86 o                         
   2  -6   7       1338.61       1309.39        58.80 o                         
   3  -6   7         32.19         27.75         7.19 o                         
   4  -6   7        278.12        305.20        26.02 o                         
   5  -6   7         27.03         20.99         8.54 o                         
   6  -6   7        137.98        124.23        13.44 o                         
   7  -6   7         88.28         83.21        12.91 o                         
   8  -6   7          0.08          9.41        10.14 o                         
   9  -6   7         29.37         42.28        13.94 o                         
  -9  -5   7         30.64         44.46        14.03 o                         
  -8  -5   7         20.81         35.84        11.51 o                         
  -7  -5   7         17.10          9.96        11.02 o                         
  -6  -5   7         13.76          1.11         9.22 o                         
  -5  -5   7        195.70        184.21        16.90 o                         
  -4  -5   7        519.64        556.62        31.28 o                         
  -3  -5   7        723.49        778.49        36.41 o                         
  -2  -5   7        614.05        620.08        29.60 o                         
  -1  -5   7        335.40        339.70        18.29 o                         
   0  -5   7        296.25        309.43        18.42 o                         
   1  -5   7       1344.78       1340.36        58.99 o                         
   2  -5   7         76.57        111.05        10.89 o                         
   3  -5   7        629.76        659.87        33.98 o                         
   4  -5   7         61.84         50.08        11.56 o                         
   5  -5   7        172.41        189.74        15.78 o                         
   6  -5   7        869.31        811.97        44.68 o                         
   7  -5   7        488.98        511.97        34.85 o                         
   8  -5   7        160.69        174.40        19.74 o                         
   9  -5   7         81.14         87.48        16.16 o                         
  10  -5   7          7.40        -10.13        12.53 o                         
  -9  -4   7         10.84          7.16        11.77 o                         
  -8  -4   7          0.28          1.23         8.21 o                         
  -7  -4   7        447.63        426.92        30.01 o                         
  -6  -4   7         19.06         11.32         6.69 o                         
  -5  -4   7        305.63        315.93        27.52 o                         
  -4  -4   7          3.40         -2.74         4.35 o                         
  -3  -4   7       1442.10       1413.88        60.15 o                         
  -2  -4   7         76.49         87.84         7.22 o                         
  -1  -4   7        643.69        674.04        26.62 o                         
   0  -4   7        179.70        185.14        20.42 o                         
   1  -4   7        654.96        659.12        27.50 o                         
   2  -4   7       1541.09       1641.59        90.38 o                         
   3  -4   7       4095.87       3976.36       162.04 o                         
   4  -4   7        157.38        159.00        12.51 o                         
   5  -4   7       1350.57       1431.57        65.15 o                         
   6  -4   7         22.15         20.68         7.15 o                         
   7  -4   7          1.87          6.63         6.59 o                         
   8  -4   7        388.14        371.21        29.34 o                         
   9  -4   7          5.18          0.41         8.92 o                         
  10  -4   7         24.20         26.47        16.59 o                         
  -9  -3   7         97.02         81.47        15.43 o                         
  -8  -3   7         57.89         62.66        12.73 o                         
  -7  -3   7        131.12        113.11        15.08 o                         
  -6  -3   7        209.16        182.64        19.40 o                         
  -5  -3   7         11.14          7.94         5.94 o                         
  -4  -3   7         21.70         30.20         6.45 o                         
  -3  -3   7        787.11        739.48        34.28 o                         
  -2  -3   7       5613.42       5853.77       198.44 o                         
  -1  -3   7       4794.72       4907.18       165.66 o                         
   0  -3   7        114.47        114.42         9.57 o                         
   1  -3   7       1304.26       1138.49        52.52 o                         
   2  -3   7       1507.08       1420.73        51.94 o                         
   3  -3   7        130.20        154.32        12.27 o                         
   4  -3   7         21.00         13.76         4.90 o                         
   5  -3   7       1175.32       1261.37        52.29 o                         
   6  -3   7        257.38        269.07        29.41 o                         
   7  -3   7         74.96         53.47        10.20 o                         
   8  -3   7         78.48         82.83        13.14 o                         
   9  -3   7       1170.23       1102.04        68.02 o                         
  10  -3   7         55.29         58.30        14.24 o                         
  11  -3   7         35.14         40.51        17.34 o                         
  -9  -2   7          9.76          7.43         9.51 o                         
  -8  -2   7          1.05         -6.97         6.97 o                         
  -7  -2   7        325.71        298.19        23.71 o                         
  -6  -2   7        484.35        482.92        28.85 o                         
  -5  -2   7        783.98        817.49        40.26 o                         
  -4  -2   7        945.25       1001.10        47.04 o                         
  -3  -2   7        724.88        675.64        27.26 o                         
  -2  -2   7       1348.34       1360.74        48.70 o                         
  -1  -2   7         32.00         32.87         3.94 o                         
   0  -2   7        867.60        956.29        34.53 o                         
   1  -2   7       2664.40       2920.41       110.57 o                         
   2  -2   7       1300.41       1214.51        51.03 o                         
   3  -2   7       1718.39       1647.26        60.83 o                         
   4  -2   7        686.26        662.12        28.32 o                         
   5  -2   7       3490.73       3296.20       119.75 o                         
   6  -2   7        509.62        517.30        27.44 o                         
   7  -2   7        305.20        340.15        21.12 o                         
   8  -2   7         89.41         95.28        12.05 o                         
   9  -2   7        294.07        320.37        29.80 o                         
  10  -2   7          2.74          1.67        10.04 o                         
  11  -2   7          3.64          7.13        11.33 o                         
 -10  -1   7         29.32         10.93        13.62 o                         
  -9  -1   7        125.58        138.10        17.28 o                         
  -8  -1   7        294.64        274.65        25.22 o                         
  -7  -1   7        425.87        433.11        29.48 o                         
  -6  -1   7        221.82        199.31        19.10 o                         
  -5  -1   7         21.83         10.22         5.53 o                         
  -4  -1   7         48.55         42.52         7.54 o                         
  -3  -1   7        386.64        352.97        16.93 o                         
  -2  -1   7        392.72        389.33        19.78 o                         
  -1  -1   7       5122.98       5018.02       170.44 o                         
   0  -1   7       3099.85       3331.87       115.11 o                         
   1  -1   7      12204.10      11856.31       418.02 o                         
   2  -1   7        922.60        866.08        36.48 o                         
   3  -1   7        606.10        505.95        20.59 o                         
   4  -1   7        288.97        298.99        12.98 o                         
   5  -1   7          4.93          2.02         2.93 o                         
   6  -1   7        145.58        146.75         9.48 o                         
   7  -1   7          4.33         -1.69         5.05 o                         
   8  -1   7         12.67          9.27         6.61 o                         
   9  -1   7         15.26         24.16         8.08 o                         
  10  -1   7        151.35        204.87        22.90 o                         
  11  -1   7         59.74         44.98        13.84 o                         
 -10   0   7          2.16          2.43        12.00 o                         
  -9   0   7          3.55         -8.64         8.64 o                         
  -8   0   7          1.92         -6.98         6.98 o                         
  -7   0   7        209.02        169.86        17.00 o                         
  -6   0   7         58.65         63.13        10.34 o                         
  -5   0   7        217.49        261.58        21.09 o                         
  -4   0   7        327.36        360.19        21.11 o                         
  -3   0   7       5290.42       5527.70       207.90 o                         
  -2   0   7       1927.67       1849.64        66.89 o                         
  -1   0   7        174.00        195.04        12.18 o                         
   0   0   7       1481.08       1435.33        51.58 o                         
   1   0   7        228.50        252.09        19.90 o                         
   2   0   7       1726.76       1872.60        66.24 o                         
   3   0   7        249.01        384.11        19.16 o                         
   4   0   7        216.50        196.73         9.54 o                         
   5   0   7        951.82        968.02        31.45 o                         
   6   0   7        348.47        372.96        16.19 o                         
   7   0   7       1285.12       1359.98        50.51 o                         
   8   0   7         48.81         41.18         7.57 o                         
   9   0   7         82.30         98.91        12.03 o                         
  10   0   7        179.05        166.47        18.15 o                         
  11   0   7          2.05         -3.95        10.25 o                         
 -10   1   7         14.49         51.09        39.10 o                         
  -9   1   7         34.40         28.79        11.23 o                         
  -8   1   7        222.64        187.22        18.37 o                         
  -7   1   7        485.80        426.86        29.55 o                         
  -6   1   7        427.79        459.94        30.21 o                         
  -5   1   7         11.37         22.04         5.53 o                         
  -4   1   7       1512.94       1466.09        61.00 o                         
  -3   1   7          4.81          9.19         3.48 o                         
  -2   1   7        365.16        381.71        17.79 o                         
  -1   1   7        242.75        215.23        10.99 o                         
   0   1   7        242.13        259.13        15.63 o                         
   1   1   7       4132.88       4209.94       160.02 o                         
   2   1   7       4921.20       5040.18       163.32 o                         
   3   1   7       4894.56       4850.40       145.30 o                         
   4   1   7          8.72          1.88         2.53 o                         
   5   1   7        588.26        582.32        21.02 o                         
   6   1   7        147.42        173.57         9.15 o                         
   7   1   7         89.04         82.02         9.40 o                         
   8   1   7         10.21         11.57         5.65 o                         
   9   1   7         46.90         40.29        13.08 o                         
  10   1   7         87.68         86.43        12.42 o                         
  11   1   7         33.96         46.06        11.31 o                         
  -9   2   7          6.52          2.01         9.71 o                         
  -8   2   7         83.96         65.10        12.36 o                         
  -7   2   7         95.46         90.75        13.33 o                         
  -6   2   7        321.42        336.19        24.33 o                         
  -5   2   7        196.90        224.84        26.14 o                         
  -4   2   7        179.78        200.39        13.41 o                         
  -3   2   7       1944.16       1932.52        68.02 o                         
  -2   2   7        441.22        443.92        19.06 o                         
  -1   2   7       1529.98       1564.32        54.87 o                         
   0   2   7       1566.93       1509.00        58.45 o                         
   1   2   7        441.16        426.45        19.50 o                         
   2   2   7         67.22         70.01         6.35 o                         
   3   2   7       1372.12       1338.76        41.32 o                         
   4   2   7       1507.55       1523.86        47.12 o                         
   5   2   7         44.03         46.99        11.08 o                         
   6   2   7        443.74        463.41        17.12 o                         
   7   2   7        285.71        265.64        11.84 o                         
   8   2   7        216.10        257.94        14.08 o                         
   9   2   7        429.64        410.96        32.40 o                         
  10   2   7         26.68         32.93         9.23 o                         
  11   2   7          0.36          7.91         9.33 o                         
  -9   3   7         11.13          1.53        11.13 o                         
  -8   3   7        106.00        116.24        16.00 o                         
  -7   3   7        267.91        302.76        24.75 o                         
  -6   3   7        321.42        357.55        23.81 o                         
  -5   3   7        170.83        199.68        15.72 o                         
  -4   3   7       2096.97       2074.94        81.85 o                         
  -3   3   7         43.58         43.22         5.55 o                         
  -2   3   7          1.20         -0.04         3.07 o                         
  -1   3   7       1512.06       1421.04        53.62 o                         
   0   3   7         14.86         11.16         6.21 o                         
   1   3   7       1484.66       1568.01        77.55 o                         
   2   3   7       3707.16       3572.30       122.86 o                         
   3   3   7       1212.59       1217.80        41.24 o                         
   4   3   7       1923.31       2038.15        66.36 o                         
   5   3   7       1919.74       1902.65        58.75 o                         
   6   3   7         34.22         39.48         4.67 o                         
   7   3   7          1.47         -1.62         3.46 o                         
   8   3   7         13.71         17.16         5.24 o                         
   9   3   7         83.99         60.38         9.54 o                         
  10   3   7          5.57         14.42         8.56 o                         
  11   3   7          7.94         13.19        10.05 o                         
  -9   4   7          0.18          2.08        13.65 o                         
  -8   4   7        307.94        342.76        33.50 o                         
  -7   4   7         13.71          6.99         9.16 o                         
  -6   4   7          0.30         -4.74         6.29 o                         
  -5   4   7         92.73        118.00        12.51 o                         
  -4   4   7        244.44        248.87        16.73 o                         
  -3   4   7       1161.16       1124.79        47.34 o                         
  -2   4   7       3612.75       3586.07       130.18 o                         
  -1   4   7         96.07        105.70         8.97 o                         
   0   4   7       1822.18       1932.27        75.29 o                         
   1   4   7       3259.01       3317.03       127.63 o                         
   2   4   7        839.07        882.58        36.61 o                         
   3   4   7        104.93         97.66         7.00 o                         
   4   4   7        134.14        107.16         8.19 o                         
   5   4   7        437.83        408.72        23.16 o                         
   6   4   7         46.36         49.03         5.38 o                         
   7   4   7         82.34        118.07        12.02 o                         
   8   4   7          2.49         -0.42         5.18 o                         
   9   4   7        184.81        191.08        16.04 o                         
  10   4   7         33.56         43.30         9.55 o                         
  11   4   7         15.37          5.04        11.45 o                         
  -8   5   7        125.70         92.96        20.17 o                         
  -7   5   7        174.72        178.90        21.10 o                         
  -6   5   7        407.57        451.53        31.53 o                         
  -5   5   7         37.26         32.27        13.37 o                         
  -4   5   7        952.88        860.46        44.72 o                         
  -3   5   7        725.25        814.49        42.34 o                         
  -2   5   7        709.50        743.62        36.27 o                         
  -1   5   7          4.30          2.64         4.95 o                         
   0   5   7       1060.40       1052.79        44.42 o                         
   1   5   7       1628.64       1676.39        67.48 o                         
   2   5   7         45.40         47.07         6.61 o                         
   3   5   7        697.02        685.29        30.37 o                         
   4   5   7        346.04        357.11        24.78 o                         
   5   5   7        763.53        756.62        34.39 o                         
   6   5   7        833.53        897.29        40.45 o                         
   7   5   7         53.10         42.19         8.17 o                         
   8   5   7          5.88         10.21         6.91 o                         
   9   5   7         13.24          5.57         7.04 o                         
  10   5   7         41.35         40.87        14.14 o                         
  11   5   7         52.80         67.51        14.85 o                         
  -8   6   7         56.90         40.60        51.35 o                         
  -7   6   7         38.52         34.65        16.64 o                         
  -6   6   7         64.04         53.14        21.52 o                         
  -5   6   7          7.88          1.39        11.11 o                         
  -4   6   7        234.51        238.56        35.94 o                         
  -3   6   7        743.57        754.51        42.68 o                         
  -2   6   7        680.78        737.60        37.01 o                         
  -1   6   7         53.56         45.19         7.99 o                         
   0   6   7       2717.76       2643.01       110.15 o                         
   1   6   7        218.61        229.64        15.66 o                         
   2   6   7        568.23        538.40        26.61 o                         
   3   6   7         74.25         75.64         8.84 o                         
   4   6   7        226.49        216.23        15.76 o                         
   5   6   7          8.21         -2.30         4.97 o                         
   6   6   7         15.33         18.13         7.19 o                         
   7   6   7        119.66        117.38        17.04 o                         
   8   6   7          2.14         -4.04         7.14 o                         
   9   6   7         20.58         22.97         9.80 o                         
  10   6   7          0.42         -5.61         8.17 o                         
  11   6   7         15.97         12.46        13.06 o                         
  -8   7   7         18.57         25.97        21.02 o                         
  -7   7   7         60.21         28.26        18.50 o                         
  -6   7   7        432.60        457.80        42.27 o                         
  -5   7   7          3.17         -0.30        10.20 o                         
  -4   7   7       1057.13       1029.67        66.14 o                         
  -3   7   7        236.27        206.44        20.49 o                         
  -2   7   7         53.42         33.21        11.06 o                         
  -1   7   7        109.15        116.35        12.60 o                         
   0   7   7       1721.62       1784.71        78.30 o                         
   1   7   7        124.37        123.18        17.54 o                         
   2   7   7         94.36        109.94        11.62 o                         
   3   7   7        153.83        146.86        14.53 o                         
   4   7   7          3.29          0.02         5.29 o                         
   5   7   7        223.89        211.48        17.41 o                         
   6   7   7         42.24         21.02         7.35 o                         
   7   7   7         14.14          7.44         7.83 o                         
   8   7   7        165.08        113.04        17.79 o                         
   9   7   7          0.30         -8.42         8.42 o                         
  10   7   7         16.50         14.78        12.71 o                         
  -7   8   7         70.56         60.51        21.25 o                         
  -6   8   7          0.58          4.02        13.69 o                         
  -5   8   7         43.89         35.38        15.20 o                         
  -4   8   7         79.63         65.54        13.82 o                         
  -3   8   7         48.35         39.13        12.86 o                         
  -2   8   7         73.35         78.40        13.16 o                         
  -1   8   7        309.91        332.47        23.54 o                         
   0   8   7          5.10          5.11         6.86 o                         
   1   8   7       1182.61       1260.32        63.52 o                         
   2   8   7        279.46        289.67        23.45 o                         
   3   8   7        189.96        171.43        16.28 o                         
   4   8   7        603.48        590.58        76.49 o                         
   5   8   7         30.41         22.09         8.44 o                         
   6   8   7         82.24         70.44        11.85 o                         
   7   8   7         78.12         85.28        13.29 o                         
   8   8   7          7.42         10.70         9.16 o                         
   9   8   7         53.34         48.26        11.80 o                         
  10   8   7         16.30         25.38        12.89 o                         
  -6   9   7         79.36         92.54        24.95 o                         
  -5   9   7          3.26          1.34        16.66 o                         
  -4   9   7        374.92        383.62        35.34 o                         
  -3   9   7         63.50         68.01        14.92 o                         
  -2   9   7        437.04        412.48        38.04 o                         
  -1   9   7          4.65         -0.12         9.22 o                         
   0   9   7         60.20         58.73        11.25 o                         
   1   9   7         24.46         17.67         9.19 o                         
   2   9   7        309.30        297.22        28.13 o                         
   3   9   7         14.42          1.96         8.32 o                         
   4   9   7          0.61          4.30         8.40 o                         
   5   9   7        352.30        335.63        31.09 o                         
   6   9   7        100.78         91.40        15.51 o                         
   7   9   7          0.21         -2.98         8.31 o                         
   8   9   7         36.06         19.82        11.67 o                         
   9   9   7          1.87         -2.78        10.72 o                         
  -6  10   7         85.27         64.13        38.58 o                         
  -5  10   7          0.06         -1.69        15.02 o                         
  -4  10   7          4.75         -9.64         9.64 o                         
  -3  10   7          5.65         21.25        18.46 o                         
  -2  10   7        239.83        233.67        37.94 o                         
  -1  10   7         60.28         60.88        15.69 o                         
   0  10   7         91.74         71.26        12.67 o                         
   1  10   7        193.71        192.12        19.56 o                         
   2  10   7        270.09        267.67        25.07 o                         
   3  10   7          8.72          1.65         8.29 o                         
   4  10   7        105.74        101.41        17.84 o                         
   5  10   7         31.84         29.57        11.61 o                         
   6  10   7         10.05          2.33        10.43 o                         
   7  10   7         15.98         17.24        14.99 o                         
   8  10   7          3.92         -2.05        13.11 o                         
   9  10   7         67.86         11.47        39.10 o                         
  -4  11   7         63.80         24.41        23.19 o                         
  -3  11   7        151.80        180.09        36.65 o                         
  -2  11   7         81.61         76.40        21.01 o                         
  -1  11   7          2.52         24.83        14.13 o                         
   0  11   7        391.05        368.36        39.41 o                         
   1  11   7         36.32         52.71        13.54 o                         
   2  11   7         19.34          7.70        10.51 o                         
   3  11   7          0.16          0.52        11.49 o                         
   4  11   7          5.92         -0.07        10.54 o                         
   5  11   7         25.25         22.72        10.80 o                         
   6  11   7         49.81         62.39        14.88 o                         
   7  11   7          1.66        -10.99        10.99 o                         
  -3  12   7          0.87         -1.36        16.15 o                         
  -2  12   7         50.98         33.02        23.02 o                         
  -1  12   7         32.44         53.55        32.48 o                         
   0  12   7         90.70         40.94        29.19 o                         
   1  12   7         10.96         16.74        12.71 o                         
   2  12   7         88.04        104.08        17.80 o                         
   3  12   7         74.12         53.88        23.15 o                         
   4  12   7         74.51         69.75        17.75 o                         
   5  12   7         31.64         26.08        13.85 o                         
   6  12   7          9.51         17.21        13.10 o                         
  -1  13   7          0.29         -8.43        16.88 o                         
   0  13   7         68.19         55.10        23.05 o                         
   1  13   7          8.26         22.56        16.70 o                         
   2  13   7          2.58         16.93        14.98 o                         
   3  13   7          1.08         15.36        15.27 o                         
   4  13   7          2.63         10.06        12.32 o                         
   5  13   7          8.82        -17.73        39.62 o                         
  -3 -12   8         71.60         62.56        41.19 o                         
  -2 -12   8         12.86         10.22        16.50 o                         
  -1 -12   8         14.66         33.52        16.01 o                         
   0 -12   8         66.77         71.45        23.13 o                         
   1 -12   8         16.74         30.15        19.35 o                         
   2 -12   8         10.28         27.67        20.36 o                         
   3 -12   8          2.39        -10.09        23.72 o                         
  -4 -11   8        107.29         80.84        23.59 o                         
  -3 -11   8          9.12         10.22        14.61 o                         
  -2 -11   8         37.05         20.10        14.51 o                         
  -1 -11   8          3.55         -8.04         9.78 o                         
   0 -11   8        210.44        189.21        35.67 o                         
   1 -11   8         62.45        101.23        25.08 o                         
   2 -11   8         29.55         30.88        19.62 o                         
   3 -11   8         85.05         63.37        34.53 o                         
   4 -11   8          6.12          4.21        17.61 o                         
   5 -11   8         63.59         88.69        22.71 o                         
  -6 -10   8          1.10         33.89        42.75 o                         
  -5 -10   8         20.06         11.37        14.21 o                         
  -4 -10   8         77.10         98.42        29.96 o                         
  -3 -10   8        291.07        294.97        52.75 o                         
  -2 -10   8         98.10         99.65        19.84 o                         
  -1 -10   8         84.85         75.66        17.31 o                         
   0 -10   8         77.23         70.27        22.59 o                         
   1 -10   8         83.23         98.96        19.60 o                         
   2 -10   8        126.84        140.91        29.95 o                         
   3 -10   8         21.40          0.81        11.64 o                         
   4 -10   8        120.64        152.48        24.75 o                         
   5 -10   8        127.57         85.77        25.11 o                         
   6 -10   8         23.35         25.24        15.95 o                         
  -7  -9   8         27.36          7.82        34.93 o                         
  -6  -9   8          6.94         -1.10        12.72 o                         
  -5  -9   8          3.00          3.90        10.31 o                         
  -4  -9   8        146.55        126.09        23.75 o                         
  -3  -9   8        172.19        202.00        26.64 o                         
  -2  -9   8        441.62        430.87        46.96 o                         
  -1  -9   8         33.04         23.04        12.00 o                         
   0  -9   8          2.01         -7.63         8.99 o                         
   1  -9   8         68.55         97.77        15.25 o                         
   2  -9   8         13.05         18.92        13.57 o                         
   3  -9   8        408.70        443.65        62.77 o                         
   4  -9   8        113.33        138.31        17.68 o                         
   5  -9   8         34.68         13.87        14.57 o                         
   6  -9   8          0.65         -9.00         9.83 o                         
   7  -9   8          5.67          2.43        12.09 o                         
  -7  -8   8         12.96         21.96        14.43 o                         
  -6  -8   8          4.89         10.83        11.75 o                         
  -5  -8   8         55.03         99.40        18.41 o                         
  -4  -8   8          9.59         32.60        11.52 o                         
  -3  -8   8         73.99         88.65        15.43 o                         
  -2  -8   8        339.60        298.17        32.03 o                         
  -1  -8   8       1430.46       1393.53       100.80 o                         
   0  -8   8        621.77        675.84        53.61 o                         
   1  -8   8          9.11          7.65         8.54 o                         
   2  -8   8        260.19        259.45        20.19 o                         
   3  -8   8          5.92         14.01         8.90 o                         
   4  -8   8        708.06        754.61        60.36 o                         
   5  -8   8         97.27        137.52        16.99 o                         
   6  -8   8         62.49         52.95        18.14 o                         
   7  -8   8         44.09         45.21        13.70 o                         
   8  -8   8         22.07          0.82        12.36 o                         
  -8  -7   8         15.01          9.38        14.41 o                         
  -7  -7   8         70.24         77.00        17.18 o                         
  -6  -7   8         11.27          9.90        10.75 o                         
  -5  -7   8         88.46         94.29        17.49 o                         
  -4  -7   8          2.39         -3.21         6.62 o                         
  -3  -7   8          4.99          6.54         8.57 o                         
  -2  -7   8         45.78         36.11        10.46 o                         
  -1  -7   8        525.65        530.44        41.51 o                         
   0  -7   8       1019.27       1036.97        56.68 o                         
   1  -7   8        132.74        178.10        18.29 o                         
   2  -7   8        122.09        114.91        12.91 o                         
   3  -7   8        294.12        335.25        37.28 o                         
   4  -7   8        105.64        117.99        15.11 o                         
   5  -7   8        147.65        153.22        17.17 o                         
   6  -7   8          8.16         20.71         9.95 o                         
   7  -7   8         77.43         76.95        13.51 o                         
   8  -7   8          8.47          0.06        10.83 o                         
   9  -7   8         58.83         64.59        18.57 o                         
  -8  -6   8          8.90          6.90        10.43 o                         
  -7  -6   8          0.07         -2.74         8.74 o                         
  -6  -6   8          0.16          2.81         7.12 o                         
  -5  -6   8         94.31         97.36        14.92 o                         
  -4  -6   8         53.13         54.32        12.90 o                         
  -3  -6   8        154.46        166.28        18.83 o                         
  -2  -6   8         22.90         13.37         9.02 o                         
  -1  -6   8        463.63        520.43        37.06 o                         
   0  -6   8         47.86         39.02         8.32 o                         
   1  -6   8       1696.08       1799.47        79.19 o                         
   2  -6   8       1408.17       1406.50        63.04 o                         
   3  -6   8         95.18         82.09        10.15 o                         
   4  -6   8        340.75        314.90        38.55 o                         
   5  -6   8        500.02        462.92        31.94 o                         
   6  -6   8        212.30        225.98        18.91 o                         
   7  -6   8         83.47         97.18        13.65 o                         
   8  -6   8        274.37        253.34        23.75 o                         
   9  -6   8          0.23         11.76         9.88 o                         
  -9  -5   8         39.22         10.43        28.15 o                         
  -8  -5   8         25.00         21.49        10.96 o                         
  -7  -5   8        118.64        112.22        19.27 o                         
  -6  -5   8         73.32         95.82        13.51 o                         
  -5  -5   8        173.36        181.14        17.22 o                         
  -4  -5   8         15.26         10.40         5.57 o                         
  -3  -5   8          4.69         -4.07         4.64 o                         
  -2  -5   8          5.56         15.82         6.45 o                         
  -1  -5   8        203.30        219.59        15.67 o                         
   0  -5   8       1144.59       1095.42        49.79 o                         
   1  -5   8       1029.36       1030.97        47.42 o                         
   2  -5   8        776.19        818.57        39.34 o                         
   3  -5   8         36.32         41.51         8.04 o                         
   4  -5   8         14.14          8.07         6.55 o                         
   5  -5   8         10.54         15.78         7.20 o                         
   6  -5   8         44.22         46.31         9.81 o                         
   7  -5   8        295.40        320.64        31.68 o                         
   8  -5   8          0.67         -1.23         8.18 o                         
   9  -5   8         23.17         18.91        11.24 o                         
  10  -5   8         15.36         16.75        12.24 o                         
  -9  -4   8         22.60         44.18        14.21 o                         
  -8  -4   8         47.88         31.10        16.60 o                         
  -7  -4   8         14.65          4.77         7.16 o                         
  -6  -4   8         66.70         58.22        10.09 o                         
  -5  -4   8         48.65         40.82         8.01 o                         
  -4  -4   8         25.38         16.83         6.29 o                         
  -3  -4   8        195.41        220.25        15.17 o                         
  -2  -4   8        359.39        367.59        19.79 o                         
  -1  -4   8        913.95        847.20        36.55 o                         
   0  -4   8        124.19        156.43        12.22 o                         
   1  -4   8          4.24         -1.47         4.79 o                         
   2  -4   8         56.83         68.70         8.88 o                         
   3  -4   8       1817.93       1689.43        77.66 o                         
   4  -4   8        863.56        940.44        44.28 o                         
   5  -4   8        429.15        428.69        26.56 o                         
   6  -4   8          7.74         -0.33         5.60 o                         
   7  -4   8        501.76        517.37        32.12 o                         
   8  -4   8        221.05        238.28        21.45 o                         
   9  -4   8        292.24        307.57        26.16 o                         
  10  -4   8         16.65         17.34        11.30 o                         
  -9  -3   8         16.88          8.07        11.06 o                         
  -8  -3   8         10.12         22.29        12.50 o                         
  -7  -3   8        209.49        205.71        18.10 o                         
  -6  -3   8          1.75          5.53         6.72 o                         
  -5  -3   8        309.17        320.94        21.47 o                         
  -4  -3   8        124.96        147.41        12.71 o                         
  -3  -3   8         63.40         61.00         7.69 o                         
  -2  -3   8        290.33        284.46        14.31 o                         
  -1  -3   8         85.71        104.22        10.10 o                         
   0  -3   8         17.86         17.23         4.51 o                         
   1  -3   8       1128.13       1097.57        45.58 o                         
   2  -3   8       1132.56       1188.82        48.52 o                         
   3  -3   8       4188.62       4044.16       164.42 o                         
   4  -3   8       2069.32       2002.64        85.33 o                         
   5  -3   8         40.16         36.57         7.41 o                         
   6  -3   8         91.91         96.78        11.48 o                         
   7  -3   8         57.71         51.74         9.78 o                         
   8  -3   8          7.30          4.81         7.61 o                         
   9  -3   8         14.55          3.29         9.24 o                         
  10  -3   8         17.22         21.78        11.22 o                         
  11  -3   8         14.38         17.15        17.33 o                         
  -9  -2   8         60.50         57.27        13.28 o                         
  -8  -2   8         27.44         25.88         9.93 o                         
  -7  -2   8          3.88         -5.62         7.24 o                         
  -6  -2   8          0.22          7.39         7.11 o                         
  -5  -2   8         86.95         94.53        11.03 o                         
  -4  -2   8          2.01          2.76         5.31 o                         
  -3  -2   8        549.36        559.48        34.15 o                         
  -2  -2   8         18.81         23.26         5.79 o                         
  -1  -2   8       1289.02       1311.43        49.29 o                         
   0  -2   8       1149.95       1123.58        40.79 o                         
   1  -2   8         54.43         81.48         7.36 o                         
   2  -2   8       5009.69       5231.99       211.29 o                         
   3  -2   8         78.45         70.81        11.34 o                         
   4  -2   8         48.89         43.07         6.58 o                         
   5  -2   8        608.38        635.39        31.00 o                         
   6  -2   8        312.54        322.01        24.07 o                         
   7  -2   8         32.18         30.16         8.46 o                         
   8  -2   8        103.45        108.32        12.96 o                         
   9  -2   8        312.10        321.48        24.12 o                         
  10  -2   8          8.80          0.70         9.13 o                         
  11  -2   8         66.40         79.69        17.06 o                         
  -9  -1   8          0.21          0.26         8.34 o                         
  -8  -1   8         53.79         42.97        11.41 o                         
  -7  -1   8        186.29        223.72        19.86 o                         
  -6  -1   8        138.14        147.19        14.93 o                         
  -5  -1   8        345.58        318.69        22.94 o                         
  -4  -1   8        334.49        344.63        23.10 o                         
  -3  -1   8         70.25         60.09         7.92 o                         
  -2  -1   8        317.12        354.34        17.82 o                         
  -1  -1   8        447.25        456.96        20.08 o                         
   0  -1   8         46.27         43.65         6.14 o                         
   1  -1   8       2198.26       2072.00        77.56 o                         
   2  -1   8       5406.11       5562.29       199.85 o                         
   3  -1   8       3999.80       3941.18       149.38 o                         
   4  -1   8        112.90        114.27         8.00 o                         
   5  -1   8       2072.65       2097.32        76.28 o                         
   6  -1   8        606.29        616.06        29.35 o                         
   7  -1   8         84.93         96.64        10.76 o                         
   8  -1   8          7.34          7.22         7.05 o                         
   9  -1   8         60.01         70.22        12.48 o                         
  10  -1   8         23.67         16.60        10.17 o                         
  11  -1   8          1.04         -8.99         8.99 o                         
  -9   0   8          8.25         43.05        25.65 o                         
  -8   0   8        251.69        228.71        31.67 o                         
  -7   0   8         42.85         28.08         8.66 o                         
  -6   0   8         35.06         46.41         9.22 o                         
  -5   0   8        357.17        370.99        25.10 o                         
  -4   0   8          0.23         -2.36         4.10 o                         
  -3   0   8        528.90        534.90        23.72 o                         
  -2   0   8         11.18         10.25         5.72 o                         
  -1   0   8       1821.22       1804.61        64.17 o                         
   0   0   8         29.36         24.57         4.94 o                         
   1   0   8        826.06        826.64        31.22 o                         
   2   0   8        737.78        717.74        26.51 o                         
   3   0   8       1394.83       1409.47        46.60 o                         
   4   0   8        242.09        232.42        11.79 o                         
   5   0   8        627.79        669.15        32.59 o                         
   6   0   8        243.79        239.21        15.23 o                         
   7   0   8        143.29        147.15        10.94 o                         
   8   0   8          0.87          3.38         5.61 o                         
   9   0   8         36.23         30.42         9.07 o                         
  10   0   8          9.11         21.46         9.93 o                         
  11   0   8         57.69         54.35        13.60 o                         
  -9   1   8         12.50         20.20        12.97 o                         
  -8   1   8          3.52          2.34         8.90 o                         
  -7   1   8         93.61         97.57        13.43 o                         
  -6   1   8         79.68         97.06        12.08 o                         
  -5   1   8         66.23         73.97         9.39 o                         
  -4   1   8        857.04        820.93        36.73 o                         
  -3   1   8          1.03          7.05         3.74 o                         
  -2   1   8        636.18        680.95        26.35 o                         
  -1   1   8         10.12          8.67         3.08 o                         
   0   1   8        360.94        351.41        19.40 o                         
   1   1   8          6.25          9.99         5.89 o                         
   2   1   8        677.22        763.78        30.38 o                         
   3   1   8        533.79        566.12        22.22 o                         
   4   1   8        898.67        834.31        27.14 o                         
   5   1   8        521.11        530.15        21.46 o                         
   6   1   8        336.37        328.81        15.02 o                         
   7   1   8       1485.61       1630.87        47.88 o                         
   8   1   8        149.23        152.07        11.14 o                         
   9   1   8         30.38         24.67         8.02 o                         
  10   1   8         18.92         16.64         9.88 o                         
  11   1   8         30.88         14.92        10.60 o                         
  -9   2   8          1.69         -9.80        11.61 o                         
  -8   2   8         38.60         34.90        13.29 o                         
  -7   2   8         84.70         77.71        12.80 o                         
  -6   2   8        172.33        153.32        16.95 o                         
  -5   2   8        319.18        340.75        22.19 o                         
  -4   2   8        307.55        319.98        18.84 o                         
  -3   2   8         24.84         16.10         4.55 o                         
  -2   2   8          8.83          6.94         3.31 o                         
  -1   2   8        441.24        402.15        17.40 o                         
   0   2   8        374.77        399.71        21.00 o                         
   1   2   8       1248.28       1206.59        49.56 o                         
   2   2   8         11.18         14.51         4.09 o                         
   3   2   8       1553.05       1476.78        47.40 o                         
   4   2   8         19.98         11.13         3.10 o                         
   5   2   8        135.73        126.80        15.21 o                         
   6   2   8         96.54        103.32        11.49 o                         
   7   2   8        183.60        194.36        16.97 o                         
   8   2   8         54.20         54.25         6.59 o                         
   9   2   8         33.88         55.29         9.14 o                         
  10   2   8         25.37         16.44         8.33 o                         
  11   2   8         36.41         41.06        13.46 o                         
  -9   3   8         10.74         -5.31        12.30 o                         
  -8   3   8          1.21         -3.38        11.49 o                         
  -7   3   8        109.87        146.32        21.82 o                         
  -6   3   8        165.13        169.28        19.35 o                         
  -5   3   8        654.08        692.05        38.33 o                         
  -4   3   8        169.44        178.62        13.42 o                         
  -3   3   8        185.92        199.10        12.44 o                         
  -2   3   8         67.41         68.96         7.56 o                         
  -1   3   8          8.59          2.53         3.92 o                         
   0   3   8        243.69        245.82        14.62 o                         
   1   3   8        908.96        796.66        48.31 o                         
   2   3   8        913.02        923.89        40.35 o                         
   3   3   8          2.93          9.93         3.37 o                         
   4   3   8       1081.44       1128.50        35.97 o                         
   5   3   8        608.98        619.54        22.77 o                         
   6   3   8        304.44        343.00        14.29 o                         
   7   3   8        522.56        533.14        20.13 o                         
   8   3   8         31.79         46.67         6.37 o                         
   9   3   8         74.19         80.95        12.13 o                         
  10   3   8          8.35          3.81         8.55 o                         
  11   3   8          2.65          6.50         9.51 o                         
  -9   4   8         26.72          0.80        23.35 o                         
  -8   4   8         72.52         77.96        18.06 o                         
  -7   4   8          6.94         -9.23         9.23 o                         
  -6   4   8         16.13         -2.42         6.90 o                         
  -5   4   8          8.08          9.17         8.41 o                         
  -4   4   8        212.02        231.62        20.95 o                         
  -3   4   8        578.67        543.76        32.64 o                         
  -2   4   8          0.14         -4.16         4.16 o                         
  -1   4   8        100.96        114.27        10.74 o                         
   0   4   8       1074.88       1091.74        49.98 o                         
   1   4   8         13.89         13.40         6.01 o                         
   2   4   8        687.09        654.50        33.12 o                         
   3   4   8        518.69        476.15        23.26 o                         
   4   4   8        188.49        197.20        15.52 o                         
   5   4   8         13.98         14.80         6.15 o                         
   6   4   8        131.71        120.06         9.40 o                         
   7   4   8        182.57        202.06        12.64 o                         
   8   4   8          7.30         13.37         6.48 o                         
   9   4   8        144.48        169.30        17.80 o                         
  10   4   8          0.30          2.97         8.42 o                         
  11   4   8          4.74         -4.48        12.02 o                         
  -8   5   8          6.37         -5.00        14.11 o                         
  -7   5   8          3.68         22.98        13.60 o                         
  -6   5   8         10.08          6.33        10.75 o                         
  -5   5   8         17.23          2.99        10.00 o                         
  -4   5   8       1115.72       1035.20        65.71 o                         
  -3   5   8        387.33        361.12        29.41 o                         
  -2   5   8        687.52        702.33        39.03 o                         
  -1   5   8        547.96        525.34        29.95 o                         
   0   5   8        122.97        146.44        13.42 o                         
   1   5   8        181.09        193.37        15.59 o                         
   2   5   8        210.95        221.16        16.45 o                         
   3   5   8        530.75        581.78        45.32 o                         
   4   5   8          0.44         -2.63         4.02 o                         
   5   5   8        166.82        188.55        13.43 o                         
   6   5   8         53.68         64.12         8.63 o                         
   7   5   8        211.51        259.66        27.37 o                         
   8   5   8        333.56        342.17        22.43 o                         
   9   5   8          0.93         -5.07         7.17 o                         
  10   5   8          0.81          7.07         9.23 o                         
  11   5   8          7.44         19.53        12.20 o                         
  -8   6   8        237.32        277.92        49.07 o                         
  -7   6   8         15.51         20.73        13.49 o                         
  -6   6   8         12.01         -9.72         9.72 o                         
  -5   6   8         21.20          6.43         9.58 o                         
  -4   6   8         15.62          8.80         9.52 o                         
  -3   6   8        194.09        203.90        23.73 o                         
  -2   6   8        189.93        190.77        17.27 o                         
  -1   6   8         73.01         89.49        11.23 o                         
   0   6   8         43.11         54.77         9.38 o                         
   1   6   8        153.49        139.67        12.98 o                         
   2   6   8        155.48        187.49        14.08 o                         
   3   6   8        162.41        171.75        15.48 o                         
   4   6   8        714.42        734.12        39.93 o                         
   5   6   8         54.51         61.69        20.61 o                         
   6   6   8          9.10          4.46         5.81 o                         
   7   6   8          0.10          6.74         6.50 o                         
   8   6   8         34.01         46.81        14.42 o                         
   9   6   8         11.07          5.22         7.93 o                         
  10   6   8         17.48         19.54        11.01 o                         
  -7   7   8         22.06          6.59        19.74 o                         
  -6   7   8          0.87         -3.12        12.38 o                         
  -5   7   8         19.80         21.98        12.35 o                         
  -4   7   8         97.11        114.53        17.77 o                         
  -3   7   8          2.11         -2.78         6.78 o                         
  -2   7   8        534.58        517.92        37.70 o                         
  -1   7   8         18.44         15.05         7.20 o                         
   0   7   8        994.44       1000.17        47.44 o                         
   1   7   8          5.47         10.63         7.77 o                         
   2   7   8         26.24         23.83         7.67 o                         
   3   7   8          2.87         -2.14         4.79 o                         
   4   7   8        138.87        174.63        34.04 o                         
   5   7   8        313.69        318.75        24.61 o                         
   6   7   8         25.59          5.75         8.14 o                         
   7   7   8         90.80        102.23        15.34 o                         
   8   7   8        209.04        209.88        23.43 o                         
   9   7   8          5.49         21.90        10.88 o                         
  10   7   8          6.00          9.02        11.77 o                         
  -7   8   8          1.16         -1.60        20.02 o                         
  -6   8   8        248.37        279.47        37.46 o                         
  -5   8   8         21.62          1.01        12.40 o                         
  -4   8   8          9.76         17.33        10.88 o                         
  -3   8   8         29.04         27.44        10.63 o                         
  -2   8   8        310.11        269.41        32.29 o                         
  -1   8   8        337.56        334.35        24.38 o                         
   0   8   8         24.24         15.75         7.40 o                         
   1   8   8        238.68        262.77        22.14 o                         
   2   8   8          6.12          2.75         7.21 o                         
   3   8   8        151.22        165.98        17.29 o                         
   4   8   8        250.93        249.74        21.74 o                         
   5   8   8          9.45          7.34        12.22 o                         
   6   8   8        210.00        244.46        23.90 o                         
   7   8   8         25.23         15.34        10.89 o                         
   8   8   8          0.25         -9.15         9.15 o                         
   9   8   8        120.56        149.60        19.88 o                         
  10   8   8          6.83          4.84        12.42 o                         
  -6   9   8         18.04         49.82        20.47 o                         
  -5   9   8          5.92         15.51        15.30 o                         
  -4   9   8        102.68        111.08        19.23 o                         
  -3   9   8         73.39         65.21        15.44 o                         
  -2   9   8        213.70        218.78        26.10 o                         
  -1   9   8        240.73        286.22        30.05 o                         
   0   9   8        402.46        385.81        28.73 o                         
   1   9   8          5.14          9.88         7.30 o                         
   2   9   8        200.03        188.09        19.21 o                         
   3   9   8          2.25         -4.98         7.40 o                         
   4   9   8         25.23         17.05        10.41 o                         
   5   9   8         29.76         29.48        11.46 o                         
   6   9   8          3.23          1.29         7.91 o                         
   7   9   8         10.95         -7.61         9.49 o                         
   8   9   8        136.30        179.96        23.38 o                         
   9   9   8          6.49         -9.96         9.96 o                         
  -5  10   8         60.03         46.44        24.10 o                         
  -4  10   8        361.17        290.78        49.79 o                         
  -3  10   8         27.96         11.29        14.92 o                         
  -2  10   8         74.00         71.11        17.47 o                         
  -1  10   8         51.13         23.46        13.71 o                         
   0  10   8        378.36        371.04        51.22 o                         
   1  10   8         94.37         77.81        13.95 o                         
   2  10   8        163.59        143.99        18.13 o                         
   3  10   8         70.22         64.45        13.64 o                         
   4  10   8        263.54        257.05        27.41 o                         
   5  10   8          0.77         -8.34         9.08 o                         
   6  10   8         38.40         47.19        13.68 o                         
   7  10   8          1.03          4.68        10.61 o                         
   8  10   8         34.84         45.01        15.76 o                         
  -4  11   8        221.81        132.93        37.28 o                         
  -3  11   8         27.25         42.69        23.78 o                         
  -2  11   8          0.64          7.88        11.21 o                         
  -1  11   8         35.58         39.86        16.32 o                         
   0  11   8        166.29        162.50        24.68 o                         
   1  11   8         40.03         19.91        11.02 o                         
   2  11   8        158.53        182.04        21.83 o                         
   3  11   8         52.37         69.80        15.00 o                         
   4  11   8         18.15         27.01        12.49 o                         
   5  11   8         23.86         24.19        13.43 o                         
   6  11   8          5.17          8.13        12.05 o                         
   7  11   8         18.00         12.04        12.54 o                         
  -2  12   8         11.25          8.25        18.10 o                         
  -1  12   8         10.06          1.36        19.34 o                         
   0  12   8         16.32         10.15        19.72 o                         
   1  12   8          4.79          5.10        12.11 o                         
   2  12   8         24.08         38.78        13.58 o                         
   3  12   8          3.74          7.71        11.49 o                         
   4  12   8        176.72        147.97        27.83 o                         
   5  12   8          0.25         10.09        12.40 o                         
   6  12   8         34.04         44.75        16.43 o                         
   0  13   8        153.68        166.17        43.47 o                         
   1  13   8          4.71         -2.24        13.09 o                         
   2  13   8         10.03         -4.29        13.23 o                         
   3  13   8          7.87          2.02        15.13 o                         
   4  13   8          6.78         39.25        30.24 o                         
  -1 -12   9         30.21         77.41        22.19 o                         
   0 -12   9         26.88          3.54        23.69 o                         
   1 -12   9         46.23         57.25        25.24 o                         
   2 -12   9          0.73         65.17        38.06 o                         
  -4 -11   9          2.76          2.09        38.58 o                         
  -3 -11   9         46.25         56.35        17.12 o                         
  -2 -11   9          0.77          2.60        13.83 o                         
  -1 -11   9         22.70          5.96        13.94 o                         
   0 -11   9         44.42         53.89        18.07 o                         
   1 -11   9         26.57         38.41        18.64 o                         
   2 -11   9         24.45         29.84        18.30 o                         
   3 -11   9          3.23          6.90        14.49 o                         
   4 -11   9         51.94         55.04        19.41 o                         
  -5 -10   9          5.28          0.35        14.47 o                         
  -4 -10   9         38.82         30.64        17.79 o                         
  -3 -10   9         48.39         55.00        17.29 o                         
  -2 -10   9         20.36         17.17        13.39 o                         
  -1 -10   9         63.54         73.19        18.71 o                         
   0 -10   9          1.67          4.23        11.83 o                         
   1 -10   9         45.97         44.11        16.16 o                         
   2 -10   9         48.57         63.85        18.10 o                         
   3 -10   9          4.92         21.03        13.72 o                         
   4 -10   9         23.99         27.22        15.35 o                         
   5 -10   9         34.32          0.79        13.70 o                         
   6 -10   9        111.59        105.16        20.31 o                         
  -6  -9   9         19.10         14.27        13.51 o                         
  -5  -9   9         42.69         23.49        14.37 o                         
  -4  -9   9         63.06         44.15        17.27 o                         
  -3  -9   9         13.86          3.38        11.35 o                         
  -2  -9   9          3.97         14.54        10.54 o                         
  -1  -9   9         23.74         28.79        11.87 o                         
   0  -9   9         75.81         87.54        24.30 o                         
   1  -9   9         12.34         10.59        10.46 o                         
   2  -9   9         96.88        116.20        20.42 o                         
   3  -9   9        450.81        455.24        48.73 o                         
   4  -9   9         63.35         55.43        13.07 o                         
   5  -9   9        134.14        134.45        19.11 o                         
   6  -9   9          4.40          6.99        10.69 o                         
   7  -9   9          2.08         -6.99        11.93 o                         
  -7  -8   9         14.07         13.74        16.48 o                         
  -6  -8   9         32.64         20.04        14.08 o                         
  -5  -8   9          0.01         -4.34         9.42 o                         
  -4  -8   9         25.23         14.07        11.05 o                         
  -3  -8   9          5.67          4.34        10.06 o                         
  -2  -8   9        188.07        188.06        25.07 o                         
  -1  -8   9        584.66        656.10        76.30 o                         
   0  -8   9          4.60          1.56        10.05 o                         
   1  -8   9         42.38         60.69        12.29 o                         
   2  -8   9         73.72         78.77        12.06 o                         
   3  -8   9         64.81         65.02        12.65 o                         
   4  -8   9         12.85         17.35         9.31 o                         
   5  -8   9        131.92        140.27        18.39 o                         
   6  -8   9          7.43          0.82         9.94 o                         
   7  -8   9         10.51         12.15        12.14 o                         
   8  -8   9         64.73         76.69        18.00 o                         
  -7  -7   9         51.78         53.44        18.59 o                         
  -6  -7   9         26.17         36.05        14.76 o                         
  -5  -7   9        102.78         92.40        20.39 o                         
  -4  -7   9          5.04         12.45         9.69 o                         
  -3  -7   9          0.81          8.33         9.61 o                         
  -2  -7   9         20.55         27.46        14.27 o                         
  -1  -7   9         13.93          6.53         8.96 o                         
   0  -7   9         29.35         35.50         9.37 o                         
   1  -7   9          6.87          6.28         6.58 o                         
   2  -7   9         20.77         14.40         7.78 o                         
   3  -7   9         89.20         80.54        12.82 o                         
   4  -7   9        185.43        209.06        21.98 o                         
   5  -7   9        193.47        155.92        17.80 o                         
   6  -7   9          8.82          0.05         8.28 o                         
   7  -7   9         35.64         31.60        12.35 o                         
   8  -7   9         61.20         32.81        14.51 o                         
   9  -7   9          9.12        -16.61        16.61 o                         
  -8  -6   9          6.08         -5.97        13.13 o                         
  -7  -6   9         19.01         15.52        12.82 o                         
  -6  -6   9         60.97         56.62        15.41 o                         
  -5  -6   9          9.65          4.51        12.34 o                         
  -4  -6   9          0.19         -1.55         8.75 o                         
  -3  -6   9          2.00          5.31         7.37 o                         
  -2  -6   9         20.07         26.61         8.11 o                         
  -1  -6   9        320.82        287.57        24.52 o                         
   0  -6   9        160.98        194.08        17.07 o                         
   1  -6   9        679.39        735.30        38.74 o                         
   2  -6   9          7.64          7.95         7.39 o                         
   3  -6   9        217.70        253.62        19.18 o                         
   4  -6   9         49.73         31.04        14.22 o                         
   5  -6   9          0.29          1.01         8.03 o                         
   6  -6   9          3.87          5.11         8.36 o                         
   7  -6   9         40.25         37.67        10.31 o                         
   8  -6   9         17.89          7.00        10.71 o                         
   9  -6   9         25.39         -1.61        11.29 o                         
  -8  -5   9          1.41         -4.54         9.77 o                         
  -7  -5   9          1.72          3.76        10.51 o                         
  -6  -5   9          1.85         -0.80         9.47 o                         
  -5  -5   9        219.72        230.05        27.99 o                         
  -4  -5   9          1.15          4.28         6.65 o                         
  -3  -5   9         34.91         36.94         8.77 o                         
  -2  -5   9         19.21         20.98         7.70 o                         
  -1  -5   9          5.87          0.57         5.06 o                         
   0  -5   9        439.70        469.41        29.91 o                         
   1  -5   9        273.29        237.35        18.93 o                         
   2  -5   9          2.44         10.96         6.30 o                         
   3  -5   9        322.88        323.78        31.58 o                         
   4  -5   9        278.25        301.49        20.95 o                         
   5  -5   9          8.41         -6.31         6.31 o                         
   6  -5   9        472.95        466.15        32.75 o                         
   7  -5   9        189.94        221.58        19.52 o                         
   8  -5   9          1.86         11.20         9.97 o                         
   9  -5   9         31.64         24.26        13.10 o                         
  10  -5   9         61.54         34.23        21.21 o                         
  -8  -4   9         12.85          2.40        10.24 o                         
  -7  -4   9         69.41         85.55        14.65 o                         
  -6  -4   9         10.15          9.27         7.44 o                         
  -5  -4   9        101.11        106.29        13.73 o                         
  -4  -4   9          2.48          7.46         7.11 o                         
  -3  -4   9          6.89         11.21         6.30 o                         
  -2  -4   9         12.52         -1.48         5.17 o                         
  -1  -4   9       1013.30       1024.90        44.21 o                         
   0  -4   9        140.74        139.34        14.44 o                         
   1  -4   9         41.64         39.95         9.98 o                         
   2  -4   9       1023.30       1023.73        46.18 o                         
   3  -4   9       1114.27       1145.36        50.27 o                         
   4  -4   9         29.20         29.46         9.38 o                         
   5  -4   9        162.17        170.83        17.32 o                         
   6  -4   9         15.67         14.33         7.36 o                         
   7  -4   9         91.03         82.06        11.41 o                         
   8  -4   9          0.46         -7.39         8.31 o                         
   9  -4   9         55.63         64.21        14.16 o                         
  10  -4   9         51.51         22.48        12.82 o                         
  -9  -3   9          0.78         14.82        13.66 o                         
  -8  -3   9          1.07         -4.43        10.85 o                         
  -7  -3   9         45.34         26.29        10.11 o                         
  -6  -3   9        104.27         66.62        11.79 o                         
  -5  -3   9        276.02        270.17        19.79 o                         
  -4  -3   9         76.46         89.16        10.88 o                         
  -3  -3   9        154.24        131.90        11.35 o                         
  -2  -3   9        461.54        484.92        25.22 o                         
  -1  -3   9        192.24        191.31        13.16 o                         
   0  -3   9        167.92        158.26        26.23 o                         
   1  -3   9         65.87         54.51         7.60 o                         
   2  -3   9        129.36        129.25        13.10 o                         
   3  -3   9       1923.07       1966.87        83.89 o                         
   4  -3   9          1.30         10.34         6.03 o                         
   5  -3   9        630.61        612.94        31.99 o                         
   6  -3   9        116.76        133.84        13.29 o                         
   7  -3   9        150.80        170.72        16.20 o                         
   8  -3   9         16.87         19.80         9.46 o                         
   9  -3   9        155.44        183.53        19.78 o                         
  10  -3   9         15.93          8.61        10.84 o                         
  -9  -2   9         28.03         38.75        15.15 o                         
  -8  -2   9         26.95         36.35        12.66 o                         
  -7  -2   9         28.31          8.67         9.92 o                         
  -6  -2   9        271.70        282.18        22.88 o                         
  -5  -2   9        108.37        114.80        13.64 o                         
  -4  -2   9          0.33         -5.21         5.21 o                         
  -3  -2   9        340.00        350.78        22.43 o                         
  -2  -2   9        205.44        202.65        12.47 o                         
  -1  -2   9       2047.66       2013.79        79.25 o                         
   0  -2   9        145.31        174.79        17.87 o                         
   1  -2   9        615.79        607.84        27.91 o                         
   2  -2   9        645.85        682.72        29.70 o                         
   3  -2   9        649.15        670.05        33.91 o                         
   4  -2   9        468.13        473.48        30.59 o                         
   5  -2   9        241.28        264.88        16.77 o                         
   6  -2   9         89.89         68.66        10.22 o                         
   7  -2   9         34.91         25.68         8.12 o                         
   8  -2   9        167.92        203.94        20.07 o                         
   9  -2   9          0.54         -8.26         8.26 o                         
  10  -2   9         25.71         24.90        11.64 o                         
  11  -2   9         18.72         42.24        15.60 o                         
  -9  -1   9          9.08         27.74        15.43 o                         
  -8  -1   9         17.13         47.91        20.13 o                         
  -7  -1   9         11.87         20.47         9.23 o                         
  -6  -1   9         19.68          6.38         7.63 o                         
  -5  -1   9        268.52        279.32        21.34 o                         
  -4  -1   9        140.71        161.70        18.74 o                         
  -3  -1   9        124.38        140.47        11.72 o                         
  -2  -1   9        733.92        781.34        33.15 o                         
  -1  -1   9        844.23        813.21        30.43 o                         
   0  -1   9          1.30          6.62         3.93 o                         
   1  -1   9        146.64        166.33        12.11 o                         
   2  -1   9        425.41        452.59        23.70 o                         
   3  -1   9        201.16        250.22        29.03 o                         
   4  -1   9       1222.82       1217.13        49.23 o                         
   5  -1   9        789.77        786.25        35.46 o                         
   6  -1   9          3.81         -1.45         4.91 o                         
   7  -1   9        968.70        945.35        44.77 o                         
   8  -1   9          0.65         11.70         7.35 o                         
   9  -1   9         11.01         19.61         8.77 o                         
  10  -1   9         13.36         13.06         9.99 o                         
  11  -1   9          0.54         -3.65        11.13 o                         
  -9   0   9          0.91          6.58        13.29 o                         
  -8   0   9         69.58         91.02        18.31 o                         
  -7   0   9        107.61        128.19        19.57 o                         
  -6   0   9        423.22        428.52        29.49 o                         
  -5   0   9        243.69        234.26        17.63 o                         
  -4   0   9        295.95        302.06        21.77 o                         
  -3   0   9         43.35         61.04         7.94 o                         
  -2   0   9          0.30         -0.55         3.68 o                         
  -1   0   9        851.93        772.32        36.18 o                         
   0   0   9        289.73        258.45        13.33 o                         
   1   0   9       1862.13       1755.03        66.95 o                         
   2   0   9         33.44         32.40         5.21 o                         
   3   0   9       3672.86       3645.52       127.04 o                         
   4   0   9         44.67         44.95         5.52 o                         
   5   0   9         66.99         64.41         6.53 o                         
   6   0   9        300.87        337.05        22.16 o                         
   7   0   9         11.10         15.09         6.17 o                         
   8   0   9          2.13          3.73         6.63 o                         
   9   0   9          7.65          8.22         8.19 o                         
  10   0   9         93.44        120.15        16.51 o                         
  11   0   9         84.34         82.33        15.99 o                         
  -9   1   9         10.83          6.89        19.52 o                         
  -8   1   9          9.26         14.37        12.57 o                         
  -7   1   9         31.22          9.43        10.49 o                         
  -6   1   9          7.53         -1.17         8.60 o                         
  -5   1   9       1087.61       1055.32        60.68 o                         
  -4   1   9         19.71         21.22         7.38 o                         
  -3   1   9       1392.35       1445.90        75.24 o                         
  -2   1   9        684.48        646.30        28.19 o                         
  -1   1   9         27.69         23.76         5.42 o                         
   0   1   9        770.23        760.95        36.24 o                         
   1   1   9         28.94         27.87         7.49 o                         
   2   1   9         64.97         43.03         5.43 o                         
   3   1   9        605.25        517.10        23.67 o                         
   4   1   9        249.49        237.34        12.00 o                         
   5   1   9         64.66         69.97         5.72 o                         
   6   1   9        839.46        873.47        29.35 o                         
   7   1   9        540.68        557.98        28.00 o                         
   8   1   9        160.30        191.76        14.15 o                         
   9   1   9        125.64        114.04        14.63 o                         
  10   1   9         96.63         90.11        14.44 o                         
  11   1   9          0.17         16.78        10.70 o                         
  -9   2   9         14.20          5.18        19.18 o                         
  -8   2   9          1.23         -9.48        11.67 o                         
  -7   2   9         36.55         39.07        14.15 o                         
  -6   2   9        498.71        525.27        47.11 o                         
  -5   2   9        276.83        284.38        23.99 o                         
  -4   2   9         78.33         91.55        11.19 o                         
  -3   2   9          2.95          6.46         7.62 o                         
  -2   2   9        332.10        395.97        22.15 o                         
  -1   2   9       1895.97       1932.08        89.51 o                         
   0   2   9        236.42        210.78        13.71 o                         
   1   2   9        729.85        732.80        30.69 o                         
   2   2   9       1171.00       1144.96        52.24 o                         
   3   2   9       3280.84       3248.49       119.19 o                         
   4   2   9        476.28        484.03        19.46 o                         
   5   2   9        862.11        871.39        29.68 o                         
   6   2   9        253.21        265.55        12.25 o                         
   7   2   9         56.63         84.65         7.70 o                         
   8   2   9         44.78         37.61         6.61 o                         
   9   2   9         22.30         25.54         9.28 o                         
  10   2   9         78.00         77.92        13.50 o                         
  11   2   9         39.07         31.94        16.56 o                         
  -8   3   9         33.84         35.67        14.48 o                         
  -7   3   9          0.30         -1.85         9.77 o                         
  -6   3   9         52.36         50.53        23.54 o                         
  -5   3   9        407.27        437.10        32.34 o                         
  -4   3   9        474.91        482.10        31.50 o                         
  -3   3   9        175.84        141.55        14.11 o                         
  -2   3   9       1394.76       1457.30        73.21 o                         
  -1   3   9       5727.94       5731.32       216.67 o                         
   0   3   9          2.46          5.45         4.52 o                         
   1   3   9        733.68        795.24        35.32 o                         
   2   3   9       1252.94       1211.99        47.83 o                         
   3   3   9          0.05          2.59         5.44 o                         
   4   3   9         27.36         37.60         8.01 o                         
   5   3   9        573.15        628.81        25.96 o                         
   6   3   9          0.50          1.79         3.47 o                         
   7   3   9        196.34        234.81        20.16 o                         
   8   3   9        273.81        284.89        16.20 o                         
   9   3   9        104.14        121.18        14.27 o                         
  10   3   9         44.11         79.63        17.18 o                         
  11   3   9         91.77         65.35        24.04 o                         
  -8   4   9        101.98        111.48        20.68 o                         
  -7   4   9         12.54         10.03        12.55 o                         
  -6   4   9        236.53        298.81        26.38 o                         
  -5   4   9        133.64        156.00        17.66 o                         
  -4   4   9        341.63        359.70        38.06 o                         
  -3   4   9        480.75        446.92        28.36 o                         
  -2   4   9       1342.23       1282.55        58.54 o                         
  -1   4   9        206.35        253.95        33.75 o                         
   0   4   9          0.10          5.49         5.22 o                         
   1   4   9         30.15         26.68         9.08 o                         
   2   4   9        662.11        813.40        51.13 o                         
   3   4   9        501.25        501.18        31.59 o                         
   4   4   9       1055.09       1067.55        58.26 o                         
   5   4   9        303.95        304.12        18.04 o                         
   6   4   9        970.30       1087.96        47.76 o                         
   7   4   9        175.11        193.93        12.70 o                         
   8   4   9         97.72         87.05        10.50 o                         
   9   4   9          0.53         -0.82         7.73 o                         
  10   4   9          1.76         16.13        11.76 o                         
  11   4   9          5.71         10.22        15.54 o                         
  -8   5   9        167.83        216.35        35.87 o                         
  -7   5   9          3.84         10.39        14.22 o                         
  -6   5   9        179.38        194.36        25.18 o                         
  -5   5   9        186.94        175.98        40.94 o                         
  -4   5   9        219.21        212.96        24.13 o                         
  -3   5   9        171.15        138.75        17.75 o                         
  -2   5   9       1806.82       1800.83        84.42 o                         
  -1   5   9        205.18        231.30        17.91 o                         
   0   5   9        768.24        770.88        40.47 o                         
   1   5   9        932.46        987.85        46.40 o                         
   2   5   9       1105.40       1113.74        52.32 o                         
   3   5   9         49.70         33.75        12.50 o                         
   4   5   9         50.72         39.67         7.96 o                         
   5   5   9         10.83         15.09         6.09 o                         
   6   5   9         21.32         10.05         6.54 o                         
   7   5   9        615.62        772.75        55.98 o                         
   8   5   9          7.06          6.98         8.08 o                         
   9   5   9         91.71         91.48        14.78 o                         
  10   5   9         42.86         16.52        13.44 o                         
  11   5   9         11.02         13.96        19.16 o                         
  -7   6   9         11.14        -12.04        17.61 o                         
  -6   6   9        377.14        349.66        35.48 o                         
  -5   6   9         54.37         37.85        13.88 o                         
  -4   6   9        115.81        130.58        20.41 o                         
  -3   6   9        247.98        274.24        26.84 o                         
  -2   6   9        728.77        691.33        40.62 o                         
  -1   6   9         45.03         32.01         8.40 o                         
   0   6   9         13.92          9.76         6.52 o                         
   1   6   9          5.96          7.51         6.10 o                         
   2   6   9          0.77          7.01         6.06 o                         
   3   6   9       1007.42       1069.87        71.82 o                         
   4   6   9        203.17        202.01        18.06 o                         
   5   6   9         44.22         47.82         9.72 o                         
   6   6   9        245.78        307.75        50.62 o                         
   7   6   9        184.33        154.85        19.58 o                         
   8   6   9         53.14         64.85        12.32 o                         
   9   6   9         60.45         55.87        16.31 o                         
  10   6   9         15.09         30.01        14.09 o                         
  -7   7   9        167.60        128.64        31.45 o                         
  -6   7   9         58.74         67.84        17.79 o                         
  -5   7   9          0.18          3.45         9.94 o                         
  -4   7   9         31.93         39.63        18.66 o                         
  -3   7   9         44.09         31.96        11.61 o                         
  -2   7   9        637.91        636.16        43.44 o                         
  -1   7   9       1408.87       1361.70        67.74 o                         
   0   7   9       1210.14       1254.62        61.75 o                         
   1   7   9         15.43          9.57         7.38 o                         
   2   7   9       2078.34       2016.59       129.17 o                         
   3   7   9         92.58         74.24        11.49 o                         
   4   7   9         55.58         59.81        10.70 o                         
   5   7   9         22.09         25.44         8.94 o                         
   6   7   9          0.08          3.57         7.47 o                         
   7   7   9         69.67         94.19        31.39 o                         
   8   7   9        112.04        121.94        18.06 o                         
   9   7   9         34.76         40.11        15.16 o                         
  10   7   9         20.77         23.44        12.17 o                         
  -6   8   9        128.07         56.96        24.91 o                         
  -5   8   9         36.72         39.39        15.21 o                         
  -4   8   9        423.57        485.83        42.49 o                         
  -3   8   9         14.64         25.77        11.29 o                         
  -2   8   9        653.26        681.78        71.93 o                         
  -1   8   9         51.47         53.55        10.60 o                         
   0   8   9         38.86         41.51         9.93 o                         
   1   8   9        319.85        316.51        34.42 o                         
   2   8   9         19.89         28.87         9.10 o                         
   3   8   9        356.01        291.77        27.71 o                         
   4   8   9         67.89         74.63        12.66 o                         
   5   8   9         73.08         80.40        13.43 o                         
   6   8   9        420.63        398.48        35.84 o                         
   7   8   9         77.39        126.68        20.30 o                         
   8   8   9         49.57         67.73        15.67 o                         
   9   8   9          9.82         18.48        13.96 o                         
  10   8   9         50.11         11.47        33.89 o                         
  -6   9   9        117.56        214.27        60.48 o                         
  -5   9   9         78.24         59.64        19.93 o                         
  -4   9   9         12.19         17.98        11.26 o                         
  -3   9   9        103.78        105.94        21.18 o                         
  -2   9   9         30.00         35.38        13.22 o                         
  -1   9   9        319.11        371.61        37.81 o                         
   0   9   9        310.23        260.17        23.83 o                         
   1   9   9        392.33        366.99        28.92 o                         
   2   9   9       1375.41       1210.52        79.00 o                         
   3   9   9        165.11        161.32        18.70 o                         
   4   9   9         93.86         71.29        13.27 o                         
   5   9   9         41.90         34.22        11.59 o                         
   6   9   9        174.20        173.28        22.34 o                         
   7   9   9          0.15         -8.01        10.79 o                         
   8   9   9          8.43         13.54        18.26 o                         
   9   9   9          7.34          4.62        13.64 o                         
  -5  10   9         83.78         90.57        33.73 o                         
  -4  10   9        103.33        137.40        32.84 o                         
  -3  10   9         71.16         95.98        21.71 o                         
  -2  10   9        803.66        978.24       111.67 o                         
  -1  10   9         11.44         23.82        13.37 o                         
   0  10   9         36.59         26.14        10.67 o                         
   1  10   9         96.42         75.08        14.16 o                         
   2  10   9        132.70        103.67        15.51 o                         
   3  10   9         30.36         45.19        12.30 o                         
   4  10   9         24.19         16.24         9.33 o                         
   5  10   9         26.25         35.57        17.54 o                         
   6  10   9        106.83        134.21        20.21 o                         
   7  10   9         17.11         22.51        12.85 o                         
   8  10   9         50.91         48.27        16.28 o                         
  -3  11   9        127.22        117.80        31.89 o                         
  -2  11   9         11.23          1.60        13.59 o                         
  -1  11   9          3.82         12.60        12.15 o                         
   0  11   9         69.79         57.36        20.39 o                         
   1  11   9          0.30          6.20        10.37 o                         
   2  11   9        466.50        510.18        73.32 o                         
   3  11   9        168.50        140.44        19.22 o                         
   4  11   9        110.99         95.81        19.19 o                         
   5  11   9         19.18         18.35        13.66 o                         
   6  11   9         77.15         75.57        16.62 o                         
   7  11   9         20.15         17.03        12.75 o                         
  -2  12   9        113.40         95.29        36.23 o                         
  -1  12   9         92.16         83.85        29.57 o                         
   0  12   9         74.29        100.03        23.12 o                         
   1  12   9         29.33         38.75        17.74 o                         
   2  12   9         49.81         24.29        13.93 o                         
   3  12   9         37.70         29.14        15.24 o                         
   4  12   9          4.65         23.01        15.52 o                         
   5  12   9         82.00         73.90        18.76 o                         
   6  12   9         23.12         42.75        63.08 o                         
   1  13   9         32.62         69.76        33.89 o                         
   2  13   9         89.36         50.12        18.12 o                         
   3  13   9         66.34         97.49        48.49 o                         
  -3 -11  10         24.11         28.15        33.37 o                         
  -2 -11  10          1.96         -5.13        14.38 o                         
  -1 -11  10          0.67         12.54        13.81 o                         
   0 -11  10          1.00         -2.65        13.79 o                         
   1 -11  10          4.44          6.15        15.28 o                         
   2 -11  10         15.20         36.89        20.66 o                         
   3 -11  10          4.18         -3.39        15.35 o                         
   4 -11  10         12.06         34.98        25.04 o                         
  -4 -10  10          2.84          4.02        15.87 o                         
  -3 -10  10          0.02        -12.09        14.15 o                         
  -2 -10  10        114.66        124.01        23.85 o                         
  -1 -10  10         90.14        109.48        23.70 o                         
   0 -10  10          1.88         -0.77        12.68 o                         
   1 -10  10        212.81        205.70        60.05 o                         
   2 -10  10        122.99        160.70        30.24 o                         
   3 -10  10          3.80          8.76        14.18 o                         
   4 -10  10         45.52         53.54        19.26 o                         
   5 -10  10         27.27          3.99        16.99 o                         
  -5  -9  10         24.56         42.83        18.60 o                         
  -4  -9  10         24.54         22.50        16.05 o                         
  -3  -9  10          2.06          2.13        12.94 o                         
  -2  -9  10         57.38         60.48        17.00 o                         
  -1  -9  10        108.08        115.79        20.82 o                         
   0  -9  10         63.47         40.06        14.88 o                         
   1  -9  10         59.04         56.28        15.50 o                         
   2  -9  10        123.70        127.78        43.04 o                         
   3  -9  10          4.72         -4.40        12.37 o                         
   4  -9  10          2.77        -10.04        10.49 o                         
   5  -9  10        116.32        106.35        19.74 o                         
   6  -9  10         43.72         25.85        22.92 o                         
   7  -9  10         53.86         54.51        24.68 o                         
  -6  -8  10         24.31         12.16        12.75 o                         
  -5  -8  10         37.88         36.32        14.29 o                         
  -4  -8  10         33.93         37.48        33.56 o                         
  -3  -8  10          7.22          6.82        12.09 o                         
  -2  -8  10         97.62         67.12        15.89 o                         
  -1  -8  10         66.41         69.54        16.73 o                         
   0  -8  10        199.04        174.52        23.63 o                         
   1  -8  10        237.12        240.33        32.69 o                         
   2  -8  10         66.81         89.06        12.91 o                         
   3  -8  10        298.68        359.21        52.33 o                         
   4  -8  10         66.87         49.48        13.14 o                         
   5  -8  10        160.37        167.60        20.26 o                         
   6  -8  10          0.17          8.39        16.72 o                         
   7  -8  10          0.57        -12.01        12.01 o                         
   8  -8  10          3.16         -1.56        27.63 o                         
  -7  -7  10          3.42         32.62        16.36 o                         
  -6  -7  10         24.41         29.81        15.45 o                         
  -5  -7  10          4.01          7.04        12.12 o                         
  -4  -7  10          0.46          1.98        10.39 o                         
  -3  -7  10        363.43        522.11        69.91 o                         
  -2  -7  10         26.41         24.83        11.91 o                         
  -1  -7  10         70.45         85.32        20.56 o                         
   0  -7  10         22.35         30.85        10.09 o                         
   1  -7  10         29.62         40.07         9.94 o                         
   2  -7  10        291.98        275.27        21.23 o                         
   3  -7  10          0.49          2.08         7.36 o                         
   4  -7  10         68.39         58.22        12.96 o                         
   5  -7  10         19.54         24.39        11.09 o                         
   6  -7  10        198.19        187.46        24.68 o                         
   7  -7  10         27.59         18.99        12.76 o                         
   8  -7  10         47.77         44.35        18.82 o                         
  -7  -6  10        177.75        191.15        33.64 o                         
  -6  -6  10        102.10         98.43        19.37 o                         
  -5  -6  10        113.43        122.70        20.99 o                         
  -4  -6  10         75.50         93.40        18.89 o                         
  -3  -6  10         47.35         32.61        10.42 o                         
  -2  -6  10         31.95         17.95         8.10 o                         
  -1  -6  10          7.44         10.88         8.31 o                         
   0  -6  10          9.25          1.48         6.58 o                         
   1  -6  10       1169.45       1146.52        88.80 o                         
   2  -6  10        327.03        326.67        36.21 o                         
   3  -6  10        417.69        412.16        27.16 o                         
   4  -6  10          0.89         -6.13         6.13 o                         
   5  -6  10        850.65        917.30        52.72 o                         
   6  -6  10          6.59         13.90         9.22 o                         
   7  -6  10          9.11          0.26         9.56 o                         
   8  -6  10         10.06         -4.77        10.92 o                         
   9  -6  10          1.53        -10.36        10.36 o                         
  -8  -5  10          3.27         -8.44        15.82 o                         
  -7  -5  10          1.63         -0.31        12.50 o                         
  -6  -5  10          9.71          2.59        10.37 o                         
  -5  -5  10          0.07         -6.33         9.42 o                         
  -4  -5  10          3.98          3.66         7.98 o                         
  -3  -5  10        113.87        115.72        25.65 o                         
  -2  -5  10         47.53         55.19        15.26 o                         
  -1  -5  10        711.56        746.69        41.89 o                         
   0  -5  10         89.10        103.48        10.66 o                         
   1  -5  10        384.28        459.46        30.40 o                         
   2  -5  10        331.14        359.62        49.39 o                         
   3  -5  10         16.68         26.22         7.36 o                         
   4  -5  10        372.87        343.63        24.04 o                         
   5  -5  10         89.55         56.59        25.10 o                         
   6  -5  10        327.17        385.95        29.16 o                         
   7  -5  10         76.75         69.59        12.70 o                         
   8  -5  10        114.13         87.21        16.87 o                         
   9  -5  10         56.52         57.17        13.95 o                         
  -8  -4  10          1.57         -7.79        13.34 o                         
  -7  -4  10         65.38         42.18        20.32 o                         
  -6  -4  10        211.55        212.36        25.50 o                         
  -5  -4  10        314.63        363.40        48.85 o                         
  -4  -4  10        362.70        409.39        36.01 o                         
  -3  -4  10        222.95        218.95        21.48 o                         
  -2  -4  10        176.02        159.52        15.82 o                         
  -1  -4  10          3.02          0.58         5.05 o                         
   0  -4  10          0.49         -4.62         4.62 o                         
   1  -4  10        519.57        525.67        33.42 o                         
   2  -4  10        680.62        651.25        35.42 o                         
   3  -4  10       1699.26       1559.67        72.11 o                         
   4  -4  10       2055.74       2044.11        91.25 o                         
   5  -4  10        728.26        752.91        44.71 o                         
   6  -4  10         25.86         23.97         8.81 o                         
   7  -4  10        203.23        209.25        18.65 o                         
   8  -4  10         38.58         36.20        10.97 o                         
   9  -4  10          8.45          9.80        10.18 o                         
  10  -4  10          5.12         -8.71        10.04 o                         
  -8  -3  10         44.24         50.49        19.02 o                         
  -7  -3  10          3.58         -9.40         9.40 o                         
  -6  -3  10          0.45          2.83         8.13 o                         
  -5  -3  10        176.63        157.42        18.48 o                         
  -4  -3  10          9.37          9.44         7.71 o                         
  -3  -3  10        116.75        108.67        13.88 o                         
  -2  -3  10        159.28        166.50        16.74 o                         
  -1  -3  10        160.10        157.97        11.94 o                         
   0  -3  10        478.55        532.12        27.30 o                         
   1  -3  10       1281.60       1257.25        52.61 o                         
   2  -3  10         78.01         66.44         9.85 o                         
   3  -3  10        766.55        775.13        39.82 o                         
   4  -3  10          8.31         -3.95         5.32 o                         
   5  -3  10         16.78         13.23         7.43 o                         
   6  -3  10        132.09        108.54        12.60 o                         
   7  -3  10        170.30        203.50        32.69 o                         
   8  -3  10          2.29         -2.31         7.35 o                         
   9  -3  10        365.63        356.90        41.40 o                         
  10  -3  10         15.32         25.59        11.66 o                         
  -8  -2  10         52.72         58.06        15.45 o                         
  -7  -2  10          3.93          1.48        10.96 o                         
  -6  -2  10        171.44        179.99        20.29 o                         
  -5  -2  10        426.53        442.51        30.96 o                         
  -4  -2  10        853.50        802.55        44.89 o                         
  -3  -2  10       1105.42       1084.28        60.97 o                         
  -2  -2  10        665.75        684.72        30.92 o                         
  -1  -2  10        297.62        321.32        18.45 o                         
   0  -2  10        501.25        518.35        25.31 o                         
   1  -2  10        383.52        387.75        30.46 o                         
   2  -2  10          5.88          5.55         4.49 o                         
   3  -2  10        127.12        136.81        19.07 o                         
   4  -2  10        374.69        425.05        25.29 o                         
   5  -2  10       2622.26       2311.86       109.11 o                         
   6  -2  10       1790.27       1710.63        75.89 o                         
   7  -2  10        151.85        153.49        15.05 o                         
   8  -2  10         25.85          9.63         8.26 o                         
   9  -2  10        145.52        133.78        16.76 o                         
  10  -2  10         26.81         21.37        12.55 o                         
  -8  -1  10        185.54        182.11        24.98 o                         
  -7  -1  10        136.95        134.89        30.93 o                         
  -6  -1  10        158.59        159.69        19.08 o                         
  -5  -1  10          1.29          2.13         8.65 o                         
  -4  -1  10         37.57         27.46         8.57 o                         
  -3  -1  10        497.60        432.41        30.30 o                         
  -2  -1  10          2.62          0.29         5.53 o                         
  -1  -1  10        453.79        550.18        34.17 o                         
   0  -1  10       1010.24       1087.07        46.11 o                         
   1  -1  10        509.50        502.57        26.83 o                         
   2  -1  10        271.87        226.71        14.69 o                         
   3  -1  10         32.36         33.52         5.66 o                         
   4  -1  10        309.55        325.58        19.23 o                         
   5  -1  10          7.21         17.63         6.13 o                         
   6  -1  10        242.54        270.15        35.44 o                         
   7  -1  10         64.99         75.27        11.11 o                         
   8  -1  10         99.66         83.61        12.20 o                         
   9  -1  10         89.18         62.87        12.05 o                         
  10  -1  10         65.67         51.88        11.41 o                         
  11  -1  10         56.17         60.48        15.61 o                         
  -8   0  10         62.46         68.32        17.36 o                         
  -7   0  10          1.20         -5.64         8.73 o                         
  -6   0  10          4.59          0.15         8.99 o                         
  -5   0  10         65.86         49.51        10.43 o                         
  -4   0  10        417.96        402.52        30.05 o                         
  -3   0  10        665.24        703.33        39.80 o                         
  -2   0  10       1988.17       2057.73        87.36 o                         
  -1   0  10       1099.37       1003.60        42.80 o                         
   0   0  10        829.57        856.57        38.62 o                         
   1   0  10        135.15        127.03        10.87 o                         
   2   0  10         20.41         24.94         9.40 o                         
   3   0  10        361.36        381.99        23.65 o                         
   4   0  10        216.89        228.51        21.92 o                         
   5   0  10       1733.72       1707.77        69.08 o                         
   6   0  10         62.10         56.77         7.35 o                         
   7   0  10       1021.05       1100.75        46.45 o                         
   8   0  10        980.96       1051.22        56.50 o                         
   9   0  10        104.68         89.09        14.90 o                         
  10   0  10          0.14         -0.59         8.33 o                         
  11   0  10          4.22         -3.90        11.33 o                         
  -8   1  10         38.95         33.46        16.48 o                         
  -7   1  10        134.44        125.62        20.16 o                         
  -6   1  10        479.23        562.69        45.54 o                         
  -5   1  10         74.34         72.18        13.06 o                         
  -4   1  10        241.29        237.25        19.05 o                         
  -3   1  10         54.22         56.94         9.36 o                         
  -2   1  10        102.12        124.54        13.03 o                         
  -1   1  10        808.12        812.24        36.90 o                         
   0   1  10         22.40         19.28         4.87 o                         
   1   1  10       2147.98       1975.65        88.16 o                         
   2   1  10       1204.34       1209.89        50.81 o                         
   3   1  10        370.99        361.73        23.32 o                         
   4   1  10       1617.82       1506.11        62.09 o                         
   5   1  10         17.85         14.60         5.48 o                         
   6   1  10         40.09         36.02         6.12 o                         
   7   1  10         72.04         78.93        13.37 o                         
   8   1  10         91.42         82.59        19.68 o                         
   9   1  10          0.37          2.89         7.44 o                         
  10   1  10          1.76          3.98         9.59 o                         
  11   1  10          6.14          8.52        11.27 o                         
  -8   2  10         28.53         21.81        14.86 o                         
  -7   2  10         16.78         41.02        14.27 o                         
  -6   2  10         11.41         13.51        11.89 o                         
  -5   2  10        553.73        538.01        42.81 o                         
  -4   2  10          5.74          4.60         6.33 o                         
  -3   2  10        320.47        301.27        21.77 o                         
  -2   2  10       1287.78       1327.96        55.63 o                         
  -1   2  10        143.06        131.10        11.32 o                         
   0   2  10       3477.43       3692.66       156.33 o                         
   1   2  10        434.81        423.93        20.57 o                         
   2   2  10         41.74         41.99         6.11 o                         
   3   2  10        473.49        492.26        24.27 o                         
   4   2  10         18.03         17.00         8.17 o                         
   5   2  10        463.70        530.29        32.10 o                         
   6   2  10        730.20        773.63        32.94 o                         
   7   2  10        291.75        307.57        23.52 o                         
   8   2  10        361.51        412.25        30.08 o                         
   9   2  10        567.87        622.23        35.76 o                         
  10   2  10        334.98        297.85        27.66 o                         
  11   2  10          4.57         20.07        21.75 o                         
  -8   3  10        136.47        150.43        23.94 o                         
  -7   3  10         21.61         22.24        12.71 o                         
  -6   3  10        404.40        463.45        40.47 o                         
  -5   3  10        265.28        246.03        22.64 o                         
  -4   3  10        505.67        615.64        40.92 o                         
  -3   3  10        188.07        183.69        18.31 o                         
  -2   3  10         72.47         78.37        12.51 o                         
  -1   3  10        192.17        179.13        14.19 o                         
   0   3  10        680.17        655.86        53.30 o                         
   1   3  10       1028.40       1072.73        57.88 o                         
   2   3  10        322.93        336.98        26.06 o                         
   3   3  10        402.92        384.92        22.34 o                         
   4   3  10       1900.92       2098.07        81.39 o                         
   5   3  10        220.14        228.95        15.56 o                         
   6   3  10        228.67        215.55        15.03 o                         
   7   3  10         42.10         47.04         7.57 o                         
   8   3  10         65.76         68.21         9.57 o                         
  -8   4  10        142.76        166.53        31.86 o                         
  -7   4  10         28.96         22.10        17.29 o                         
  -6   4  10          6.52         24.45        14.63 o                         
  -5   4  10         40.41         27.62        12.49 o                         
  -4   4  10         37.14         38.31        14.60 o                         
  -3   4  10        468.12        485.38        33.49 o                         
  -2   4  10        461.59        479.59        29.43 o                         
  -1   4  10        745.97        758.62        39.57 o                         
   0   4  10       1648.40       1625.98        72.06 o                         
   1   4  10        366.35        406.06        32.06 o                         
   2   4  10       1899.50       1968.37        85.54 o                         
   3   4  10          4.59          2.72         6.03 o                         
   4   4  10        360.88        394.54        23.46 o                         
   5   4  10        134.63        163.16        28.79 o                         
   6   4  10         49.63         67.86         8.65 o                         
   7   4  10        124.20        147.04        14.13 o                         
   8   4  10        475.28        519.94        57.88 o                         
   9   4  10        100.54         53.39        19.01 o                         
  -7   5  10        115.77        148.49        35.41 o                         
  -6   5  10         89.64         69.30        17.64 o                         
  -5   5  10         45.10         57.82        18.72 o                         
  -4   5  10        279.42        353.56        33.33 o                         
  -3   5  10        335.01        302.62        28.47 o                         
  -2   5  10        530.56        531.23        31.79 o                         
  -1   5  10        103.91        141.84        14.26 o                         
   0   5  10          8.25          6.42         6.01 o                         
   1   5  10         83.35         99.97        11.84 o                         
   2   5  10       1299.90       1219.91        94.23 o                         
   3   5  10        132.46        144.65        13.93 o                         
   4   5  10        319.49        397.38        48.55 o                         
   5   5  10        587.49        646.18        35.04 o                         
   6   5  10        162.35        142.96        13.75 o                         
   7   5  10        130.48        119.11        12.64 o                         
   8   5  10        355.54        350.43        34.95 o                         
   9   5  10         70.31         41.70        15.16 o                         
  10   5  10         11.52          8.61        16.95 o                         
  -7   6  10        131.71        121.04        33.28 o                         
  -6   6  10          2.02          3.21        11.91 o                         
  -5   6  10        155.56        110.03        20.17 o                         
  -4   6  10         97.16         96.10        20.84 o                         
  -3   6  10        141.79        125.08        18.20 o                         
  -2   6  10        548.16        549.45        36.11 o                         
  -1   6  10         19.10         17.33         7.31 o                         
   0   6  10        188.66        220.04        18.94 o                         
   1   6  10        759.89        786.94        53.50 o                         
   2   6  10        336.46        332.61        22.82 o                         
   3   6  10        203.13        215.55        20.01 o                         
   4   6  10        610.01        657.82        42.17 o                         
   5   6  10         33.43         27.14        15.27 o                         
   6   6  10         37.64         20.48         8.38 o                         
   7   6  10        198.50        226.53        19.58 o                         
   8   6  10          4.58          2.10         9.36 o                         
   9   6  10        144.72        169.24        20.10 o                         
  10   6  10         26.70         21.54        16.25 o                         
  -6   7  10         89.95        119.39        23.40 o                         
  -5   7  10         23.12         12.65        12.76 o                         
  -4   7  10        229.45        191.31        24.94 o                         
  -3   7  10         90.81        122.79        18.41 o                         
  -2   7  10         50.66         66.08        12.60 o                         
  -1   7  10         10.30          4.87         6.83 o                         
   0   7  10         54.10         50.84        10.61 o                         
   1   7  10          1.41         -0.63         6.54 o                         
   2   7  10        178.63        201.31        33.23 o                         
   3   7  10         20.42         11.50         7.72 o                         
   4   7  10        858.94        877.16       107.42 o                         
   5   7  10         62.21         47.41        10.28 o                         
   6   7  10        137.75        172.04        21.16 o                         
   7   7  10        140.42        149.73        20.17 o                         
   8   7  10         95.70        133.36        19.73 o                         
   9   7  10          0.06          7.15        12.32 o                         
  10   7  10         14.90          7.44        11.77 o                         
  -6   8  10         18.83        -11.18        12.13 o                         
  -5   8  10         49.26         68.30        17.53 o                         
  -4   8  10         64.12         42.00        13.60 o                         
  -3   8  10          0.14          3.26        10.24 o                         
  -2   8  10        304.82        326.12        28.77 o                         
  -1   8  10          0.26          2.09         7.09 o                         
   0   8  10        993.10       1041.52        61.04 o                         
   1   8  10         57.87         65.02        12.06 o                         
   2   8  10        187.33        212.70        22.90 o                         
   3   8  10        126.48        163.47        18.25 o                         
   4   8  10        183.53        195.90        23.47 o                         
   5   8  10          8.61         15.48         8.61 o                         
   6   8  10         27.05         16.19        10.20 o                         
   7   8  10          9.57         10.67        11.02 o                         
   8   8  10         17.47         17.09        12.01 o                         
   9   8  10         78.76         79.20        18.88 o                         
  -5   9  10          1.14          5.83        12.17 o                         
  -4   9  10        167.05        174.11        25.09 o                         
  -3   9  10        203.49        179.46        27.04 o                         
  -2   9  10         34.61         15.38        12.05 o                         
  -1   9  10        304.07        335.49        34.23 o                         
   0   9  10         33.22         54.29        12.04 o                         
   1   9  10          2.61         -0.96         8.27 o                         
   2   9  10         64.89         61.28        12.63 o                         
   3   9  10         12.35         15.63         9.29 o                         
   4   9  10        102.36         97.60        15.16 o                         
   5   9  10        211.78        154.87        18.66 o                         
   6   9  10        101.76         92.41        16.96 o                         
   7   9  10          0.64         -7.87         9.30 o                         
   8   9  10         37.79         24.19        13.75 o                         
   9   9  10         23.82         35.97        33.89 o                         
  -4  10  10         23.93         22.89        17.94 o                         
  -3  10  10          9.32         22.68        17.42 o                         
  -2  10  10          0.56         23.28        15.91 o                         
  -1  10  10         46.44         45.29        15.75 o                         
   0  10  10         60.70         64.99        15.79 o                         
   1  10  10         67.81         50.51        12.32 o                         
   2  10  10        368.75        351.22        39.77 o                         
   3  10  10         59.71         51.11        13.40 o                         
   4  10  10        171.95        164.33        20.60 o                         
   5  10  10         49.83         53.88        15.66 o                         
   6  10  10          3.39         15.92        11.67 o                         
   7  10  10         25.00         14.88        10.60 o                         
   8  10  10          0.61          2.00        15.72 o                         
  -3  11  10         71.96        104.17        31.16 o                         
  -2  11  10         68.85         74.48        22.24 o                         
  -1  11  10          9.09         17.22        14.47 o                         
   0  11  10         15.66         15.14        14.43 o                         
   1  11  10        107.55        103.45        17.48 o                         
   2  11  10         24.46         44.45        13.29 o                         
   3  11  10         25.06         14.04        11.29 o                         
   4  11  10         45.83         49.56        15.53 o                         
   5  11  10         26.32         36.38        16.47 o                         
   6  11  10         38.93         31.66        15.17 o                         
   7  11  10         11.61        -13.57        17.25 o                         
  -1  12  10          6.97         -2.05        14.20 o                         
   0  12  10         11.84         10.30        14.88 o                         
   1  12  10          5.59         25.03        16.35 o                         
   2  12  10          5.27          6.53        12.25 o
[truncated: 166,134 more chars]
