# Supplementary material for: Crystal structure, Hirshfeld surface analysis and computational study of bis­(2-{[(2,6-di­chloro­benzyl­idene)hydrazinyl­idene]meth­yl}phenolato)cobalt(II) and of the copper(II) analogue
Source: Acta Crystallogr E Crystallogr Commun. 2020 Jan 1;76(Pt 1):53–61. doi: 10.1107/S2056989019016529 (PMC6944081; doi:10.1107/S2056989019016529)
Supplement: Supplementary file 3 [file e-76-00053-IIsup3.hkl]

data_II                                                                         
_shelx_title ' 104'                                                             
_shelx_refln_list_code          4                                               
_shelx_F_calc_maximum      110.31                                               
_exptl_crystal_F_000       327.00                                               
_reflns_d_resolution_high  0.7497                                               
                                                                                
loop_                                                                           
 _space_group_symop_operation_xyz                                               
 'x, y, z'                                                                      
 '-x, -y, -z'                                                                   
                                                                                
_cell_length_a     8.1300                                                       
_cell_length_b     8.5072                                                       
_cell_length_c     9.7386                                                       
_cell_angle_alpha  83.240                                                       
_cell_angle_beta   87.646                                                       
_cell_angle_gamma  81.533                                                       
                                                                                
_shelx_F_squared_multiplier     1.000                                           
                                                                                
loop_                                                                           
 _refln_index_h                                                                 
 _refln_index_k                                                                 
 _refln_index_l                                                                 
 _refln_F_squared_calc                                                          
 _refln_F_squared_meas                                                          
 _refln_F_squared_sigma                                                         
 _refln_observed_status                                                         
   5   0   0        529.55        570.76        15.21 o                         
   6   0   0        943.37        992.65        27.70 o                         
   7   0   0         67.04         78.29         2.84 o                         
   8   0   0         27.35         24.74         1.98 o                         
   9   0   0          1.89          2.47         1.11 o                         
  -9   1   0          1.15          1.98         1.36 o                         
  -8   1   0         44.11         36.36         2.72 o                         
  -7   1   0         40.54         37.60         2.47 o                         
  -6   1   0         27.39         40.94         1.61 o                         
  -5   1   0       1045.34       1123.46        29.81 o                         
  -4   1   0        296.86        317.23         8.90 o                         
  -3   1   0        722.05        699.32        10.71 o                         
  -2   1   0          9.17          8.10         0.57 o                         
  -1   1   0        321.23        325.11        36.11 o                         
   1   1   0       1409.58       1036.58        94.30 o                         
 -10   2   0          0.32          0.99         1.73 o                         
  -9   2   0         61.54         62.33         4.08 o                         
  -8   2   0        340.36        333.92        10.76 o                         
  -7   2   0         18.38         13.85         1.86 o                         
  -6   2   0         16.77         26.71         2.10 o                         
  -5   2   0        520.96        536.54        17.50 o                         
  -4   2   0          5.17          4.25         0.38 o                         
  -3   2   0       1397.58       1404.11        18.55 o                         
  -2   2   0       1912.10       1941.70        25.58 o                         
  -1   2   0        148.17        148.20         2.67 o                         
   0   2   0        186.91        187.36         3.98 o                         
   1   2   0          7.15          3.71         0.39 o                         
   2   2   0       1739.24       1851.03        33.43 o                         
   3   2   0       2766.91       2784.05       122.56 o                         
  -9   3   0          1.14          0.87         1.73 o                         
  -8   3   0        258.32        272.33         9.65 o                         
  -7   3   0        300.55        297.56        10.14 o                         
  -6   3   0        820.84        806.73        23.00 o                         
  -5   3   0        145.05        145.25         2.58 o                         
  -4   3   0         10.39          7.94         0.66 o                         
  -3   3   0        826.50        820.29        11.25 o                         
  -2   3   0       2444.96       2521.00        33.13 o                         
  -1   3   0        339.13        336.94         4.93 o                         
   0   3   0       1188.36       1200.88        16.02 o                         
   1   3   0         93.04        118.18         3.31 o                         
   2   3   0        405.87        435.92         7.24 o                         
   3   3   0        480.06        475.19        15.15 o                         
   4   3   0        373.22        385.54        12.31 o                         
   5   3   0         65.66         57.62         2.97 o                         
  -9   4   0          4.87          6.55         2.23 o                         
  -8   4   0        118.03        123.30         6.31 o                         
  -7   4   0          6.81          4.45         1.86 o                         
  -6   4   0        246.59        261.70         9.40 o                         
  -5   4   0        836.21        838.99        16.69 o                         
  -4   4   0         66.95         70.70         2.14 o                         
  -3   4   0        307.57        322.94         6.51 o                         
  -2   4   0        649.50        657.78        10.76 o                         
  -1   4   0        223.88        216.37         4.21 o                         
   0   4   0       1163.00       1114.16        15.09 o                         
   1   4   0        717.36        708.02         9.82 o                         
   2   4   0        260.69        301.67         4.50 o                         
   3   4   0        116.65        117.71         2.03 o                         
   4   4   0        737.38        800.24        26.10 o                         
   5   4   0        154.10        162.68         3.72 o                         
   6   4   0        788.37        794.03        15.22 o                         
   7   4   0         33.11         28.45         1.98 o                         
  -8   5   0         63.97         71.24         5.44 o                         
  -7   5   0         30.85         32.40         3.59 o                         
  -6   5   0          8.39          6.43         2.23 o                         
  -5   5   0          9.01          8.49         1.34 o                         
  -4   5   0         13.90          8.36         1.27 o                         
  -3   5   0        677.14        709.83        16.82 o                         
  -2   5   0        294.91        290.77         6.77 o                         
  -1   5   0         20.03         17.49         2.04 o                         
   0   5   0        383.13        357.82         7.82 o                         
   1   5   0       1173.95       1131.09        18.03 o                         
   2   5   0        235.71        276.69         5.09 o                         
   3   5   0        406.95        409.42         6.97 o                         
   4   5   0        322.26        314.13         4.66 o                         
   5   5   0          0.97          3.92         0.79 o                         
   6   5   0        542.13        548.38        15.46 o                         
   7   5   0        116.56        124.29         4.70 o                         
   8   5   0         39.59         37.23         2.47 o                         
  -8   6   0         96.68        105.74         6.93 o                         
  -7   6   0         51.45         56.15         5.19 o                         
  -6   6   0          0.66         -0.25         1.98 o                         
  -5   6   0         71.68         64.12         3.20 o                         
  -4   6   0         18.78         15.25         1.74 o                         
  -3   6   0         45.87         40.93         2.62 o                         
  -2   6   0        177.79        195.21         5.37 o                         
  -1   6   0         49.32         46.98         2.53 o                         
   0   6   0         28.60         24.98         2.23 o                         
   1   6   0       1130.10       1106.41        21.69 o                         
   2   6   0         30.33         25.13         5.38 o                         
   3   6   0        385.12        365.78         7.96 o                         
   4   6   0        402.28        390.73         6.85 o                         
   5   6   0         60.44         61.47         3.59 o                         
   6   6   0        206.18        217.54         7.42 o                         
   7   6   0         45.29         46.87         3.22 o                         
   8   6   0          0.61          0.87         1.36 o                         
  -7   7   0         19.64         24.36         3.83 o                         
  -6   7   0         24.68         28.94         3.96 o                         
  -5   7   0         41.98         43.94         3.02 o                         
  -4   7   0         56.18         59.77         3.52 o                         
  -3   7   0        112.27        100.59         4.02 o                         
  -2   7   0        372.17        353.20         8.56 o                         
  -1   7   0          0.67         -1.24         1.24 o                         
   0   7   0         23.49         24.87         4.95 o                         
   1   7   0        351.78        350.67         8.26 o                         
   2   7   0          8.82          8.55         1.40 o                         
   3   7   0        563.82        574.60        12.11 o                         
   4   7   0       1160.12       1119.49        21.91 o                         
   5   7   0         15.65         14.22         2.23 o                         
   6   7   0         66.57         70.12         4.20 o                         
   7   7   0         24.67         24.49         2.60 o                         
   8   7   0          0.58         -0.25         1.48 o                         
   9   7   0         38.94         49.47         3.83 o                         
  -6   8   0          0.42         -2.47         2.47 o                         
  -5   8   0         25.00         26.84         4.08 o                         
  -4   8   0        107.59        123.13         4.98 o                         
  -3   8   0         51.43         47.93         4.02 o                         
  -2   8   0        183.40        165.71         5.50 o                         
  -1   8   0        236.94        237.22         6.69 o                         
   0   8   0         28.43         27.89         4.76 o                         
   1   8   0        131.33        139.74         4.68 o                         
   2   8   0         39.69         38.05         3.46 o                         
   3   8   0         60.85         57.43         2.96 o                         
   4   8   0        269.15        265.57        10.95 o                         
   5   8   0         81.87         77.92         4.95 o                         
   6   8   0         96.96         97.58         5.44 o                         
   7   8   0         44.96         45.88         4.20 o                         
   8   8   0          3.83          1.86         1.86 o                         
  -5   9   0         71.84         69.13         6.80 o                         
  -4   9   0         31.94         32.69         3.02 o                         
  -3   9   0          5.67          5.51         2.10 o                         
  -2   9   0        188.38        198.58         7.61 o                         
  -1   9   0         43.41         46.51         3.34 o                         
   0   9   0         12.35          8.78         1.79 o                         
   1   9   0        142.72        139.25         5.03 o                         
   2   9   0         15.88         20.58         2.19 o                         
   3   9   0          8.03          4.72         1.51 o                         
   4   9   0         73.88         75.32         5.44 o                         
   5   9   0          7.92          3.46         2.35 o                         
   6   9   0          0.45         -0.87         1.98 o                         
   7   9   0         67.58         79.03         5.44 o                         
  -3  10   0         40.44         41.27         3.49 o                         
  -2  10   0        130.48        134.16         7.48 o                         
  -1  10   0          2.00          0.89         1.65 o                         
   0  10   0         25.91         20.59         2.40 o                         
   1  10   0         86.92         91.97         4.54 o                         
   2  10   0         19.51         19.85         2.91 o                         
   3  10   0          0.30         -1.86         2.23 o                         
   4  10   0         13.88         12.99         2.97 o                         
   5  10   0          2.81          0.74         2.35 o                         
   6  10   0          2.03         -0.25         2.35 o                         
   0  11   0         19.21         18.36         2.62 o                         
   1  11   0         24.09         23.19         2.78 o                         
   2  11   0         17.49         16.45         3.59 o                         
   3  11   0         25.86         24.86         3.96 o                         
  -2 -11   1         11.52          9.77         3.34 o                         
  -1 -11   1         28.12         26.03         2.93 o                         
   0 -11   1          0.53         -1.92         1.92 o                         
  -6 -10   1         16.02         16.82         3.46 o                         
  -5 -10   1          1.38          0.62         2.23 o                         
  -4 -10   1         37.94         30.92         3.83 o                         
  -3 -10   1         39.45         38.59         4.20 o                         
  -2 -10   1          3.62          2.69         1.65 o                         
  -1 -10   1         77.45         83.67         4.46 o                         
   0 -10   1         22.71         22.98         2.62 o                         
   1 -10   1         40.04         37.36         4.20 o                         
   2 -10   1         36.56         29.91         5.01 o                         
   3 -10   1         23.26         15.63         3.28 o                         
  -7  -9   1         18.07         17.07         2.97 o                         
  -6  -9   1         35.89         37.35         3.71 o                         
  -5  -9   1          5.62          5.44         2.47 o                         
  -4  -9   1         92.51         88.43         5.81 o                         
  -3  -9   1         57.83         58.35         3.31 o                         
  -2  -9   1          3.38          1.75         1.44 o                         
  -1  -9   1        246.90        252.70         7.17 o                         
   0  -9   1        136.54        143.54         5.29 o                         
   1  -9   1         14.31         17.41         2.31 o                         
   2  -9   1        300.68        292.26         8.26 o                         
   3  -9   1         11.56          8.04         1.97 o                         
   4  -9   1          0.57         -1.30         1.62 o                         
  -8  -8   1         10.05         12.24         2.35 o                         
  -7  -8   1         15.49         19.54         2.72 o                         
  -6  -8   1        143.14        150.51         6.80 o                         
  -5  -8   1        106.54        101.66         5.57 o                         
  -4  -8   1         65.97         58.75         4.58 o                         
  -3  -8   1        207.66        215.16         5.90 o                         
  -2  -8   1          1.16         -1.00         1.17 o                         
  -1  -8   1         32.99         25.87         3.52 o                         
   0  -8   1        230.72        221.72         6.38 o                         
   1  -8   1         17.63         21.90         2.19 o                         
   2  -8   1        494.75        538.13        12.80 o                         
   3  -8   1         50.88         50.18         3.47 o                         
   4  -8   1         10.43          7.73         1.88 o                         
   5  -8   1         73.36         73.09         6.18 o                         
   6  -8   1          1.40         -0.25         2.47 o                         
  -9  -7   1         11.19          9.40         2.10 o                         
  -8  -7   1         15.54         14.10         2.23 o                         
  -7  -7   1         24.68         25.85         2.72 o                         
  -6  -7   1         74.44         80.02         4.45 o                         
  -5  -7   1        157.99        163.13         6.68 o                         
  -4  -7   1         30.51         29.23         2.16 o                         
  -3  -7   1        219.58        214.17         5.59 o                         
  -2  -7   1         30.90         32.10         2.13 o                         
  -1  -7   1        331.64        327.68         8.53 o                         
   0  -7   1         64.61         55.36         2.88 o                         
   1  -7   1        313.10        308.48         7.69 o                         
   2  -7   1        220.52        218.62         6.20 o                         
   3  -7   1        121.77        135.14         4.71 o                         
   4  -7   1          6.98          4.43         1.55 o                         
   5  -7   1        296.76        305.61         8.07 o                         
   6  -7   1         25.74         19.05         3.46 o                         
   7  -7   1          7.25          6.93         2.84 o                         
  -8  -6   1         30.76         32.90         2.97 o                         
  -7  -6   1          5.04          4.70         1.48 o                         
  -6  -6   1        276.35        267.39         8.78 o                         
  -5  -6   1        372.35        395.27        12.12 o                         
  -4  -6   1          2.57          4.66         0.92 o                         
  -3  -6   1         98.00         93.17         3.06 o                         
  -2  -6   1         26.53         26.89         1.98 o                         
  -1  -6   1         53.22         44.04         2.40 o                         
   0  -6   1        881.32        880.41        17.71 o                         
   1  -6   1        144.62        143.98         4.32 o                         
   2  -6   1          2.95          1.47         1.09 o                         
   3  -6   1        167.04        175.78         5.15 o                         
   4  -6   1         37.04         29.86         2.60 o                         
   5  -6   1        307.66        325.93         8.06 o                         
   6  -6   1         58.95         58.62         5.07 o                         
   7  -6   1         56.22         59.86         5.32 o                         
   8  -6   1         57.49         58.62         5.69 o                         
  -8  -5   1         67.89         78.53         3.59 o                         
  -7  -5   1          0.20         -0.37         1.11 o                         
  -6  -5   1        385.48        368.80        11.01 o                         
  -5  -5   1        112.09        117.48         3.77 o                         
  -4  -5   1        229.17        226.53         3.57 o                         
  -3  -5   1        797.28        808.90        12.97 o                         
  -2  -5   1          1.56          0.99         0.74 o                         
  -1  -5   1         20.07         13.13         2.97 o                         
   0  -5   1       1200.93       1228.07        23.74 o                         
   1  -5   1         20.38         23.30         1.62 o                         
   2  -5   1       1232.42       1193.37        23.30 o                         
   3  -5   1        589.81        559.75        11.84 o                         
   4  -5   1         83.03         71.12         2.96 o                         
   5  -5   1          5.96          5.84         1.25 o                         
   6  -5   1        172.51        162.63         7.42 o                         
   7  -5   1         30.57         30.30         3.46 o                         
   8  -5   1        107.43        108.71         6.43 o                         
  -7  -4   1          8.91          9.40         1.24 o                         
  -6  -4   1         17.85         14.96         1.48 o                         
  -5  -4   1          8.41          9.44         0.83 o                         
  -4  -4   1         25.20         17.91         1.42 o                         
  -3  -4   1        765.95        772.64        10.54 o                         
  -2  -4   1        117.54        120.46         2.19 o                         
  -1  -4   1        966.26        995.82        15.61 o                         
   0  -4   1        637.91        650.78         9.17 o                         
   1  -4   1         37.78         42.26         1.70 o                         
   2  -4   1        735.62        747.72        16.67 o                         
   3  -4   1        808.23        793.17        15.74 o                         
   4  -4   1        312.47        305.42         6.94 o                         
   5  -4   1        806.31        810.91        16.25 o                         
   6  -4   1        110.71        107.10         5.57 o                         
   7  -4   1          0.45         -0.49         1.61 o                         
   8  -4   1        139.33        145.32         6.93 o                         
   9  -4   1         18.06         19.29         2.97 o                         
  -6  -3   1        720.16        645.95        17.31 o                         
  -5  -3   1         49.34         48.81         2.72 o                         
  -4  -3   1       2005.72       2145.64        90.22 o                         
  -3  -3   1          2.70          1.70         0.48 o                         
  -2  -3   1        316.65        310.64         4.94 o                         
  -1  -3   1       1196.55       1238.32        19.02 o                         
   0  -3   1       2040.65       2078.09        27.38 o                         
   1  -3   1         90.71         88.66         1.95 o                         
   2  -3   1        136.95        155.56         2.66 o                         
   3  -3   1       2107.31       2140.88        28.31 o                         
   4  -3   1        165.09        170.09         3.42 o                         
   5  -3   1        326.08        333.40         5.87 o                         
   6  -3   1        664.20        659.19        19.29 o                         
   7  -3   1         10.92          8.29         2.10 o                         
   8  -3   1         22.61         23.37         2.72 o                         
   9  -3   1         20.83         17.81         2.60 o                         
  -4  -2   1       1104.81       1206.96        55.47 o                         
  -3  -2   1          3.08          1.49         0.35 o                         
  -2  -2   1        878.64       1029.20        13.56 o                         
  -1  -2   1        239.44        201.01         3.81 o                         
   0  -2   1       6473.51       6506.20        97.58 o                         
   1  -2   1        168.04        165.86         3.09 o                         
   2  -2   1         19.38         25.14         0.82 o                         
   3  -2   1       1803.50       1926.33        25.34 o                         
   4  -2   1          1.71          3.53         0.75 o                         
   5  -2   1        221.69        226.57         7.17 o                         
   6  -2   1       1617.00       1682.48        44.89 o                         
   7  -2   1        111.25        103.89         4.70 o                         
   8  -2   1          9.68         10.76         1.98 o                         
   9  -2   1         35.15         30.55         2.97 o                         
  10  -2   1          3.39          3.96         1.98 o                         
  -2  -1   1      11632.64      10518.07       273.07 o                         
  -1  -1   1       1384.82       1439.55        42.54 o                         
   0  -1   1          4.39          8.29         0.62 o                         
   1  -1   1       2236.32       2208.70        32.04 o                         
   2  -1   1        318.00        300.29         4.20 o                         
   3  -1   1       1186.02       1176.93        15.49 o                         
   4  -1   1         67.06         80.03         3.65 o                         
   5  -1   1         38.93         50.36         1.65 o                         
   6  -1   1       1489.14       1461.68        58.87 o                         
   8  -1   1         55.39         55.90         3.22 o                         
   9  -1   1         79.27         90.41         4.33 o                         
  -9   0   1          8.55         12.24         1.48 o                         
  -8   0   1        369.66        349.88        10.14 o                         
  -7   0   1         83.68         85.01         5.13 o                         
  -6   0   1          0.57          2.94         0.48 o                         
  -5   0   1        146.21        132.97         4.33 o                         
  -4   0   1         68.29         77.98         3.15 o                         
  -3   0   1       2276.00       2315.85        43.97 o                         
  -2   0   1       2741.49       2853.15        55.41 o                         
  -1   0   1       4784.68       3559.67       203.34 o                         
   1   0   1       2843.66       2510.79        72.66 o                         
   2   0   1         18.71         30.89         0.83 o                         
   3   0   1       2617.76       2639.27        48.40 o                         
   4   0   1         51.41         51.85         1.35 o                         
   5   0   1         70.28         78.92         3.09 o                         
   6   0   1        507.42        510.72        16.94 o                         
   7   0   1         17.23         16.57         1.48 o                         
   9   0   1        270.72        265.65         8.29 o                         
  -9   1   1         38.40         34.75         2.84 o                         
  -8   1   1        187.62        192.07         6.55 o                         
  -7   1   1        236.92        236.59         7.42 o                         
  -6   1   1         38.86         41.12         5.01 o                         
  -5   1   1        348.63        362.80        10.51 o                         
  -4   1   1         92.73        101.81         2.91 o                         
  -3   1   1        190.84        212.35         4.31 o                         
  -2   1   1       4448.23       4521.22        58.59 o                         
  -1   1   1        168.05        163.78         5.19 o                         
   1   1   1         55.24         44.08         3.54 o                         
   2   1   1         72.94         76.20         2.91 o                         
  -9   2   1         35.70         30.30         2.84 o                         
  -8   2   1        257.83        259.35         8.78 o                         
  -7   2   1        156.34        160.53         5.94 o                         
  -6   2   1         17.96         21.25         1.48 o                         
  -5   2   1        997.95       1009.91        19.37 o                         
  -4   2   1         69.07         63.97         1.30 o                         
  -3   2   1         67.28         77.98         1.47 o                         
  -2   2   1       1109.32       1121.39        14.90 o                         
  -1   2   1        529.32        624.17         8.44 o                         
   0   2   1       7583.91       7525.64       116.67 o                         
   1   2   1         67.54         97.68         1.59 o                         
   2   2   1       1043.43       1189.56        15.58 o                         
   3   2   1        733.96        778.93        21.33 o                         
   4   2   1        632.22        594.62        29.19 o                         
  -9   3   1          2.67          4.82         1.86 o                         
  -8   3   1         86.11         88.30         4.95 o                         
  -7   3   1        802.17        819.47        23.50 o                         
  -6   3   1         11.86          9.03         1.86 o                         
  -5   3   1        742.24        741.70        10.26 o                         
  -4   3   1        872.27        901.09        12.32 o                         
  -3   3   1         74.60         76.16         2.18 o                         
  -2   3   1        184.53        163.24         2.72 o                         
  -1   3   1          4.96         11.42         0.61 o                         
   0   3   1        764.06        792.96        12.40 o                         
   1   3   1        373.16        343.50         5.19 o                         
   2   3   1        198.17        197.08         2.97 o                         
   3   3   1       1808.82       1889.67        29.96 o                         
   4   3   1        183.04        141.33         5.26 o                         
   5   3   1         87.93        107.83         3.34 o                         
   6   3   1        552.45        559.52        14.35 o                         
  -9   4   1          4.27          6.31         2.23 o                         
  -8   4   1         42.55         42.92         4.20 o                         
  -7   4   1         36.34         46.13         4.08 o                         
  -6   4   1        230.02        220.39         8.29 o                         
  -5   4   1        633.83        638.05        13.02 o                         
  -4   4   1        670.60        661.57        10.97 o                         
  -3   4   1         42.86         45.23         1.61 o                         
  -2   4   1       1797.83       1806.34        27.80 o                         
  -1   4   1         39.96         63.96         1.81 o                         
   0   4   1        769.38        883.66        12.13 o                         
   1   4   1        531.95        517.89         7.36 o                         
   2   4   1        416.41        439.30         6.28 o                         
   3   4   1       1221.30       1257.05        16.74 o                         
   4   4   1        614.79        591.29        20.53 o                         
   5   4   1          9.26         11.45         1.17 o                         
   6   4   1        257.72        275.58         5.82 o                         
   7   4   1        522.61        514.98        14.22 o                         
   8   4   1          0.90          3.09         0.87 o                         
  -8   5   1          9.57          8.41         2.47 o                         
  -7   5   1         82.71         89.66         5.69 o                         
  -6   5   1          9.60          3.96         2.10 o                         
  -5   5   1         20.53         20.86         2.41 o                         
  -4   5   1         68.31         59.60         2.75 o                         
  -3   5   1         47.87         40.26         2.27 o                         
  -2   5   1       1043.16       1053.84        20.68 o                         
  -1   5   1        397.17        411.07         8.87 o                         
   0   5   1        186.70        200.01         8.22 o                         
   2   5   1          3.46          1.90         0.57 o                         
   3   5   1        309.73        317.35         5.61 o                         
   4   5   1       1138.77       1149.99        15.44 o                         
   5   5   1          1.52          0.51         0.65 o                         
   6   5   1          6.94          6.68         1.36 o                         
   7   5   1        146.04        140.12         5.07 o                         
   8   5   1          1.04          1.36         1.11 o                         
  -8   6   1          9.40          7.30         2.60 o                         
  -7   6   1         66.88         70.99         5.69 o                         
  -6   6   1          7.87          7.42         2.47 o                         
  -5   6   1         61.36         62.79         3.22 o                         
  -4   6   1        160.81        176.52         5.24 o                         
  -3   6   1          2.29         -0.09         1.09 o                         
  -2   6   1        108.04         93.66         3.49 o                         
  -1   6   1        521.73        494.36        10.71 o                         
   0   6   1        191.35        200.85         7.42 o                         
   1   6   1       1037.01       1048.31        20.64 o                         
   2   6   1        674.85        659.14        13.42 o                         
   3   6   1         13.78         10.95         1.30 o                         
   4   6   1        240.28        235.78         4.56 o                         
   5   6   1         51.53         52.93         3.34 o                         
   6   6   1         47.28         45.02         3.22 o                         
   7   6   1         67.74         67.77         3.83 o                         
   8   6   1         29.04         23.75         2.23 o                         
  -7   7   1         17.88         21.15         3.59 o                         
  -6   7   1         25.40         25.23         3.71 o                         
  -5   7   1         56.81         56.99         3.38 o                         
  -4   7   1        225.29        231.59         6.50 o                         
  -3   7   1         92.24        104.84         4.10 o                         
  -2   7   1         23.51         24.14         2.09 o                         
  -1   7   1        219.10        198.35         5.68 o                         
   0   7   1         51.61         45.31         2.80 o                         
   1   7   1        784.11        786.28        16.22 o                         
   2   7   1        308.62        315.56         7.48 o                         
   3   7   1        234.04        231.73         5.90 o                         
   4   7   1        381.94        371.85         8.30 o                         
   5   7   1         10.01         15.34         2.23 o                         
   6   7   1          8.66          9.03         1.86 o                         
   7   7   1        164.18        163.37         6.68 o                         
   8   7   1          8.94          5.69         1.86 o                         
   9   7   1          1.29          2.72         1.73 o                         
  -6   8   1         13.82         17.81         3.59 o                         
  -5   8   1          0.35          0.87         2.23 o                         
  -4   8   1        233.99        236.52         6.98 o                         
  -3   8   1         72.63         77.90         4.02 o                         
  -2   8   1         22.58         24.08         2.27 o                         
  -1   8   1         76.62         86.13         3.89 o                         
   0   8   1          1.62          0.61         1.21 o                         
   1   8   1        301.53        291.14         7.48 o                         
   2   8   1        153.25        154.36         4.94 o                         
   3   8   1         28.68         27.16         2.66 o                         
   4   8   1        203.15        214.26         7.79 o                         
   5   8   1          0.51         -1.11         1.73 o                         
   6   8   1         21.03         21.02         2.84 o                         
   7   8   1         87.95         97.08         5.44 o                         
   8   8   1         10.07         11.13         2.35 o                         
  -5   9   1         17.93         10.76         3.34 o                         
  -4   9   1        129.02        134.12         5.50 o                         
  -3   9   1         12.64          9.31         2.01 o                         
  -2   9   1          5.87          3.82         1.70 o                         
  -1   9   1        184.23        203.80        11.93 o                         
   0   9   1          0.71         -0.77         1.37 o                         
   1   9   1          3.86          2.59         1.43 o                         
   2   9   1         10.47          8.71         1.70 o                         
   3   9   1          6.45          4.80         1.55 o                         
   4   9   1        118.73        124.91         6.80 o                         
   5   9   1          7.81          0.00         2.35 o                         
   6   9   1         11.34         11.63         2.72 o                         
   7   9   1         27.53         27.08         3.22 o                         
  -3  10   1         73.35         94.67         4.98 o                         
  -2  10   1          0.59         -0.22         1.74 o                         
  -1  10   1        111.71        114.37         5.16 o                         
   0  10   1          7.61          7.25         1.92 o                         
   1  10   1         56.44         59.12         8.66 o                         
   2  10   1         42.92         46.79         3.23 o                         
   3  10   1         15.29          7.92         2.72 o                         
   4  10   1          5.28          3.96         2.60 o                         
   5  10   1         11.41          6.80         2.72 o                         
   6  10   1          9.77          9.03         2.72 o                         
  -1  11   1         77.72         85.30         5.42 o                         
   0  11   1         20.43         25.59         3.83 o                         
   1  11   1         16.30         10.85         2.34 o                         
   2  11   1         63.07         65.72         4.41 o                         
   3  11   1         17.37         18.43         3.59 o                         
   4  11   1         12.17         17.69         3.83 o                         
  -5 -10   2          0.31         -2.10         2.10 o                         
  -4 -10   2         24.94         27.08         3.71 o                         
  -3 -10   2        146.20        162.01         8.29 o                         
  -2 -10   2         53.32         55.28         3.80 o                         
  -1 -10   2         36.03         28.08         2.67 o                         
   0 -10   2         81.59         77.68         6.31 o                         
   1 -10   2          4.87          5.07         1.97 o                         
   2 -10   2         16.20         20.05         5.01 o                         
  -7  -9   2         13.35         12.37         2.84 o                         
  -6  -9   2        130.13        129.61         6.93 o                         
  -5  -9   2         27.74         27.58         3.34 o                         
  -4  -9   2          0.25         -1.98         1.98 o                         
  -3  -9   2          8.87          9.06         1.63 o                         
  -2  -9   2        126.40        137.52         5.03 o                         
  -1  -9   2        300.76        313.15         8.44 o                         
   0  -9   2        120.40        118.98         4.90 o                         
   1  -9   2        109.84         95.12         4.55 o                         
   2  -9   2         21.60         22.81         6.12 o                         
   3  -9   2         10.17         10.97         2.13 o                         
   4  -9   2          0.83         -1.70         1.74 o                         
  -8  -8   2          7.78          8.53         2.35 o                         
  -7  -8   2          1.54          1.11         1.86 o                         
  -6  -8   2        219.49        226.45         8.90 o                         
  -5  -8   2         93.34         93.99         5.44 o                         
  -4  -8   2         10.30          9.15         2.35 o                         
  -3  -8   2        121.68        128.26         4.37 o                         
  -2  -8   2          4.38          3.13         1.34 o                         
  -1  -8   2         30.23         22.89         2.01 o                         
   0  -8   2        202.77        195.67         5.99 o                         
   1  -8   2        433.36        421.13        10.22 o                         
   2  -8   2          0.53          0.07         1.43 o                         
   3  -8   2        104.37        101.55         4.54 o                         
   4  -8   2         29.76         34.60         3.77 o                         
   5  -8   2         10.26         13.60         3.22 o                         
   6  -8   2         35.25         31.17         4.70 o                         
  -8  -7   2         87.22        100.67         5.32 o                         
  -7  -7   2          1.79          1.11         1.61 o                         
  -6  -7   2         64.18         62.95         4.33 o                         
  -5  -7   2         22.50         21.89         2.72 o                         
  -4  -7   2         35.27         31.92         2.08 o                         
  -3  -7   2        252.19        255.07         6.43 o                         
  -2  -7   2         61.66         53.39         2.79 o                         
  -1  -7   2         10.28          9.30         1.67 o                         
   0  -7   2          8.89          8.32         1.44 o                         
   1  -7   2        144.55        139.90         4.71 o                         
   2  -7   2         47.26         46.65         3.01 o                         
   3  -7   2        260.58        250.70         6.93 o                         
   4  -7   2         11.16         10.84         1.78 o                         
   5  -7   2         82.85         95.19         4.33 o                         
   6  -7   2        133.88        145.07         8.16 o                         
   7  -7   2          1.22          1.86         2.60 o                         
  -8  -6   2        371.37        385.99        12.00 o                         
  -7  -6   2         33.92         37.10         3.22 o                         
  -6  -6   2         54.68         57.63         3.59 o                         
  -5  -6   2        147.97        143.22         5.81 o                         
  -4  -6   2         42.11         41.38         2.11 o                         
  -3  -6   2        353.12        339.08         7.65 o                         
  -2  -6   2        498.24        511.07        10.93 o                         
  -1  -6   2         33.13         31.54         2.05 o                         
   0  -6   2        367.72        352.87         8.22 o                         
   1  -6   2          7.88         10.30         1.44 o                         
   2  -6   2          0.83          4.10         1.18 o                         
   3  -6   2         29.48         31.28         2.25 o                         
   4  -6   2         70.89         68.64         3.35 o                         
   5  -6   2        185.54        192.06         5.74 o                         
   6  -6   2        120.96        117.12         6.93 o                         
   7  -6   2         32.12         35.37         4.33 o                         
  -8  -5   2         61.75         68.39         3.59 o                         
  -7  -5   2         21.18         23.50         2.10 o                         
  -6  -5   2        138.10        131.59         5.19 o                         
  -5  -5   2        649.15        695.16        19.11 o                         
  -4  -5   2        264.34        260.86         4.16 o                         
  -3  -5   2        216.58        203.93         4.09 o                         
  -2  -5   2       1067.72       1073.31        17.09 o                         
  -1  -5   2        286.71        285.30         6.56 o                         
   0  -5   2        887.60        886.43        17.66 o                         
   1  -5   2         41.78         39.64         2.18 o                         
   2  -5   2         57.18         52.60         2.84 o                         
   3  -5   2        874.79        873.00        20.16 o                         
   4  -5   2         53.96         58.90         3.59 o                         
   5  -5   2        232.81        248.80         6.41 o                         
   6  -5   2        190.09        183.90         8.04 o                         
   7  -5   2          6.13          5.44         2.23 o                         
   8  -5   2         29.69         28.94         3.83 o                         
  -8  -4   2        124.28        116.75         4.33 o                         
  -7  -4   2         27.44         28.94         2.10 o                         
  -6  -4   2        158.01        156.33         5.32 o                         
  -5  -4   2        718.45        704.27        13.82 o                         
  -4  -4   2          8.33          6.11         0.80 o                         
  -3  -4   2          2.67          1.95         0.40 o                         
  -2  -4   2       1230.90       1305.76        17.58 o                         
  -1  -4   2          1.63          0.62         0.50 o                         
   0  -4   2       1596.16       1592.43        37.29 o                         
   1  -4   2        992.75        954.79        18.67 o                         
   2  -4   2         87.95         93.80         3.01 o                         
   3  -4   2        235.29        233.54         5.68 o                         
   4  -4   2        179.64        172.86         4.61 o                         
   5  -4   2        363.53        362.71         8.20 o                         
   6  -4   2        242.67        235.72         8.90 o                         
   7  -4   2          7.29         10.76         2.23 o                         
   8  -4   2          2.97          1.86         1.98 o                         
   9  -4   2         61.21         57.88         4.95 o                         
  -7  -3   2          5.92          5.69         0.99 o                         
  -6  -3   2          6.11          5.67         0.74 o                         
  -5  -3   2        375.95        368.94        15.15 o                         
  -4  -3   2        110.49        128.96         3.14 o                         
  -3  -3   2        219.88        196.56         3.22 o                         
  -2  -3   2       1733.50       1856.76        24.52 o                         
  -1  -3   2        728.98        821.29        11.22 o                         
   0  -3   2       1146.15       1241.18        38.41 o                         
   1  -3   2       1802.25       1903.84        29.13 o                         
   2  -3   2        919.84        960.09        13.14 o                         
   3  -3   2        429.13        372.50         6.45 o                         
   4  -3   2        254.18        271.82         5.02 o                         
   5  -3   2          2.56          1.29         0.68 o                         
   8  -3   2          2.78          2.84         1.73 o                         
   9  -3   2         82.99         94.74         5.44 o                         
  -7  -2   2        164.36        143.34         4.58 o                         
  -6  -2   2         46.64         58.23        10.45 o                         
  -5  -2   2        723.43        736.79        36.67 o                         
  -4  -2   2       1288.03       1321.64        65.42 o                         
  -3  -2   2       1516.14       1605.16        24.28 o                         
  -2  -2   2       1929.46       1961.00        25.69 o                         
  -1  -2   2        179.33        170.92         2.67 o                         
   0  -2   2        238.75        288.25         5.99 o                         
   1  -2   2        295.62        269.59         4.00 o                         
   2  -2   2       1862.87       2013.59        26.53 o                         
   3  -2   2       2358.33       2500.68        32.85 o                         
   4  -2   2       1012.73       1038.16        14.00 o                         
   5  -2   2         31.87         33.25         1.52 o                         
   6  -2   2          1.77          0.66         0.83 o                         
   9  -2   2         67.77         67.77         4.33 o                         
  10  -2   2          1.74          0.00         1.73 o                         
  -7  -1   2        173.91        173.52         5.32 o                         
  -6  -1   2         33.00         24.94         1.09 o                         
  -5  -1   2        931.46        935.27        31.54 o                         
  -4  -1   2          0.78         -0.36         0.68 o                         
  -3  -1   2        817.19        853.70        20.04 o                         
  -2  -1   2      12167.56      11920.37       154.78 o                         
  -1  -1   2       2254.85       2386.91        31.17 o                         
   0  -1   2          1.72          4.60         0.57 o                         
   1  -1   2        515.63        510.21         7.02 o                         
   2  -1   2       1483.57       1651.35        21.75 o                         
   3  -1   2        656.34        643.86         8.75 o                         
   4  -1   2       2722.91       2728.92        41.15 o                         
   5  -1   2        368.61        411.64         9.52 o                         
   6  -1   2         75.39         86.54         2.75 o                         
   7  -1   2         56.42         57.14         3.46 o                         
   8  -1   2          1.55         -0.62         1.24 o                         
  -9   0   2          1.22          1.24         0.99 o                         
  -8   0   2         62.58         52.93         2.72 o                         
  -7   0   2         60.41         68.76         2.97 o                         
  -6   0   2         51.43         53.94         1.66 o                         
  -5   0   2        867.31        821.17        22.01 o                         
  -4   0   2       1058.52       1117.15        34.44 o                         
  -3   0   2        170.09        207.84         4.29 o                         
  -2   0   2        523.09        495.68         6.69 o                         
  -1   0   2        558.08        595.76         8.04 o                         
   0   0   2       2443.64       2511.29        37.72 o                         
   1   0   2       1163.93       1214.22        16.00 o                         
   2   0   2        178.59        193.90         2.83 o                         
   3   0   2          2.36          2.17         0.39 o                         
   4   0   2          1.89          5.64         1.42 o                         
   5   0   2         53.94         62.73         4.58 o                         
   6   0   2       1204.68       1211.65        25.35 o                         
   7   0   2         81.30         91.27         3.83 o                         
   8   0   2          0.33          0.49         1.11 o                         
   9   0   2        150.77        147.67         5.57 o                         
  -9   1   2          6.75          7.92         1.61 o                         
  -8   1   2         62.03         57.63         3.09 o                         
  -7   1   2         51.31         47.37         2.84 o                         
  -6   1   2         41.64         35.20         3.09 o                         
  -5   1   2        682.09        671.84        26.96 o                         
  -4   1   2       3068.92       3214.96        68.83 o                         
  -3   1   2        160.31        193.30         2.87 o                         
  -2   1   2        528.51        512.72         6.99 o                         
  -1   1   2        360.55        376.92         5.24 o                         
   0   1   2       3568.07       3675.58        47.71 o                         
   1   1   2       5369.09       5373.31        69.97 o                         
   2   1   2       1249.72       1276.97        16.76 o                         
   3   1   2         29.25         27.33         1.30 o                         
   4   1   2        112.39        103.67         3.15 o                         
   5   1   2        229.12        232.10         4.72 o                         
   6   1   2        208.87        179.20         4.02 o                         
   7   1   2         58.67         53.92         2.60 o                         
   8   1   2         85.57         90.04         3.59 o                         
   9   1   2        185.00        189.22         6.31 o                         
  -9   2   2        182.69        185.88         7.05 o                         
  -8   2   2        208.30        214.33         7.67 o                         
  -7   2   2        117.03        107.72         4.70 o                         
  -6   2   2          0.33          1.52         0.68 o                         
  -5   2   2         70.41         66.34         2.18 o                         
  -4   2   2        577.29        612.65         8.44 o                         
  -3   2   2        166.56        167.98         2.76 o                         
  -2   2   2       2072.85       2071.47        27.21 o                         
  -1   2   2       1088.02       1147.89        15.27 o                         
   0   2   2       7396.20       7430.61       201.43 o                         
   1   2   2       6535.50       6483.64        84.18 o                         
   2   2   2       2917.65       3081.40        40.07 o                         
   3   2   2        861.71        829.15        12.68 o                         
   4   2   2       1203.32       1187.29        40.50 o                         
   5   2   2          4.81          7.50         0.56 o                         
   6   2   2         77.51         76.31         2.01 o                         
   7   2   2        217.85        220.04        12.86 o                         
   8   2   2         65.72         63.69         2.84 o                         
  -9   3   2          0.39          0.00         1.61 o                         
  -8   3   2         12.73         13.11         2.23 o                         
  -7   3   2        324.27        342.70        11.25 o                         
  -6   3   2        179.23        199.49         7.30 o                         
  -5   3   2         40.90         39.62         1.20 o                         
  -4   3   2        345.47        332.31         8.86 o                         
  -3   3   2        153.66        182.70         3.61 o                         
  -2   3   2         45.27         22.29         1.02 o                         
  -1   3   2       1234.48       1227.49        16.46 o                         
   0   3   2         13.80         20.29         0.91 o                         
   1   3   2       1024.46       1040.20        13.96 o                         
   2   3   2        538.31        570.83         7.87 o                         
   3   3   2        295.88        309.29         4.40 o                         
   4   3   2       4180.72       4431.49        81.42 o                         
   5   3   2        349.06        349.01         7.11 o                         
   6   3   2         43.68         37.93         1.44 o                         
   7   3   2        211.65        208.39         6.31 o                         
  -9   4   2          1.64          0.12         1.86 o                         
  -8   4   2          5.54          2.97         1.86 o                         
  -7   4   2         14.20         19.42         2.60 o                         
  -5   4   2        184.02        182.98         4.74 o                         
  -4   4   2        515.18        514.94        10.75 o                         
  -3   4   2          0.74          0.75         0.58 o                         
  -2   4   2         30.59         25.58         1.25 o                         
  -1   4   2         44.62         19.72         1.47 o                         
   0   4   2         38.61         28.55         1.07 o                         
   1   4   2        519.85        519.15         7.42 o                         
   2   4   2        950.67        961.46        13.06 o                         
   3   4   2         13.47         12.17         0.91 o                         
   4   4   2        293.26        280.52         5.59 o                         
   5   4   2        435.08        461.94        10.95 o                         
   6   4   2        407.82        428.59         8.70 o                         
   7   4   2        305.67        305.23         9.03 o                         
   8   4   2         11.25          9.65         1.36 o                         
  -8   5   2          4.62          1.48         1.98 o                         
  -7   5   2        117.67        116.63         6.31 o                         
  -6   5   2          4.65          0.87         1.86 o                         
  -5   5   2         63.98         58.37         4.20 o                         
  -4   5   2        593.08        600.26        13.60 o                         
  -3   5   2         44.03         56.09         2.62 o                         
  -2   5   2         33.70         32.29         2.09 o                         
  -1   5   2       1044.83       1023.94        20.07 o                         
   0   5   2        367.33        364.24         7.96 o                         
   1   5   2        344.29        316.36         7.04 o                         
   2   5   2        582.08        575.17        11.91 o                         
   3   5   2         30.22         30.95         1.35 o                         
   4   5   2         13.06         13.80         0.77 o                         
   5   5   2         82.64         89.65         2.84 o                         
   6   5   2          0.88          0.99         1.11 o                         
   7   5   2        320.82        319.82         9.77 o                         
   8   5   2         53.88         52.31         3.09 o                         
  -8   6   2          2.01          5.07         2.47 o                         
  -7   6   2        133.82        144.08         7.42 o                         
  -6   6   2          0.37          6.06         2.35 o                         
  -5   6   2         62.78         57.34         3.15 o                         
  -4   6   2        383.69        362.32         8.61 o                         
  -3   6   2         42.03         37.98         2.52 o                         
  -2   6   2        374.03        373.31         8.61 o                         
  -1   6   2        622.51        641.32        13.42 o                         
   0   6   2        161.71        164.02         5.13 o                         
   1   6   2        626.30        616.75        12.81 o                         
   2   6   2       1216.41       1196.06        23.26 o                         
   3   6   2         60.27         56.79         3.40 o                         
   4   6   2         22.74         19.65         1.18 o                         
   5   6   2        100.98        101.41         4.58 o                         
   6   6   2          0.37          1.61         1.36 o                         
   7   6   2        136.94        142.84         5.69 o                         
   8   6   2          0.80          0.49         1.48 o                         
   9   6   2          7.10          5.32         1.61 o                         
  -7   7   2         20.75         17.19         3.34 o                         
  -6   7   2         42.17         40.44         4.20 o                         
  -5   7   2         46.69         49.18         4.95 o                         
  -4   7   2        112.59        107.82         4.32 o                         
  -3   7   2          0.53         -1.27         1.27 o                         
  -2   7   2         83.18         69.99         3.37 o                         
  -1   7   2        537.28        535.51        11.85 o                         
   0   7   2        368.67        395.43        11.07 o                         
   1   7   2         15.03         16.26         1.66 o                         
   2   7   2        608.27        616.15        13.03 o                         
   3   7   2         38.02         32.09         2.23 o                         
   4   7   2         52.14         53.28         2.50 o                         
   5   7   2        187.08        184.77         7.17 o                         
   6   7   2          1.30          1.48         1.61 o                         
   7   7   2         84.41         90.28         4.82 o                         
   8   7   2         24.46         29.43         2.97 o                         
   9   7   2          4.34          2.23         1.86 o                         
  -6   8   2         41.27         37.35         4.58 o                         
  -5   8   2          4.53          5.19         2.60 o                         
  -4   8   2         56.83         68.35         7.30 o                         
  -3   8   2         46.89         52.17         4.02 o                         
  -2   8   2          1.85         -0.81         1.35 o                         
  -1   8   2         55.60         49.35         4.64 o                         
   0   8   2         51.49         53.31         3.19 o                         
   1   8   2         15.66         20.60         2.47 o                         
   2   8   2        329.05        345.18         8.40 o                         
   3   8   2          0.43         -0.10         1.03 o                         
   4   8   2          0.73          3.33         1.14 o                         
   5   8   2        181.82        197.88         8.04 o                         
   6   8   2          3.07          4.20         1.98 o                         
   7   8   2         35.65         37.84         3.46 o                         
   8   8   2         25.03         27.21         3.22 o                         
  -5   9   2         52.34         54.17         5.69 o                         
  -4   9   2         44.33         46.73         3.41 o                         
  -3   9   2         23.82         24.55         3.09 o                         
  -2   9   2          1.18          0.73         1.62 o                         
  -1   9   2        127.05        127.70         5.03 o                         
   0   9   2         17.25         12.30         1.88 o                         
   1   9   2         16.15         11.83         1.88 o                         
   2   9   2         40.95         44.09         3.06 o                         
   3   9   2         12.96         15.46         2.01 o                         
   4   9   2          1.01          3.34         2.35 o                         
   5   9   2        172.40        194.29         8.53 o                         
   6   9   2         11.47         12.24         2.84 o                         
   7   9   2         10.04         12.49         2.72 o                         
  -3  10   2         66.91         77.16         4.72 o                         
  -2  10   2         13.57         14.58         2.36 o                         
  -1  10   2         44.23         43.46         3.23 o                         
   0  10   2         51.63         57.10         3.75 o                         
   1  10   2         23.38         18.55         2.31 o                         
   2  10   2         25.34         26.43         3.46 o                         
   3  10   2          0.40         -2.35         2.35 o                         
   4  10   2          5.52         11.13         3.09 o                         
   5  10   2         50.69         61.47         5.69 o                         
   6  10   2         41.41         31.91         3.96 o                         
  -1  11   2         63.09         70.25         6.55 o                         
   0  11   2         37.57         42.96         8.47 o                         
   1  11   2          3.37          1.38         1.90 o                         
   2  11   2         31.27         29.01         2.92 o                         
   3  11   2         46.30         40.94         4.58 o                         
   4  11   2         13.93         13.48         3.71 o                         
  -4 -10   3         22.08         26.84         3.83 o                         
  -3 -10   3        268.84        293.11        12.00 o                         
  -2 -10   3         32.86         31.52         2.88 o                         
  -1 -10   3          9.36         12.37         2.32 o                         
   0 -10   3        103.20        108.07         5.16 o                         
   1 -10   3          0.72         -1.86         1.86 o                         
   2 -10   3          0.39         -1.57         1.57 o                         
  -6  -9   3         15.53         18.06         3.09 o                         
  -5  -9   3         38.28         41.31         4.20 o                         
  -4  -9   3          5.70          4.45         2.35 o                         
  -3  -9   3         34.93         41.55         4.20 o                         
  -2  -9   3        128.82        128.33         5.03 o                         
  -1  -9   3         71.71         65.91         3.98 o                         
   0  -9   3        123.01        134.26         5.33 o                         
   1  -9   3          7.30          7.08         1.97 o                         
   2  -9   3         24.25         20.36         2.44 o                         
   3  -9   3         22.30         20.38         2.57 o                         
   4  -9   3          1.79          0.45         1.92 o                         
  -7  -8   3          4.24          4.70         2.23 o                         
  -6  -8   3         22.17         27.21         3.22 o                         
  -5  -8   3         31.69         29.19         3.34 o                         
  -4  -8   3          0.82         -1.61         1.86 o                         
  -3  -8   3         88.47         95.48         4.64 o                         
  -2  -8   3         50.43         47.10         3.01 o                         
  -1  -8   3         95.93         93.94         4.07 o                         
   0  -8   3        109.06        109.14         4.50 o                         
   1  -8   3         55.92         53.42         3.47 o                         
   2  -8   3         12.95         18.04         2.29 o                         
   3  -8   3        168.57        186.22         6.32 o                         
   4  -8   3         46.23         41.43         3.12 o                         
   5  -8   3          0.79         -0.99         2.47 o                         
  -8  -7   3         42.24         44.89         4.08 o                         
  -7  -7   3         31.04         35.62         3.22 o                         
  -6  -7   3         25.74         27.70         2.97 o                         
  -5  -7   3         89.15         89.42         5.07 o                         
  -4  -7   3          1.58          0.64         0.92 o                         
  -3  -7   3          8.88          6.60         1.30 o                         
  -2  -7   3        355.21        358.03         8.61 o                         
  -1  -7   3         31.31         34.50         2.40 o                         
   0  -7   3          1.38         -0.02         1.18 o                         
   1  -7   3         65.62         52.68         3.52 o                         
   2  -7   3         11.32          5.17         1.57 o                         
   3  -7   3        242.66        247.51         7.03 o                         
   4  -7   3        192.24        202.10         6.27 o                         
   5  -7   3        102.26        113.16         7.17 o                         
   6  -7   3         65.37         66.91         6.06 o                         
  -8  -6   3         69.89         62.58         4.20 o                         
  -7  -6   3         12.67         12.74         2.10 o                         
  -6  -6   3         43.83         39.82         3.46 o                         
  -5  -6   3        268.34        264.05         9.15 o                         
  -4  -6   3         76.87         74.41         3.96 o                         
  -3  -6   3         23.84         21.89         1.70 o                         
  -2  -6   3        271.90        275.35         6.78 o                         
  -1  -6   3          3.78          1.86         1.05 o                         
   0  -6   3        177.63        186.22         5.33 o                         
   1  -6   3       1427.58       1424.52        28.03 o                         
   2  -6   3         86.89         85.31         3.57 o                         
   3  -6   3        218.55        218.41         7.42 o                         
   4  -6   3        381.78        376.82         9.12 o                         
   5  -6   3          5.74          7.38         1.60 o                         
   6  -6   3        229.82        235.97        10.27 o                         
   7  -6   3         97.19        115.02         7.17 o                         
  -8  -5   3          0.72         -1.36         1.36 o                         
  -7  -5   3          4.50          1.98         1.24 o                         
  -6  -5   3          3.72          0.87         1.24 o                         
  -5  -5   3         45.12         36.86         2.97 o                         
  -4  -5   3        553.41        549.38         9.25 o                         
  -3  -5   3        409.53        423.07         9.09 o                         
  -2  -5   3        338.20        324.02         7.39 o                         
  -1  -5   3         21.54         18.56         1.57 o                         
   0  -5   3         50.93         48.23         2.44 o                         
   1  -5   3        824.65        851.39        17.27 o                         
   2  -5   3        144.29        142.76         4.36 o                         
   3  -5   3        506.29        485.50        10.71 o                         
   4  -5   3        315.28        310.39         7.59 o                         
   5  -5   3         11.06          7.35         1.55 o                         
   6  -5   3        195.89        185.39         8.29 o                         
   7  -5   3         33.50         33.64         3.83 o                         
   8  -5   3         54.64         64.19         5.69 o                         
  -8  -4   3        165.22        156.82         5.69 o                         
  -7  -4   3         32.29         32.53         2.47 o                         
  -6  -4   3        274.92        251.31         8.16 o                         
  -5  -4   3          1.41         -0.56         0.79 o                         
  -4  -4   3        157.70        150.91         2.64 o                         
  -3  -4   3        277.97        272.41         5.00 o                         
  -2  -4   3       2186.67       2169.46        33.32 o                         
  -1  -4   3        585.93        645.10        12.71 o                         
   0  -4   3         76.90         94.98         4.20 o                         
   1  -4   3        373.46        359.77        11.13 o                         
   2  -4   3        190.25        190.80         4.98 o                         
   3  -4   3        404.89        406.61         8.96 o                         
   4  -4   3        453.03        455.50        13.73 o                         
   5  -4   3         43.53         35.25         2.97 o                         
   7  -4   3         55.31         52.93         4.45 o                         
   8  -4   3         16.88         12.12         2.60 o                         
   9  -4   3         16.93         16.70         3.34 o                         
  -8  -3   3         25.29         21.27         1.86 o                         
  -7  -3   3        384.44        371.89        11.01 o                         
  -6  -3   3        217.14        212.97         6.93 o                         
  -5  -3   3        569.65        567.58        12.00 o                         
  -4  -3   3         64.02         74.91         3.52 o                         
  -3  -3   3          4.40          8.17         0.64 o                         
  -2  -3   3       1776.86       1783.70        23.71 o                         
  -1  -3   3        983.91        954.90        13.09 o                         
   0  -3   3       1072.56       1096.98        14.92 o                         
   1  -3   3       2676.97       2960.20        53.29 o                         
   2  -3   3         30.09         26.80         1.27 o                         
   3  -3   3        217.39        226.26         5.06 o                         
   4  -3   3        733.15        723.34        19.06 o                         
   5  -3   3         21.67         19.84         2.16 o                         
   6  -3   3          0.94          0.49         1.48 o                         
   9  -3   3         59.63         57.51         4.70 o                         
  -8  -2   3          5.51          2.84         0.99 o                         
  -7  -2   3        167.59        151.75         5.32 o                         
  -6  -2   3         48.20         48.60         2.23 o                         
  -5  -2   3       1911.10       1889.32        64.43 o                         
  -4  -2   3       1833.05       1966.92        79.46 o                         
  -3  -2   3         21.31         23.75         0.93 o                         
  -2  -2   3        470.56        465.29         6.60 o                         
  -1  -2   3          1.78          5.11         0.54 o                         
   0  -2   3        331.99        312.28         4.67 o                         
   1  -2   3       3681.78       3718.92        53.43 o                         
   2  -2   3       1554.95       1731.72        23.03 o                         
   3  -2   3        114.43        116.79         2.22 o                         
   4  -2   3        281.33        265.76         4.85 o                         
   5  -2   3         38.42         35.47         1.99 o                         
   6  -2   3        231.88        224.96         8.16 o                         
   7  -2   3        265.08        275.05         9.65 o                         
   8  -2   3          1.14          0.37         1.61 o                         
  -8  -1   3          1.05          1.36         0.99 o                         
  -7  -1   3        101.17         89.05         3.59 o                         
  -6  -1   3          8.71          6.22         0.74 o                         
  -5  -1   3        610.61        587.49        11.54 o                         
  -4  -1   3       1690.01       1656.61        35.43 o                         
  -3  -1   3        222.92        236.22         8.60 o                         
  -2  -1   3        728.43        785.11        10.67 o                         
  -1  -1   3        706.28        750.08        10.23 o                         
   0  -1   3        147.21        161.75         2.66 o                         
   1  -1   3       1754.79       1773.20        23.45 o                         
   2  -1   3       1293.99       1323.56        17.65 o                         
   3  -1   3        277.29        382.79         5.56 o                         
   4  -1   3        884.49        904.72        12.26 o                         
   5  -1   3         57.77         59.07         3.83 o                         
   6  -1   3          7.25          3.32         0.86 o                         
   7  -1   3        580.41        544.79        16.20 o                         
   8  -1   3        142.25        147.79         6.18 o                         
   9  -1   3        102.28        115.88         5.57 o                         
  -9   0   3         46.55         46.01         2.97 o                         
  -8   0   3          2.98          4.20         1.24 o                         
  -7   0   3        521.85        494.58        14.10 o                         
  -6   0   3         32.26         29.81         1.49 o                         
  -5   0   3         29.23         24.56         1.31 o                         
  -4   0   3        343.62        318.31        11.81 o                         
  -3   0   3        561.89        591.48         8.07 o                         
  -2   0   3        919.84        882.87        11.89 o                         
  -1   0   3        149.70        143.13         2.35 o                         
   0   0   3       2410.42       2535.84        42.77 o                         
   1   0   3        172.36        167.35         2.67 o                         
   2   0   3       1285.50       1335.16        17.75 o                         
   3   0   3        152.97        199.94         3.06 o                         
   4   0   3        460.82        399.10        13.87 o                         
   5   0   3         87.73         85.64         2.48 o                         
   6   0   3        147.93        150.19         3.80 o                         
   7   0   3        933.54        890.09        24.74 o                         
   8   0   3         75.89         69.88         3.83 o                         
   9   0   3         33.81         32.03         3.22 o                         
  -9   1   3         12.90         13.36         1.98 o                         
  -8   1   3          0.30          0.87         1.11 o                         
  -7   1   3        317.72        315.62         9.77 o                         
  -6   1   3        141.94        149.59         3.80 o                         
  -5   1   3        248.93        260.92         5.68 o                         
  -4   1   3        254.69        243.61         5.79 o                         
  -3   1   3          0.62          1.07         0.32 o                         
  -2   1   3        360.88        345.02         4.98 o                         
  -1   1   3       2495.98       2476.60        39.79 o                         
   0   1   3       1743.95       1889.29        26.54 o                         
   1   1   3        419.25        368.89         5.29 o                         
   2   1   3          1.41          5.15         0.52 o                         
   3   1   3         77.99         95.73         1.65 o                         
   4   1   3       1321.25       1345.28        37.60 o                         
   5   1   3        601.92        618.77        14.28 o                         
   6   1   3         45.20         40.18         1.74 o                         
   7   1   3        689.52        652.39        18.30 o                         
   8   1   3         32.92         28.45         2.60 o                         
   9   1   3         11.67         10.27         1.73 o                         
  -9   2   3         82.52         79.65         4.70 o                         
  -8   2   3          0.51          0.00         1.36 o                         
  -7   2   3        100.56        100.55         4.58 o                         
  -6   2   3        215.60        219.15         7.54 o                         
  -5   2   3         13.60         12.20         1.09 o                         
  -4   2   3        177.74        167.25         2.79 o                         
  -3   2   3         28.68         30.12         1.00 o                         
  -2   2   3         63.64         60.69         1.38 o                         
  -1   2   3        932.52        925.92        12.52 o                         
   0   2   3       2750.19       2853.14        37.37 o                         
   1   2   3       2122.02       2075.55        27.32 o                         
   2   2   3       3735.55       3791.78        49.38 o                         
   3   2   3          4.53          5.79         0.64 o                         
   4   2   3        170.68        149.37         3.65 o                         
   5   2   3        710.88        733.53        14.17 o                         
   6   2   3        260.50        270.17         5.82 o                         
   7   2   3        360.31        348.39        10.27 o                         
   8   2   3        102.75        106.11         4.33 o                         
   9   2   3          4.42          3.34         1.36 o                         
  -9   3   3         21.60         22.76         2.84 o                         
  -8   3   3          5.59          4.58         1.73 o                         
  -7   3   3         49.49         52.93         3.71 o                         
  -6   3   3         81.21         80.39         4.20 o                         
  -5   3   3         19.48         16.99         1.05 o                         
  -4   3   3        661.85        656.20        10.71 o                         
  -3   3   3        183.20        204.91         3.95 o                         
  -2   3   3        306.03        343.72         5.77 o                         
  -1   3   3       1376.67       1351.07        18.15 o                         
   0   3   3         12.24          9.40         0.75 o                         
   1   3   3       1897.79       1995.28        26.37 o                         
   2   3   3       2279.98       2261.04        29.77 o                         
   3   3   3        170.46        179.15         3.12 o                         
   4   3   3        528.79        564.62        11.19 o                         
   5   3   3        525.55        553.10        16.26 o                         
   6   3   3         93.93         87.38         2.54 o                         
   7   3   3        213.79        208.15         6.68 o                         
   8   3   3         85.49         83.98         3.71 o                         
   9   3   3          5.03          4.58         1.36 o                         
  -9   4   3         42.30         48.73         4.58 o                         
  -8   4   3          3.02          4.82         1.98 o                         
  -7   4   3         10.01         11.63         2.23 o                         
  -6   4   3        170.13        182.42         7.42 o                         
  -5   4   3          2.00          1.61         1.48 o                         
  -4   4   3        231.36        213.76         5.33 o                         
  -3   4   3        278.23        267.49         6.25 o                         
  -2   4   3        174.72        184.67         4.63 o                         
  -1   4   3        980.48        953.93        18.63 o                         
   0   4   3        759.12        835.75        13.45 o                         
   1   4   3        974.64       1016.40        19.10 o                         
   2   4   3       1217.88       1244.52        16.82 o                         
   3   4   3          3.56          1.12         0.38 o                         
   4   4   3        165.10        151.74         2.55 o                         
   5   4   3        477.76        455.90         9.36 o                         
   6   4   3         42.45         43.66         2.72 o                         
   7   4   3         76.32         79.03         3.59 o                         
   8   4   3        112.37        111.31         4.45 o                         
   9   4   3          1.77          0.87         1.24 o                         
  -8   5   3          6.22          7.05         2.35 o                         
  -7   5   3          4.59          6.68         2.23 o                         
  -6   5   3        442.60        463.04        15.09 o                         
  -5   5   3          8.33          9.15         1.43 o                         
  -4   5   3        193.12        196.05         5.33 o                         
  -3   5   3        292.74        280.27         6.77 o                         
  -2   5   3        198.09        189.66         4.98 o                         
  -1   5   3       1768.58       1751.73        33.41 o                         
   0   5   3        239.79        236.35         5.77 o                         
   1   5   3        102.38        105.79         7.17 o                         
   2   5   3        306.80        299.80         5.57 o                         
   3   5   3         20.06         21.51         1.19 o                         
   4   5   3        438.24        476.19         8.07 o                         
   5   5   3        293.60        268.39         6.16 o                         
   6   5   3          0.86          0.37         1.24 o                         
   7   5   3          9.41         13.11         1.73 o                         
   8   5   3        152.36        144.70         5.57 o                         
   9   5   3          0.24          0.87         1.36 o                         
  -7   6   3         18.82         13.73         2.84 o                         
  -6   6   3        193.60        208.02         9.03 o                         
  -5   6   3          0.36          0.42         1.30 o                         
  -4   6   3         96.93         97.94         3.88 o                         
  -3   6   3        527.98        510.62        15.46 o                         
  -2   6   3         99.40         89.69         3.50 o                         
  -1   6   3        734.06        696.84        14.47 o                         
   0   6   3        554.05        545.63        11.63 o                         
   1   6   3         78.99         87.70         3.24 o                         
   2   6   3        196.37        188.67         4.98 o                         
   3   6   3          0.83          1.26         0.86 o                         
   4   6   3         60.45         70.92         2.69 o                         
   5   6   3        368.62        371.27        11.63 o                         
   6   6   3         75.44         76.31         4.20 o                         
   7   6   3          1.03          0.25         1.48 o                         
   8   6   3         81.64         82.99         4.45 o                         
   9   6   3          0.49          0.37         1.48 o                         
  -7   7   3          3.22          4.82         2.60 o                         
  -6   7   3         40.80         37.84         4.20 o                         
  -5   7   3         29.17         30.42         3.71 o                         
  -4   7   3         13.59         16.28         1.97 o                         
  -3   7   3         36.24         43.26         2.79 o                         
  -2   7   3          6.14          8.85         1.62 o                         
  -1   7   3        437.71        403.68         9.44 o                         
   0   7   3        236.96        217.87         5.99 o                         
   1   7   3         48.67         47.54         2.75 o                         
   2   7   3        145.96        152.13         4.59 o                         
   3   7   3          6.43          6.13         1.19 o                         
   4   7   3         34.23         27.47         1.92 o                         
   5   7   3        229.40        245.74         8.90 o                         
   6   7   3         45.74         46.01         4.08 o                         
   7   7   3         14.76         13.36         2.35 o                         
   8   7   3        111.97        114.52         5.69 o                         
   9   7   3          0.18         -1.73         1.73 o                         
  -6   8   3         27.96         31.78         4.33 o                         
  -5   8   3          9.87         11.38         3.09 o                         
  -4   8   3          8.09          6.53         1.79 o                         
  -3   8   3         62.14         61.46         3.72 o                         
  -2   8   3         18.95         23.69         2.60 o                         
  -1   8   3          0.63         -0.65         1.30 o                         
   0   8   3         45.83         48.78         3.19 o                         
   1   8   3         15.11         16.24         1.92 o                         
   2   8   3        111.00        106.30         4.02 o                         
   3   8   3        137.51        129.28         4.41 o                         
   4   8   3         14.52         16.91         3.40 o                         
   5   8   3         30.37         32.77         3.46 o                         
   6   8   3          0.73         -0.49         1.98 o                         
   7   8   3          3.24          3.96         2.10 o                         
   8   8   3         57.64         62.46         4.95 o                         
  -4   9   3         15.47         16.16         2.78 o                         
  -3   9   3         30.15         31.13         2.87 o                         
  -2   9   3         44.83         37.18         2.93 o                         
  -1   9   3         30.85         29.28         2.84 o                         
   0   9   3         59.28         67.04         3.84 o                         
   1   9   3         56.95         36.92         2.79 o                         
   2   9   3         74.78         70.96         3.79 o                         
   3   9   3        109.17        108.25         4.36 o                         
   4   9   3         26.40         30.42         3.71 o                         
   5   9   3        269.82        280.12        10.88 o                         
   6   9   3         74.30         92.51         6.18 o                         
   7   9   3          2.55          2.72         2.23 o                         
  -3  10   3         30.57         28.83         3.06 o                         
  -2  10   3         46.96         46.11         4.08 o                         
  -1  10   3         14.46         15.28         2.40 o                         
   0  10   3         58.22         51.05         3.59 o                         
   1  10   3          2.06          3.92         1.86 o                         
   2  10   3         47.63         55.09         5.87 o                         
   3  10   3         24.32         21.89         3.46 o                         
   4  10   3          2.49          3.09         2.60 o                         
   5  10   3        152.87        172.16         8.66 o                         
   6  10   3         27.02         34.75         4.20 o                         
   0  11   3         40.42         30.87         3.01 o                         
   1  11   3          6.15          5.45         2.04 o                         
   2  11   3         25.41         20.77         3.96 o                         
   3  11   3         53.65         58.25         5.57 o                         
  -3 -10   4         91.99        112.17         7.67 o                         
  -2 -10   4         74.32         85.34         6.80 o                         
  -1 -10   4          1.34          0.37         1.69 o                         
   0 -10   4         20.63         21.02         3.46 o                         
   1 -10   4          0.95         -0.49         1.79 o                         
  -5  -9   4         55.69         61.10         5.44 o                         
  -4  -9   4          1.95          3.71         2.35 o                         
  -3  -9   4          8.74          9.28         2.84 o                         
  -2  -9   4         88.15         93.95         4.59 o                         
  -1  -9   4         36.45         33.36         7.54 o                         
   0  -9   4         30.66         28.04         2.75 o                         
   1  -9   4         58.39         55.15         3.76 o                         
   2  -9   4          0.49         -0.79         1.62 o                         
   3  -9   4          0.41         -0.46         1.65 o                         
  -7  -8   4         11.53         11.63         2.60 o                         
  -6  -8   4          1.34          0.00         1.98 o                         
  -5  -8   4        114.75        122.56         6.68 o                         
  -4  -8   4         50.18         50.71         4.70 o                         
  -3  -8   4         18.72         18.80         2.04 o                         
  -2  -8   4          2.80         -0.17         1.35 o                         
  -1  -8   4          8.74          5.57         1.65 o                         
   0  -8   4         84.04         88.33         4.24 o                         
   1  -8   4        175.92        166.85         5.89 o                         
   2  -8   4         27.14         18.38         2.23 o                         
   3  -8   4        113.00        124.62         5.21 o                         
   4  -8   4         48.19         44.08         3.65 o                         
   5  -8   4         18.16         20.16         4.08 o                         
  -8  -7   4         27.99         29.68         3.22 o                         
  -7  -7   4         35.52         33.02         3.34 o                         
  -6  -7   4         33.54         30.05         3.22 o                         
  -5  -7   4         43.06         40.81         3.96 o                         
  -4  -7   4        167.21        166.34         7.17 o                         
  -3  -7   4         71.82         69.82         3.23 o                         
  -2  -7   4         94.07         98.70         3.94 o                         
  -1  -7   4         15.18         15.53         1.88 o                         
   0  -7   4         40.74         44.11         2.87 o                         
   1  -7   4         87.66         90.90         4.15 o                         
   2  -7   4        372.56        360.86         9.22 o                         
   3  -7   4        141.10        132.95         6.43 o                         
   4  -7   4        143.67        142.74         5.30 o                         
   5  -7   4         25.06         24.98         3.96 o                         
   6  -7   4         27.52         34.13         4.45 o                         
  -8  -6   4         48.65         46.75         4.08 o                         
  -7  -6   4        155.25        174.51         7.17 o                         
  -6  -6   4          1.28          0.25         1.48 o                         
  -5  -6   4         45.01         40.44         3.59 o                         
  -4  -6   4         29.53         30.74         2.04 o                         
  -3  -6   4         10.46          8.13         1.35 o                         
  -2  -6   4        441.56        459.71        10.36 o                         
  -1  -6   4        108.53        109.51         3.93 o                         
   0  -6   4         40.64         41.81         3.03 o                         
   1  -6   4        100.56         96.80         3.88 o                         
   2  -6   4        353.33        351.72         9.15 o                         
   3  -6   4        219.61        216.79         6.28 o                         
   4  -6   4        289.17        279.68         7.50 o                         
   5  -6   4         26.01         20.69         5.44 o                         
   6  -6   4         47.01         50.83         4.95 o                         
   7  -6   4        108.88        125.78         7.79 o                         
  -9  -5   4         26.37         21.89         2.47 o                         
  -8  -5   4         74.19         58.62         3.96 o                         
  -7  -5   4        131.72        139.75         5.81 o                         
  -6  -5   4         44.31         45.76         3.34 o                         
  -5  -5   4        162.30        157.56         6.31 o                         
  -4  -5   4        194.08        199.88         5.06 o                         
  -3  -5   4          2.65          1.71         0.92 o                         
  -2  -5   4        125.60        113.78         3.67 o                         
  -1  -5   4        314.32        299.25         7.17 o                         
   0  -5   4        114.58        124.90         4.06 o                         
   1  -5   4        568.33        565.81        17.07 o                         
   2  -5   4          6.10          4.70         1.61 o                         
   3  -5   4          0.94          1.48         1.48 o                         
   4  -5   4        282.21        284.70         9.89 o                         
   5  -5   4        112.56         99.43         5.07 o                         
   6  -5   4         16.38         16.45         3.09 o                         
   7  -5   4         84.14         85.46         6.18 o                         
   8  -5   4          5.45          4.70         2.72 o                         
  -8  -4   4          6.18          6.80         1.61 o                         
  -7  -4   4         69.57         69.88         3.83 o                         
  -6  -4   4         20.20         18.06         1.98 o                         
  -5  -4   4        152.44        143.46         5.69 o                         
  -4  -4   4        973.12       1013.18        16.16 o                         
  -3  -4   4          0.69          1.26         0.69 o                         
  -2  -4   4        296.31        299.73         6.91 o                         
  -1  -4   4        651.22        663.89        19.17 o                         
   0  -4   4        112.86        109.64         3.53 o                         
   1  -4   4       1663.38       1724.85        64.56 o                         
   2  -4   4         21.63         18.33         2.23 o                         
   3  -4   4         15.23         12.43         1.61 o                         
   4  -4   4         31.85         36.07         2.31 o                         
   5  -4   4         45.58         34.72         4.39 o                         
   8  -4   4          0.79         -1.73         1.86 o                         
  -8  -3   4          0.91          0.25         1.24 o                         
  -7  -3   4        183.57        168.45         6.18 o                         
  -6  -3   4        195.48        194.91         6.80 o                         
  -5  -3   4          0.53         -0.74         0.74 o                         
  -4  -3   4       1912.47       1907.12        25.30 o                         
  -3  -3   4        292.55        317.72         5.69 o                         
  -2  -3   4          5.78          3.22         0.71 o                         
  -1  -3   4        551.38        589.06         9.85 o                         
   0  -3   4        551.73        580.27        11.94 o                         
   1  -3   4       2243.54       2392.49        45.04 o                         
   2  -3   4        606.12        574.63        11.98 o                         
   3  -3   4          1.08         -0.59         0.77 o                         
   4  -3   4        260.51        257.84         6.28 o                         
   5  -3   4         18.25         16.62         1.48 o                         
   6  -3   4         12.38         11.75         2.35 o                         
   7  -3   4        117.86        139.01         6.80 o                         
  -9  -2   4         21.53         24.12         2.35 o                         
  -8  -2   4          8.23          7.54         1.48 o                         
  -7  -2   4        390.62        360.02        11.01 o                         
  -6  -2   4        143.30        133.20         5.07 o                         
  -5  -2   4         96.07         95.67         4.58 o                         
  -4  -2   4        618.28        626.30         8.67 o                         
  -3  -2   4        214.54        224.70         3.87 o                         
  -2  -2   4        149.88        117.51         2.36 o                         
  -1  -2   4       1843.84       2008.60        26.73 o                         
   0  -2   4        354.41        412.21         6.15 o                         
   1  -2   4        207.11        195.87         3.35 o                         
   2  -2   4       1118.92       1072.95        16.97 o                         
   3  -2   4        331.80        324.66         5.85 o                         
   4  -2   4        564.56        577.14         9.68 o                         
   5  -2   4         39.27         46.33         1.70 o                         
   6  -2   4         17.71         12.86         2.10 o                         
   7  -2   4        335.34        316.73        11.13 o                         
   8  -2   4         68.95         64.56         4.70 o                         
   9  -2   4          1.01          0.37         1.86 o                         
  -9  -1   4         32.41         34.01         2.84 o                         
  -8  -1   4          5.31          5.81         1.36 o                         
  -7  -1   4        274.26        278.76         8.90 o                         
  -6  -1   4        384.61        373.38        11.25 o                         
  -5  -1   4          6.86          5.81         3.52 o                         
  -4  -1   4         51.84         44.23         1.68 o                         
  -3  -1   4         86.16         96.95         2.41 o                         
  -2  -1   4        101.91        131.83         2.38 o                         
  -1  -1   4       2001.55       2020.12        26.81 o                         
   0  -1   4         96.64         85.30         1.81 o                         
   1  -1   4         18.23         11.68         0.77 o                         
   2  -1   4        201.59        251.67         4.00 o                         
   3  -1   4         55.86         54.16         1.40 o                         
   4  -1   4        742.23        706.74        11.44 o                         
   5  -1   4        619.53        617.74         8.71 o                         
   6  -1   4         67.74         69.38         3.96 o                         
   7  -1   4        157.11        154.47         6.55 o                         
   8  -1   4         58.05         56.02         4.08 o                         
   9  -1   4         10.11          6.68         2.10 o                         
  -9   0   4         48.35         51.33         3.46 o                         
  -8   0   4         12.72         11.50         1.73 o                         
  -7   0   4        210.34        214.58         7.30 o                         
  -6   0   4        654.71        665.37        18.80 o                         
  -5   0   4         55.05         48.91         2.01 o                         
  -4   0   4        401.95        387.24         5.56 o                         
  -3   0   4         12.92          9.54         0.60 o                         
  -2   0   4          0.44          0.29         0.35 o                         
  -1   0   4        376.33        361.48         5.38 o                         
   0   0   4        354.98        338.03         5.07 o                         
   1   0   4        257.96        228.69         3.65 o                         
   2   0   4        224.50        214.00         3.46 o                         
   3   0   4         94.97        107.36         2.04 o                         
   4   0   4        158.25        151.51         2.60 o                         
   5   0   4        885.80        868.65        16.49 o                         
   6   0   4        478.85        481.28        24.61 o                         
   7   0   4        154.48        163.87         6.43 o                         
   8   0   4         46.12         45.51         3.59 o                         
   9   0   4          4.25          5.81         1.86 o                         
  10   0   4         56.02         56.27         4.45 o                         
  -9   1   4        119.41        119.10         5.44 o                         
  -8   1   4          2.16          1.24         1.36 o                         
  -7   1   4         21.69         21.27         2.23 o                         
  -6   1   4         57.57         56.64         3.34 o                         
  -5   1   4         19.06         18.51         1.31 o                         
  -4   1   4        991.37       1005.44        14.91 o                         
  -3   1   4        576.38        589.74         8.30 o                         
  -2   1   4          7.40          4.61         0.59 o                         
  -1   1   4       1032.37       1027.52        13.96 o                         
   0   1   4       1872.43       2013.22        35.56 o                         
   1   1   4        420.44        392.05         5.73 o                         
   2   1   4       1640.34       1541.58        20.55 o                         
   3   1   4          3.30         10.89         1.75 o                         
   4   1   4        136.88        146.46         2.47 o                         
   5   1   4        568.54        583.63        13.91 o                         
   6   1   4        258.42        256.59         9.15 o                         
   7   1   4        499.29        491.48        14.59 o                         
   8   1   4        198.30        197.01         7.17 o                         
   9   1   4          2.50         -0.49         1.36 o                         
  -9   2   4         71.37         80.14         4.70 o                         
  -8   2   4          0.90          1.36         1.48 o                         
  -7   2   4         83.50         79.03         4.20 o                         
  -6   2   4         71.22         72.60         3.96 o                         
  -5   2   4        191.40        182.74         3.62 o                         
  -4   2   4         28.86         38.21         1.47 o                         
  -3   2   4       1337.24       1359.28        21.16 o                         
  -2   2   4        421.48        433.40         6.35 o                         
  -1   2   4       1285.60       1283.21        17.31 o                         
   0   2   4        263.05        271.52         5.50 o                         
   1   2   4        421.06        458.12         6.63 o                         
   2   2   4       3227.01       3397.94        44.49 o                         
   3   2   4        263.58        271.22         4.17 o                         
   4   2   4        354.76        339.01         4.95 o                         
   5   2   4        771.06        781.57        19.48 o                         
   6   2   4        221.39        210.33         5.03 o                         
   7   2   4        259.34        250.94         8.29 o                         
   8   2   4        293.94        293.85         9.52 o                         
   9   2   4         13.84         11.87         1.86 o                         
  -9   3   4         23.09         25.23         3.09 o                         
  -8   3   4          0.55          1.36         1.61 o                         
  -7   3   4         32.61         33.52         3.09 o                         
  -6   3   4        170.75        170.30         6.80 o                         
  -5   3   4          0.49          2.96         0.95 o                         
  -4   3   4         29.55         31.91         1.52 o                         
  -3   3   4        385.21        379.76         6.71 o                         
  -2   3   4         45.42         35.27         1.45 o                         
  -1   3   4        537.49        499.05         8.40 o                         
   0   3   4       2898.20       2988.57        45.39 o                         
   1   3   4         75.25         96.73         2.01 o                         
   2   3   4        139.06        115.93         3.03 o                         
   3   3   4        534.03        576.54        11.42 o                         
   4   3   4        872.00        937.97        12.74 o                         
   5   3   4        837.73        825.93        16.22 o                         
   6   3   4         61.87         65.92         3.46 o                         
   7   3   4         35.26         33.27         2.72 o                         
   8   3   4          5.07          1.86         1.36 o                         
   9   3   4         21.49         20.04         2.23 o                         
  -8   4   4         18.42         17.44         2.84 o                         
  -7   4   4         59.93         52.44         4.33 o                         
  -6   4   4        222.91        225.58         8.66 o                         
  -5   4   4         38.03         47.98         3.46 o                         
  -4   4   4         42.46         44.29         2.72 o                         
  -3   4   4        581.64        608.48        12.63 o                         
  -2   4   4         72.63         69.61         2.67 o                         
  -1   4   4        144.39        107.80         3.32 o                         
   0   4   4       2748.96       2729.85        51.07 o                         
   1   4   4        123.66        133.66         5.32 o                         
   2   4   4        383.05        359.85         6.69 o                         
   3   4   4        218.59        223.75         4.33 o                         
   4   4   4          0.85          0.36         0.52 o                         
   5   4   4        693.06        709.63        14.21 o                         
   6   4   4        104.24         98.32         4.33 o                         
   7   4   4          8.55          9.52         1.73 o                         
   8   4   4         39.74         35.99         3.09 o                         
   9   4   4         19.60         14.96         2.10 o                         
  -8   5   4         19.84         21.64         3.34 o                         
  -7   5   4          4.50          3.22         2.10 o                         
  -6   5   4        123.44        112.17         6.18 o                         
  -5   5   4        224.40        236.06         8.47 o                         
  -4   5   4        208.95        206.89         5.64 o                         
  -3   5   4        519.64        537.72        11.59 o                         
  -2   5   4        134.49        144.15         4.37 o                         
  -1   5   4        133.57        127.13         3.98 o                         
   0   5   4        215.85        206.79         5.29 o                         
   1   5   4         67.66         66.53         2.67 o                         
   2   5   4        420.16        397.82         8.70 o                         
   3   5   4        332.92        340.46         7.61 o                         
   4   5   4          1.70          1.59         0.65 o                         
   5   5   4        275.35        283.66         6.13 o                         
   6   5   4         36.21         44.52         3.34 o                         
   7   5   4         31.62         29.56         2.60 o                         
   8   5   4        129.22        119.96         5.32 o                         
   9   5   4         14.54         14.47         2.23 o                         
  -7   6   4          1.58          4.08         2.35 o                         
  -6   6   4         63.60         66.66         5.44 o                         
  -5   6   4          1.65          5.07         2.10 o                         
  -4   6   4         35.78         24.24         2.97 o                         
  -3   6   4        647.25        617.36        13.33 o                         
  -2   6   4        282.42        285.46         7.21 o                         
  -1   6   4        107.13        110.74         3.98 o                         
   0   6   4         16.12         18.41         1.75 o                         
   1   6   4          0.76         -0.22         0.95 o                         
   2   6   4          1.03         -0.40         0.99 o                         
   3   6   4        319.17        315.64         7.39 o                         
   4   6   4        121.51        134.73         4.76 o                         
   5   6   4        109.27        112.42         5.19 o                         
   6   6   4         45.36         51.08         3.83 o                         
   7   6   4          5.44          4.58         1.86 o                         
   8   6   4         89.42         85.46         4.70 o                         
   9   6   4         50.24         47.37         3.96 o                         
  -6   7   4         77.34         91.52         6.55 o                         
  -5   7   4          6.48          8.66         2.72 o                         
  -4   7   4          0.44         -1.16         1.36 o                         
  -3   7   4         74.39         77.28         3.76 o                         
  -2   7   4         70.45         67.92         3.49 o                         
  -1   7   4         90.90         86.44         3.80 o                         
   0   7   4        112.04        118.57         4.29 o                         
   1   7   4         49.66         53.86         2.97 o                         
   2   7   4         24.98         26.73         2.60 o                         
   3   7   4          0.79          0.80         1.48 o                         
   4   7   4          4.21          4.54         1.16 o                         
   5   7   4         50.96         46.50         4.08 o                         
   6   7   4         88.72         98.45         5.32 o                         
   7   7   4          0.26          0.12         1.86 o                         
   8   7   4         97.71         96.96         5.44 o                         
   9   7   4         25.26         26.71         3.09 o                         
  -5   8   4         10.14         12.74         3.22 o                         
  -4   8   4          0.41          0.68         1.62 o                         
  -3   8   4        141.23        142.14         5.29 o                         
  -2   8   4          4.69          4.89         1.75 o                         
  -1   8   4          1.30         -1.36         1.73 o                         
   0   8   4         87.25         83.33         3.93 o                         
   1   8   4        130.63        143.93         4.98 o                         
   2   8   4         48.76         49.37         2.97 o                         
   3   8   4        283.83        290.77        12.31 o                         
   4   8   4        123.61        122.73         4.26 o                         
   5   8   4          0.80          3.59         2.10 o                         
   6   8   4          9.88          9.03         2.47 o                         
   7   8   4          0.30         -1.24         1.98 o                         
   8   8   4         85.62         87.81         5.69 o                         
  -4   9   4         13.99         11.25         2.32 o                         
  -3   9   4         69.49         76.83         4.95 o                         
  -2   9   4         12.16         10.61         2.16 o                         
  -1   9   4         10.62          4.94         1.81 o                         
   0   9   4         18.91         12.84         2.09 o                         
   1   9   4         70.92         68.67         3.87 o                         
   2   9   4         27.62         24.98         2.43 o                         
   3   9   4        202.19        210.93         6.38 o                         
   4   9   4         96.70        109.82         6.68 o                         
   5   9   4        115.16        114.65         6.80 o                         
   6   9   4        129.48        134.81         7.30 o                         
   7   9   4          0.34          0.49         2.23 o                         
  -3  10   4          2.62         -1.92         1.92 o                         
  -2  10   4         42.17         38.83         3.37 o                         
  -1  10   4          2.31          1.97         1.87 o                         
   0  10   4         17.05         13.74         2.91 o                         
   1  10   4         69.26         72.30         4.27 o                         
   2  10   4          3.88          4.31         1.78 o                         
   3  10   4         57.34         63.45         6.06 o                         
   4  10   4         51.24         68.89         6.18 o                         
   5  10   4          1.10          1.48         2.72 o                         
   1  11   4         27.36         28.40         3.10 o                         
   2  11   4         11.14         10.47         2.34 o                         
  -5  -9   5          6.50          4.20         2.72 o                         
  -4  -9   5         24.80         25.60         3.83 o                         
  -3  -9   5          4.09         -2.10         2.23 o                         
  -2  -9   5         37.00         38.25         3.71 o                         
  -1  -9   5         25.50         25.58         2.79 o                         
   0  -9   5          0.25         -1.53         1.53 o                         
   1  -9   5         91.79        113.60         5.35 o                         
   2  -9   5          8.50          6.01         2.05 o                         
  -6  -8   5          6.97          8.29         2.60 o                         
  -5  -8   5          5.29          3.96         2.35 o                         
  -4  -8   5         60.67         64.19         5.32 o                         
  -3  -8   5          0.37          3.51         1.48 o                         
  -2  -8   5        106.66        102.28         4.50 o                         
  -1  -8   5        120.73        116.49         4.94 o                         
   0  -8   5         22.00         21.36         2.46 o                         
   1  -8   5         72.16         69.67         5.13 o                         
   2  -8   5         95.32         99.48         4.88 o                         
   3  -8   5         43.97         54.33         4.58 o                         
   4  -8   5         23.57         22.01         4.08 o                         
  -7  -7   5         78.18         80.88         5.57 o                         
  -6  -7   5          4.42          6.93         2.35 o                         
  -5  -7   5         16.15         18.55         2.84 o                         
  -4  -7   5         93.91         95.48         5.69 o                         
  -3  -7   5         11.39          9.17         1.67 o                         
  -2  -7   5         52.94         55.86         3.32 o                         
  -1  -7   5        386.41        397.84         9.84 o                         
   0  -7   5        108.50        112.78         4.63 o                         
   1  -7   5        423.49        405.34        13.42 o                         
   2  -7   5         79.51         73.62         4.09 o                         
   3  -7   5          4.71          5.22         1.92 o                         
   4  -7   5        172.55        183.82         6.25 o                         
   5  -7   5         60.92         61.59         6.06 o                         
  -8  -6   5          4.21          4.58         1.98 o                         
  -7  -6   5         42.57         40.19         3.96 o                         
  -6  -6   5         28.74         23.75         2.97 o                         
  -5  -6   5         75.54         70.00         4.58 o                         
  -4  -6   5        135.90        141.86         7.05 o                         
  -3  -6   5          4.35          3.39         1.21 o                         
  -2  -6   5          3.43          1.75         1.30 o                         
  -1  -6   5        290.49        283.14         7.39 o                         
   0  -6   5         61.99         61.88         3.27 o                         
   1  -6   5        231.42        253.49        10.57 o                         
   2  -6   5        223.35        209.40         6.86 o                         
   3  -6   5         45.21         42.01         2.97 o                         
   4  -6   5         64.37         63.05         3.65 o                         
   5  -6   5         29.83         25.62         2.52 o                         
   6  -6   5         43.62         35.25         4.45 o                         
  -8  -5   5          0.24         -0.99         1.48 o                         
  -7  -5   5         40.43         44.65         3.83 o                         
  -6  -5   5          2.01          2.10         1.48 o                         
  -5  -5   5         13.95         12.74         2.10 o                         
  -4  -5   5        738.23        728.95        14.95 o                         
  -3  -5   5        294.30        286.62         7.00 o                         
  -2  -5   5          6.06          3.93         1.18 o                         
  -1  -5   5        133.35        125.28         5.81 o                         
   0  -5   5         68.42         70.49         4.33 o                         
   1  -5   5          4.78          1.24         1.61 o                         
   2  -5   5        483.83        504.81        17.01 o                         
   3  -5   5         15.07          7.51         1.51 o                         
   4  -5   5         33.74         35.42         2.52 o                         
   5  -5   5         99.22         82.49         4.95 o                         
   7  -5   5        101.73        111.93         7.30 o                         
  -9  -4   5         32.98         27.70         2.72 o                         
  -8  -4   5         76.02         72.97         4.33 o                         
  -7  -4   5        283.21        279.26         9.65 o                         
  -6  -4   5         48.03         47.24         3.46 o                         
  -5  -4   5          0.49         -1.24         1.24 o                         
  -4  -4   5         99.77         93.90         3.13 o                         
  -3  -4   5        449.54        422.39         9.31 o                         
  -2  -4   5        785.40        782.99        22.51 o                         
  -1  -4   5       1337.84       1347.99        26.32 o                         
   0  -4   5         18.13         17.32         1.57 o                         
   1  -4   5        302.45        305.45         7.47 o                         
   2  -4   5        708.53        681.65        14.38 o                         
   3  -4   5          8.24         12.43         4.14 o                         
   4  -4   5         12.41         19.54         1.84 o                         
   5  -4   5        141.13        149.05         4.75 o                         
   6  -4   5          1.54          2.35         2.10 o                         
   7  -4   5         85.08         87.93         6.18 o                         
  -9  -3   5         16.82         15.46         2.10 o                         
  -8  -3   5          2.30          1.11         1.48 o                         
  -7  -3   5        237.42        217.42         7.92 o                         
  -6  -3   5        252.33        251.18         8.66 o                         
  -5  -3   5         75.80         68.52         3.83 o                         
  -4  -3   5         26.67         24.83         1.41 o                         
  -3  -3   5         24.66         25.14         6.25 o                         
  -2  -3   5         79.80         68.82         3.46 o                         
  -1  -3   5       1956.20       1910.89        36.42 o                         
   0  -3   5        950.48        982.29        19.54 o                         
   1  -3   5          5.25          1.89         1.00 o                         
   2  -3   5         25.68         23.32         1.74 o                         
   3  -3   5          0.64         -0.83         0.83 o                         
   4  -3   5        145.53        138.11         4.30 o                         
   5  -3   5        810.70        760.86        15.76 o                         
   6  -3   5          1.05          1.98         1.86 o                         
   7  -3   5         49.10         63.32         5.07 o                         
   8  -3   5         25.77         24.24         3.46 o                         
  -9  -2   5         43.54         47.37         3.46 o                         
  -8  -2   5         10.27          9.52         1.86 o                         
  -7  -2   5         29.20         30.80         2.84 o                         
  -6  -2   5        230.38        208.27         7.42 o                         
  -5  -2   5          4.00          4.04         0.92 o                         
  -4  -2   5        102.57         99.98         3.28 o                         
  -3  -2   5          3.62          1.94         0.62 o                         
  -2  -2   5         73.66         70.13         2.07 o                         
  -1  -2   5        275.15        257.51         6.12 o                         
   0  -2   5        783.21        751.24        15.13 o                         
   1  -2   5        276.09        228.08         5.64 o                         
   2  -2   5        300.55        286.63         6.69 o                         
   3  -2   5          1.98          1.08         0.74 o                         
   4  -2   5         16.89         13.16         1.37 o                         
   5  -2   5        401.69        389.33         8.67 o                         
   6  -2   5        214.95        198.62         8.16 o                         
   7  -2   5        147.12        156.08         7.17 o                         
   8  -2   5         19.71         24.36         3.22 o                         
   9  -2   5          9.14          9.28         2.60 o                         
  -9  -1   5        190.06        183.90         7.05 o                         
  -8  -1   5         57.13         48.60         3.46 o                         
  -7  -1   5          2.47          2.35         1.24 o                         
  -6  -1   5         69.13         58.99         3.46 o                         
  -5  -1   5         52.95         51.56         2.32 o                         
  -4  -1   5        803.98        802.82        11.16 o                         
  -3  -1   5        372.48        360.01         6.40 o                         
  -2  -1   5        546.06        589.31         9.85 o                         
  -1  -1   5         48.99         53.23         4.88 o                         
   0  -1   5        126.41        121.95         2.85 o                         
   1  -1   5          2.32          1.91         1.32 o                         
   2  -1   5       2005.20       1923.66        29.75 o                         
   3  -1   5        547.13        533.64         9.07 o                         
   4  -1   5         71.33         76.75         2.22 o                         
   5  -1   5        140.50        145.63         3.57 o                         
   6  -1   5        103.67         92.63         4.95 o                         
   7  -1   5         42.92         38.22         3.46 o                         
   8  -1   5        157.82        165.97         7.42 o                         
   9  -1   5          4.84          8.04         2.35 o                         
  -9   0   5         51.30         62.83         4.20 o                         
  -8   0   5         72.73         72.35         4.08 o                         
  -7   0   5         76.26         82.00         4.20 o                         
  -6   0   5        262.02        249.70         8.53 o                         
  -5   0   5        122.68        115.05         3.96 o                         
  -4   0   5         98.98         91.64         2.00 o                         
  -3   0   5       1585.37       1625.02        29.28 o                         
  -2   0   5        371.50        378.17         6.66 o                         
  -1   0   5       1082.95       1107.94        22.21 o                         
   0   0   5        102.18        148.56         2.78 o                         
   1   0   5        163.49        177.95         3.66 o                         
   2   0   5        578.28        565.72         9.47 o                         
   3   0   5       1750.53       1829.98        28.28 o                         
   4   0   5       1151.62       1147.32        18.13 o                         
   5   0   5        801.01        789.77        12.80 o                         
   6   0   5         12.49         10.39         1.98 o                         
   7   0   5         10.90          6.06         1.86 o                         
   8   0   5        127.12        117.00         5.81 o                         
   9   0   5          0.58          0.74         1.73 o                         
  -9   1   5         14.40         20.65         2.60 o                         
  -8   1   5         33.72         30.42         2.84 o                         
  -7   1   5          1.01          1.98         1.48 o                         
  -6   1   5        176.51        174.26         6.68 o                         
  -5   1   5          1.17         -0.04         0.40 o                         
  -4   1   5         28.70         28.84         1.42 o                         
  -3   1   5        665.16        631.95        10.50 o                         
  -2   1   5        155.02        145.31         3.17 o                         
  -1   1   5       2555.71       2603.69        57.68 o                         
   0   1   5       2025.35       2075.34        28.54 o                         
   1   1   5         33.97         37.62         1.26 o                         
   2   1   5         51.66         72.67         2.05 o                         
   3   1   5       1528.33       1621.63        25.18 o                         
   4   1   5         98.50         97.06         2.43 o                         
   5   1   5        611.10        602.25        13.64 o                         
   6   1   5        756.35        756.64        21.77 o                         
   7   1   5         21.28         24.74         2.60 o                         
   8   1   5         42.61         39.95         3.59 o                         
   9   1   5         12.94          8.29         2.10 o                         
  10   1   5         42.20         41.18         4.08 o                         
  -9   2   5          3.53          3.22         1.86 o                         
  -8   2   5          9.24          6.06         1.86 o                         
  -7   2   5          8.38          3.71         1.73 o                         
  -6   2   5        128.11        125.78         5.57 o                         
  -5   2   5         17.18         15.87         1.09 o                         
  -4   2   5        103.65        107.34         2.69 o                         
  -3   2   5        298.64        279.25         5.28 o                         
  -2   2   5         84.82         82.85         3.14 o                         
  -1   2   5        430.74        407.26         7.12 o                         
   0   2   5       1500.42       1437.08        27.50 o                         
   1   2   5        278.03        301.68         5.57 o                         
   2   2   5        479.00        507.17         8.62 o                         
   3   2   5        521.52        525.24         8.88 o                         
   4   2   5         19.04         14.93         0.99 o                         
   5   2   5         55.35         48.79         2.25 o                         
   6   2   5        242.41        238.57         8.29 o                         
   7   2   5         78.08         71.11         4.08 o                         
   8   2   5        236.79        230.90         8.41 o                         
   9   2   5         60.66         59.12         4.08 o                         
  -9   3   5         44.06         49.72         4.82 o                         
  -8   3   5         35.99         27.21         3.09 o                         
  -7   3   5          5.55          5.07         1.98 o                         
  -6   3   5         34.87         35.87         3.59 o                         
  -5   3   5         71.88         75.50         2.91 o                         
  -4   3   5        226.07        233.33         5.77 o                         
  -3   3   5        802.32        786.05        15.83 o                         
  -2   3   5        200.52        196.85         5.03 o                         
  -1   3   5         33.78         32.09         3.09 o                         
   0   3   5        344.48        316.08         7.13 o                         
   1   3   5        321.35        304.11         6.86 o                         
   2   3   5        463.90        422.96         7.43 o                         
   3   3   5        792.85        788.11        12.85 o                         
   4   3   5          5.14          4.94         0.73 o                         
   5   3   5          0.77          0.47         0.38 o                         
   6   3   5        140.90        149.52         6.06 o                         
   7   3   5         42.50         40.07         3.34 o                         
   8   3   5          9.00          6.43         1.86 o                         
   9   3   5         12.83         16.45         2.35 o                         
  -8   4   5         72.76         66.41         5.19 o                         
  -7   4   5         65.30         71.48         4.95 o                         
  -6   4   5         85.92         89.91         5.32 o                         
  -5   4   5         80.39         95.96        11.50 o                         
  -4   4   5         29.54         22.53         2.23 o                         
  -3   4   5        670.12        661.77        13.82 o                         
  -2   4   5        168.28        162.21         4.63 o                         
  -1   4   5        170.78        173.72         4.77 o                         
   0   4   5        359.10        348.64         7.87 o                         
   1   4   5        109.21        100.98         4.08 o                         
   2   4   5        235.92        236.82         6.43 o                         
   3   4   5        851.19        804.48        16.05 o                         
   4   4   5         77.00         73.66         2.21 o                         
   5   4   5         61.61         64.70         1.95 o                         
   6   4   5         14.53         13.85         2.23 o                         
   7   4   5         28.76         25.97         2.72 o                         
   8   4   5        113.43        111.80         5.32 o                         
   9   4   5         51.66         51.08         3.96 o                         
  -8   5   5         27.48         22.14         3.46 o                         
  -7   5   5          6.06          3.09         2.10 o                         
  -6   5   5         65.57         72.84         5.19 o                         
  -5   5   5        280.65        295.50         7.47 o                         
  -4   5   5         19.61         19.01         1.92 o                         
  -3   5   5        342.37        326.28         7.91 o                         
  -2   5   5         98.15         91.09         4.64 o                         
  -1   5   5        168.56        150.91         4.50 o                         
   0   5   5        354.57        354.41         8.13 o                         
   1   5   5         37.05         40.33         2.40 o                         
   2   5   5        139.53        143.72         4.24 o                         
   3   5   5        501.42        527.33        14.66 o                         
   4   5   5        167.07        175.51         4.67 o                         
   5   5   5         71.62         65.93         2.46 o                         
   6   5   5         52.61         44.28         3.71 o                         
   7   5   5         78.95         82.49         4.70 o                         
   8   5   5         52.33         47.61         3.96 o                         
   9   5   5         99.50         94.86         5.32 o                         
  -7   6   5         15.84          9.40         2.72 o                         
  -6   6   5          2.47          0.49         2.10 o                         
  -5   6   5         68.48         77.67         5.57 o                         
  -4   6   5         19.53         22.75         2.14 o                         
  -3   6   5        218.45        219.77         6.25 o                         
  -2   6   5         63.23         54.31         3.06 o                         
  -1   6   5         36.88         35.22         3.71 o                         
   0   6   5        546.65        533.73        11.72 o                         
   1   6   5        221.21        192.09         5.42 o                         
   2   6   5         31.40         24.94         4.39 o                         
   3   6   5        445.48        483.96        10.63 o                         
   4   6   5         43.57         55.13         3.90 o                         
   5   6   5         39.43         39.45         3.83 o                         
   6   6   5        164.93        167.83         7.05 o                         
   7   6   5         57.25         53.18         4.33 o                         
   8   6   5         16.96         16.33         2.60 o                         
   9   6   5         39.91         40.57         3.71 o                         
  -6   7   5          1.79          0.00         2.35 o                         
  -5   7   5        101.31        103.64         6.68 o                         
  -4   7   5         12.56         11.25         1.92 o                         
  -3   7   5         10.24         16.75         2.14 o                         
  -2   7   5         86.07         90.25         4.02 o                         
  -1   7   5          4.62          3.41         1.44 o                         
   0   7   5        194.09        185.67         5.64 o                         
   1   7   5        188.20        180.94         5.47 o                         
   2   7   5         45.67         45.15         2.83 o                         
   3   7   5         28.67         30.41         2.29 o                         
   4   7   5         37.79         27.88         2.13 o                         
   5   7   5         32.45         33.64         3.34 o                         
   6   7   5        118.00        123.43         6.31 o                         
   7   7   5         94.63         93.50         5.57 o                         
   8   7   5         22.81         20.04         2.97 o                         
  -5   8   5         61.27         75.94         6.43 o                         
  -4   8   5          6.78          4.39         1.84 o                         
  -3   8   5         17.11         13.71         3.09 o                         
  -2   8   5         76.03         74.28         4.11 o                         
  -1   8   5          0.49          0.08         1.57 o                         
   0   8   5        129.70        124.95         4.85 o                         
   1   8   5        257.59        248.33         7.04 o                         
   2   8   5         73.49         72.29         3.75 o                         
   3   8   5        384.31        381.86        11.19 o                         
   4   8   5        120.14        131.71         6.93 o                         
   5   8   5          7.53          2.23         2.35 o                         
   6   8   5         16.75         20.16         3.22 o                         
   7   8   5         70.11         80.14         5.69 o                         
   8   8   5         10.12          8.66         2.72 o                         
  -4   9   5         15.65         15.34         3.59 o                         
  -3   9   5         18.22         14.91         2.45 o                         
  -2   9   5         23.76         17.91         2.44 o                         
  -1   9   5          9.58          5.97         1.95 o                         
   0   9   5         54.26         57.76         3.71 o                         
   1   9   5         94.93        100.60         6.12 o                         
   2   9   5         57.43         58.05         3.70 o                         
   3   9   5         68.69         66.39         3.86 o                         
   4   9   5        113.82        119.47         7.05 o                         
   5   9   5         43.47         46.75         4.58 o                         
   6   9   5         80.31         87.69         6.31 o                         
   7   9   5          9.52          9.77         3.22 o                         
  -2  10   5         10.18          5.23         2.18 o                         
  -1  10   5         21.60         21.27         2.75 o                         
   0  10   5         15.23         11.94         2.34 o                         
   1  10   5         84.41         91.76         4.75 o                         
   2  10   5          3.97          5.53         1.90 o                         
   3  10   5          8.47          9.40         3.09 o                         
   4  10   5         37.50         37.23         4.33 o                         
   5  10   5          0.19         -2.47         2.47 o                         
  -3  -9   6          0.23          0.87         2.72 o                         
  -2  -9   6         16.54         18.80         3.83 o                         
  -1  -9   6         68.57         78.73         4.68 o                         
   0  -9   6         18.63         17.01         2.71 o                         
   1  -9   6         38.49         34.70         3.23 o                         
  -5  -8   6         15.97         10.88         2.84 o                         
  -4  -8   6         76.53         92.39         6.31 o                         
  -3  -8   6         22.57         21.40         3.46 o                         
  -2  -8   6         22.81         21.33         2.60 o                         
  -1  -8   6        235.96        246.54         7.61 o                         
   0  -8   6         26.87         24.71         3.15 o                         
   1  -8   6         86.48        104.80         5.10 o                         
   2  -8   6         82.90         87.97         4.74 o                         
   3  -8   6          6.42         10.10         2.09 o                         
  -6  -7   6          0.95          0.99         1.98 o                         
  -5  -7   6         13.19         12.12         2.84 o                         
  -4  -7   6        123.03        126.40         6.93 o                         
  -3  -7   6        107.04        113.30         6.00 o                         
  -2  -7   6         35.55         37.00         2.84 o                         
  -1  -7   6        110.63        113.03         4.77 o                         
   0  -7   6         40.81         42.13         3.10 o                         
   1  -7   6        115.45        129.67         5.28 o                         
   2  -7   6        175.39        181.07         6.32 o                         
   3  -7   6         31.56         27.44         3.40 o                         
   4  -7   6          9.36          8.57         4.08 o                         
   5  -7   6         33.27         33.64         4.70 o                         
  -7  -6   6         41.90         45.02         4.33 o                         
  -6  -6   6        113.56        106.86         5.94 o                         
  -5  -6   6         16.79         15.09         2.60 o                         
  -4  -6   6          1.86          0.87         1.86 o                         
  -3  -6   6         31.39         31.18         2.44 o                         
  -2  -6   6        228.40        217.82         6.29 o                         
  -1  -6   6        245.79        244.49         6.95 o                         
   0  -6   6          2.33         -0.37         1.31 o                         
   1  -6   6         13.59          6.80         2.47 o                         
   2  -6   6        170.79        159.91         7.54 o                         
   3  -6   6         85.92         76.31         5.32 o                         
   4  -6   6         35.07         40.69         4.08 o                         
   6  -6   6          1.42         -0.62         2.47 o                         
  -8  -5   6          4.27          3.09         1.98 o                         
  -7  -5   6         43.12         40.81         3.96 o                         
  -6  -5   6        240.98        243.52         9.28 o                         
  -5  -5   6         50.73         51.08         4.08 o                         
  -4  -5   6         78.93         84.96         3.96 o                         
  -3  -5   6         32.07         29.98         2.19 o                         
  -2  -5   6         21.77         18.18         2.60 o                         
  -1  -5   6        396.09        392.17        13.11 o                         
   0  -5   6         75.57         70.45         3.43 o                         
   1  -5   6         52.72         55.15         4.20 o                         
   2  -5   6         16.74         10.28         4.08 o                         
   3  -5   6          1.31          1.52         1.35 o                         
   4  -5   6        123.03        119.81         4.68 o                         
   5  -5   6        251.70        244.09         7.11 o                         
  -8  -4   6          5.55          7.79         1.98 o                         
  -7  -4   6          0.29          0.00         1.48 o                         
  -6  -4   6        230.69        224.84         8.53 o                         
  -5  -4   6        124.88        115.14         5.57 o                         
  -4  -4   6        228.25        224.56         5.85 o                         
  -3  -4   6        239.00        231.40         8.66 o                         
  -2  -4   6          2.27          0.18         1.04 o                         
  -1  -4   6        146.52        146.89         4.63 o                         
   0  -4   6        132.89        129.38         4.32 o                         
   1  -4   6        106.69         97.72         4.27 o                         
   2  -4   6        114.23        109.79         4.14 o                         
   3  -4   6         89.82         88.95         3.70 o                         
   4  -4   6          1.52          2.52         1.28 o                         
   5  -4   6        116.93        130.08         4.66 o                         
   6  -4   6        143.58        132.46         7.54 o                         
   7  -4   6         42.86         41.68         4.58 o                         
  -9  -3   6         83.18         90.53         4.95 o                         
  -8  -3   6         69.53         63.32         4.20 o                         
  -7  -3   6         30.37         27.33         2.97 o                         
  -6  -3   6          0.33         -0.12         1.11 o                         
  -5  -3   6          1.34          0.87         1.36 o                         
  -4  -3   6        271.30        264.66         9.28 o                         
  -3  -3   6        771.85        743.71        15.26 o                         
  -2  -3   6         11.38          9.34         1.35 o                         
  -1  -3   6         14.82         11.49         1.48 o                         
   0  -3   6         29.81         23.08         1.87 o                         
   1  -3   6        106.66        103.91         6.37 o                         
   2  -3   6       1040.52       1041.48        21.03 o                         
   3  -3   6        218.59        222.06         6.07 o                         
   4  -3   6          9.17          8.60         1.37 o                         
   5  -3   6        172.75        160.47         4.98 o                         
   6  -3   6         56.57         54.05         5.07 o                         
   7  -3   6         22.36         19.66         3.34 o                         
   8  -3   6        138.94        148.16         8.04 o                         
  -9  -2   6         23.79         23.99         2.72 o                         
  -8  -2   6        101.38        101.66         5.19 o                         
  -7  -2   6          7.64          4.95         1.73 o                         
  -6  -2   6         15.68         14.72         2.10 o                         
  -5  -2   6          7.46          5.57         1.48 o                         
  -4  -2   6        206.90        205.13         5.15 o                         
  -3  -2   6        553.74        535.49        11.37 o                         
  -2  -2   6        382.52        386.11         8.70 o                         
  -1  -2   6        218.37        206.46         5.47 o                         
   0  -2   6        243.86        223.63         5.77 o                         
   1  -2   6        206.91        200.24         5.37 o                         
   2  -2   6        575.30        566.99        12.15 o                         
   3  -2   6        387.23        377.83         8.69 o                         
   4  -2   6         58.81         56.26         2.73 o                         
   5  -2   6        292.19        277.99         9.46 o                         
   6  -2   6          3.77          4.58         2.10 o                         
   7  -2   6          5.10          2.10         2.10 o                         
   8  -2   6         98.26         93.99         6.31 o                         
  -9  -1   6         14.26         14.59         2.23 o                         
  -8  -1   6         76.02         77.67         4.70 o                         
  -7  -1   6          8.98          6.06         1.86 o                         
  -6  -1   6         79.29         78.04         4.33 o                         
  -5  -1   6        362.54        349.75        11.38 o                         
  -4  -1   6         49.85         52.34         1.97 o                         
  -3  -1   6         61.49         57.46         3.34 o                         
  -2  -1   6         49.28         45.74         2.23 o                         
  -1  -1   6        254.43        210.13         5.42 o                         
   0  -1   6       1030.46       1016.94        20.20 o                         
   1  -1   6         51.55         42.36         2.66 o                         
   2  -1   6        893.29        878.41        17.71 o                         
   3  -1   6       1116.99       1095.70        21.69 o                         
   4  -1   6          7.32          6.01         1.13 o                         
   5  -1   6        489.17        455.87         9.95 o                         
   6  -1   6         37.07         47.00         4.08 o                         
   7  -1   6          2.27         -0.62         1.73 o                         
   8  -1   6         25.57         19.54         2.97 o                         
   9  -1   6         89.87         89.66         5.94 o                         
  -9   0   6          3.92          5.32         1.86 o                         
  -8   0   6          8.23          8.66         1.98 o                         
  -7   0   6         10.32          8.53         1.86 o                         
  -6   0   6         75.22         82.74         4.45 o                         
  -5   0   6        535.76        504.33        10.47 o                         
  -4   0   6         63.44         58.04         2.04 o                         
  -3   0   6        297.14        299.87         6.99 o                         
  -2   0   6        240.00        270.23         6.47 o                         
  -1   0   6         45.09         48.39         2.32 o                         
   0   0   6       1086.01       1054.71        20.77 o                         
   1   0   6        482.71        453.60         9.84 o                         
   2   0   6        516.88        499.81        10.67 o                         
   3   0   6        670.33        649.98        13.42 o                         
   4   0   6        382.93        378.86         8.43 o                         
   5   0   6        589.54        569.07        11.88 o                         
   6   0   6        172.73        179.08         7.42 o                         
   7   0   6          2.16          4.08         1.86 o                         
   8   0   6         28.06         28.82         3.22 o                         
   9   0   6         52.84         58.87         4.95 o                         
  -9   1   6          9.56          9.03         2.10 o                         
  -8   1   6         36.66         40.94         3.83 o                         
  -7   1   6         15.90         15.21         2.35 o                         
  -6   1   6          1.13          3.71         1.48 o                         
  -5   1   6        127.03        130.72         3.77 o                         
  -4   1   6        247.61        241.49         5.90 o                         
  -3   1   6        679.61        649.46        13.38 o                         
  -2   1   6        124.40        127.77         3.85 o                         
  -1   1   6          3.76          4.52         2.23 o                         
   0   1   6        634.29        648.16        18.61 o                         
   1   1   6        120.79        123.65         3.72 o                         
   2   1   6        849.62        823.91        16.62 o                         
   3   1   6        347.94        321.65         7.39 o                         
   4   1   6         32.92         27.61         3.65 o                         
   5   1   6         20.59         20.08         1.51 o                         
   6   1   6        519.59        519.93        16.08 o                         
   7   1   6         92.54         91.52         5.19 o                         
   8   1   6         76.54         70.49         4.82 o                         
   9   1   6         52.09         55.65         4.45 o                         
  -8   2   6         60.43         67.28         4.82 o                         
  -7   2   6          2.61          3.71         1.86 o                         
  -6   2   6         25.42         23.75         2.72 o                         
  -5   2   6        213.67        222.73         7.67 o                         
  -4   2   6         98.72         96.23         3.32 o                         
  -3   2   6        374.05        363.13         8.22 o                         
  -2   2   6        352.74        342.92         7.87 o                         
  -1   2   6        193.61        176.38         4.77 o                         
   0   2   6         38.05         16.71         2.84 o                         
   1   2   6        127.24        145.02         4.15 o                         
   2   2   6        159.82        172.34         9.21 o                         
   3   2   6        447.16        448.21         9.66 o                         
   4   2   6         10.16         10.66         1.21 o                         
   5   2   6         10.51          8.59         0.90 o                         
   6   2   6         27.43         28.82         2.97 o                         
   7   2   6         14.24         17.93         2.60 o                         
   8   2   6        164.13        153.23         6.80 o                         
   9   2   6        103.30        104.13         5.69 o                         
  -8   3   6         89.43         91.02         5.81 o                         
  -7   3   6          4.12          5.57         2.10 o                         
  -6   3   6         61.57         70.49         4.82 o                         
  -5   3   6        199.42        219.07         5.80 o                         
  -4   3   6         40.77         43.80         2.58 o                         
  -3   3   6        335.71        319.41         7.61 o                         
  -2   3   6        614.50        597.16        12.59 o                         
  -1   3   6        159.42        163.80         4.95 o                         
   0   3   6        468.32        441.39         9.66 o                         
   1   3   6        306.25        286.43         6.82 o                         
   2   3   6         20.25         20.61         1.62 o                         
   3   3   6        584.16        613.99        12.77 o                         
   4   3   6         12.50         13.33         1.30 o                         
   5   3   6          1.30          0.21         1.36 o                         
   6   3   6        292.84        294.84        10.14 o                         
   7   3   6          0.88          0.74         1.61 o                         
   8   3   6          1.46          0.87         1.73 o                         
   9   3   6         83.43         92.63         5.44 o                         
  -8   4   6         63.79         66.54         5.44 o                         
  -7   4   6         36.89         33.52         3.71 o                         
  -6   4   6         58.42         60.35         4.82 o                         
  -5   4   6        178.06        178.10         5.28 o                         
  -4   4   6         96.40        104.00         3.88 o                         
  -3   4   6         46.44         38.83         2.67 o                         
  -2   4   6         41.03         34.14         5.01 o                         
  -1   4   6        289.33        275.79         6.86 o                         
   0   4   6        759.56        719.79        14.91 o                         
   1   4   6        435.79        436.24         9.66 o                         
   2   4   6         53.50         57.81         2.75 o                         
   3   4   6        337.07        341.51         8.10 o                         
   4   4   6          4.46          8.48         1.55 o                         
   5   4   6          2.37          1.96         0.94 o                         
   6   4   6        769.70        742.55        21.77 o                         
   7   4   6          4.25          3.59         1.86 o                         
   8   4   6         97.57         90.04         5.07 o                         
   9   4   6         93.56        102.90         5.69 o                         
  -7   5   6          3.42          4.08         2.23 o                         
  -6   5   6         12.57          9.77         2.60 o                         
  -5   5   6        158.88        156.45         7.54 o                         
  -4   5   6         89.08         88.17         3.80 o                         
  -3   5   6          2.81         -0.21         1.21 o                         
  -2   5   6         22.97         25.77         2.60 o                         
  -1   5   6         53.61         40.17         2.67 o                         
   0   5   6         95.26         90.11         3.63 o                         
   1   5   6        933.87        910.80        18.50 o                         
   2   5   6        202.64        211.28         5.94 o                         
   3   5   6        169.85        169.30         4.85 o                         
   4   5   6         70.18         82.99         3.18 o                         
   5   5   6          1.33          2.64         2.16 o                         
   6   5   6        347.10        360.76        12.12 o                         
   7   5   6         21.89         21.89         2.97 o                         
   8   5   6         65.65         65.42         4.70 o                         
   9   5   6        106.56        109.33         5.94 o                         
  -7   6   6         15.18         15.09         3.71 o                         
  -6   6   6          6.03          8.53         2.72 o                         
  -5   6   6         26.28         25.23         3.46 o                         
  -4   6   6         38.23         32.37         2.62 o                         
  -3   6   6         16.60         18.44         2.14 o                         
  -2   6   6         59.02         68.29         6.55 o                         
  -1   6   6         94.61        105.75         4.11 o                         
   0   6   6          4.19          0.71         1.25 o                         
   1   6   6         30.03         27.69         2.14 o                         
   2   6   6         26.17         19.94         1.88 o                         
   3   6   6        161.67        164.35         6.18 o                         
   4   6   6        244.44        247.77         6.42 o                         
   5   6   6         19.44         20.41         2.84 o                         
   6   6   6        177.40        176.11         7.67 o                         
   7   6   6         53.78         52.19         4.70 o                         
   8   6   6          2.37          0.74         2.10 o                         
  -6   7   6          2.51          3.46         2.60 o                         
  -5   7   6         32.11         32.16         4.08 o                         
  -4   7   6         21.77         23.15         2.84 o                         
  -3   7   6          4.14          1.55         1.57 o                         
  -2   7   6        119.79        108.99         4.63 o                         
  -1   7   6         98.94         96.33         4.24 o                         
   0   7   6        166.28        170.79         5.55 o                         
   1   7   6        255.80        272.80         7.35 o                         
   2   7   6         51.18         59.91         3.38 o                         
   3   7   6          0.65         -1.12         1.12 o                         
   4   7   6         63.58         60.58         3.20 o                         
   5   7   6         38.83         32.65         3.59 o                         
   6   7   6        136.06        129.98         6.80 o                         
   7   7   6        103.09        114.77         6.43 o                         
   8   7   6         11.93         13.11         2.84 o                         
  -5   8   6         42.65         40.32         5.07 o                         
  -4   8   6         12.23         12.02         2.32 o                         
  -3   8   6          5.33          1.92         1.78 o                         
  -2   8   6         55.05         47.42         4.33 o                         
  -1   8   6         46.60         43.30         3.15 o                         
   0   8   6        249.10        221.74         6.78 o                         
   1   8   6         81.24         91.86         4.40 o                         
   2   8   6         78.62         79.78         4.09 o                         
   3   8   6        140.85        140.58         5.10 o                         
   4   8   6         68.62         69.75         5.69 o                         
   5   8   6          6.49          2.47         2.60 o                         
   6   8   6         40.30         39.45         4.08 o                         
   7   8   6         54.74         53.67         5.32 o                         
  -3   9   6          3.33          4.66         2.14 o                         
  -2   9   6         33.44         32.15         3.10 o                         
  -1   9   6         48.11         49.06         3.50 o                         
   0   9   6         50.72         42.23         3.19 o                         
   1   9   6         25.82         20.58         2.52 o                         
   2   9   6         36.59         32.84         2.84 o                         
   3   9   6         32.68         31.84         2.69 o                         
   4   9   6         13.75         15.46         3.34 o                         
   5   9   6         39.76         39.70         4.45 o                         
   6   9   6          8.73          3.22         2.72 o                         
  -1  10   6         26.90         29.78         3.14 o                         
   0  10   6         24.40         26.16         3.02 o                         
   1  10   6         24.50         29.33         2.96 o                         
   2  10   6         16.44         15.47         2.41 o                         
   3  10   6          3.71         -0.25         2.97 o                         
   4  10   6         11.58         15.58         3.71 o                         
  -4  -8   7          0.34          0.00         2.35 o                         
  -3  -8   7         90.67         87.07         6.68 o                         
  -2  -8   7        108.36        113.55         5.25 o                         
  -1  -8   7         96.20        100.45         8.90 o                         
   0  -8   7         58.40         65.58         4.45 o                         
   1  -8   7          4.10          2.70         1.90 o                         
   2  -8   7         50.48         52.48         3.97 o                         
  -6  -7   7         43.78         50.58         5.19 o                         
  -5  -7   7         14.06         20.65         3.34 o                         
  -4  -7   7          3.24          5.57         2.47 o                         
  -3  -7   7         47.01         42.42         4.33 o                         
  -2  -7   7          1.56          0.49         1.57 o                         
  -1  -7   7         41.90         50.40         3.59 o                         
   0  -7   7        169.99        180.70         6.38 o                         
   1  -7   7         25.74         24.38         2.71 o                         
   2  -7   7         18.16         20.61         2.61 o                         
   3  -7   7          3.63          4.12         1.87 o                         
   4  -7   7         18.87         21.36         2.61 o                         
  -7  -6   7          2.90          2.23         2.35 o                         
  -6  -6   7         79.12         73.34         5.32 o                         
  -5  -6   7         76.26         72.10         5.32 o                         
  -4  -6   7         37.04         34.51         3.83 o                         
  -3  -6   7        146.19        141.61         5.07 o                         
  -2  -6   7          5.52          3.00         1.57 o                         
  -1  -6   7          4.05          3.65         1.69 o                         
   0  -6   7         48.27         51.94         4.82 o                         
   1  -6   7         31.13         35.12         3.96 o                         
   2  -6   7        108.60        120.34         6.80 o                         
   3  -6   7         59.14         58.37         5.07 o                         
   4  -6   7          1.18          2.23         2.10 o                         
  -7  -5   7          1.54          0.99         1.86 o                         
  -6  -5   7         27.53         25.11         3.22 o                         
  -5  -5   7         18.67         12.49         2.60 o                         
  -4  -5   7         66.18         64.06         4.82 o                         
  -3  -5   7        393.80        413.61         9.93 o                         
  -2  -5   7         48.59         50.95         4.33 o                         
  -1  -5   7         19.17         14.57         2.01 o                         
   0  -5   7         38.28         31.68         2.52 o                         
   1  -5   7         16.65         13.97         1.97 o                         
   2  -5   7        235.14        249.35         7.29 o                         
   3  -5   7        186.21        187.14         6.13 o                         
   4  -5   7         13.86         11.13         2.29 o                         
   5  -5   7         54.59         46.87         4.95 o                         
   6  -5   7         46.07         41.55         5.07 o                         
  -8  -4   7         37.48         32.28         3.46 o                         
  -7  -4   7          7.61          8.90         2.23 o                         
  -6  -4   7        115.86        116.50         6.18 o                         
  -5  -4   7          4.45          2.23         1.61 o                         
  -4  -4   7          7.82          6.90         1.35 o                         
  -3  -4   7        170.75        171.54         7.42 o                         
  -2  -4   7        196.52        177.32         5.47 o                         
  -1  -4   7          2.75         -1.13         1.13 o                         
   0  -4   7         42.16         43.75         2.79 o                         
   1  -4   7          1.52          0.42         1.18 o                         
   2  -4   7         89.13         90.18         3.97 o                         
   3  -4   7        396.73        383.00         9.56 o                         
   4  -4   7         86.41         80.09         3.83 o                         
   5  -4   7        134.24        149.55         5.31 o                         
   6  -4   7         58.49         54.91         5.32 o                         
   7  -4   7          0.37          0.25         2.47 o                         
  -8  -3   7          4.43          3.09         1.73 o                         
  -7  -3   7          5.00          5.57         1.86 o                         
  -6  -3   7         71.29         77.54         4.82 o                         
  -5  -3   7        103.12         94.49         5.19 o                         
  -4  -3   7          9.30          3.46         1.73 o                         
  -3  -3   7          7.00          9.41         1.40 o                         
  -2  -3   7        186.25        172.91         5.16 o                         
  -1  -3   7         59.86         53.36         3.59 o                         
   0  -3   7         43.66         42.69         3.77 o                         
   1  -3   7        215.64        219.83         6.20 o                         
   2  -3   7         55.11         48.40         3.15 o                         
   3  -3   7        180.87        169.34         5.28 o                         
   4  -3   7        102.79         97.30         3.94 o                         
   5  -3   7        169.94        171.35         5.42 o                         
   6  -3   7        109.34        110.94         6.93 o                         
   7  -3   7          6.94          4.58         2.72 o                         
  -8  -2   7          4.18          5.57         1.86 o                         
  -7  -2   7         20.58         15.95         2.47 o                         
  -6  -2   7        104.79        107.97         5.57 o                         
  -5  -2   7        159.87        157.93         6.80 o                         
  -4  -2   7         19.37         17.39         1.62 o                         
  -3  -2   7         42.93         43.40         3.09 o                         
  -2  -2   7         18.13         15.40         5.07 o                         
  -1  -2   7         10.41          8.92         1.35 o                         
   0  -2   7       1125.46       1072.01        21.60 o                         
   1  -2   7       1555.32       1473.86        28.99 o                         
   2  -2   7         32.67         24.40         1.99 o                         
   3  -2   7         82.94         96.66         3.75 o                         
   4  -2   7         13.22          9.24         1.48 o                         
   5  -2   7          0.64         -1.01         1.01 o                         
   6  -2   7        264.56        260.83        10.64 o                         
   7  -2   7         41.05         54.54         5.19 o                         
   8  -2   7         50.87         49.84         4.95 o                         
  -8  -1   7         60.93         65.80         4.58 o                         
  -7  -1   7          4.84          6.93         1.98 o                         
  -6  -1   7          9.99          9.52         1.98 o                         
  -5  -1   7        141.30        151.13         6.68 o                         
  -4  -1   7        233.34        233.95         5.99 o                         
  -3  -1   7        281.74        276.53         6.86 o                         
  -2  -1   7        109.87         95.23         3.45 o                         
  -1  -1   7          0.53         -0.86         0.86 o                         
   0  -1   7        259.28        251.02         6.47 o                         
   1  -1   7       1021.29        998.23        20.20 o                         
   2  -1   7       1872.43       1810.39        35.02 o                         
   3  -1   7        667.25        659.04        13.99 o                         
   4  -1   7          1.03         -0.06         0.95 o                         
   5  -1   7         22.13         17.55         2.04 o                         
   6  -1   7        148.76        152.37         7.30 o                         
   7  -1   7          7.04          7.54         2.35 o                         
   8  -1   7        107.15        129.36         7.30 o                         
  -8   0   7         54.16         71.24         4.82 o                         
  -7   0   7          1.49          0.12         1.48 o                         
  -6   0   7          3.27          3.34         1.61 o                         
  -5   0   7        191.24        185.39         7.54 o                         
  -4   0   7          8.14          9.87         1.34 o                         
  -3   0   7        245.95        254.69         6.43 o                         
  -2   0   7        814.57        808.86        16.62 o                         
  -1   0   7         60.07         49.39         2.62 o                         
   0   0   7         93.91         82.93         3.23 o                         
   1   0   7        182.07        175.33         5.02 o                         
   2   0   7        107.67        105.03         3.80 o                         
   3   0   7        586.86        576.55        12.41 o                         
   4   0   7        708.45        684.90        14.38 o                         
   5   0   7        122.32        119.90         3.98 o                         
   6   0   7          5.73          8.66         2.23 o                         
   7   0   7          9.06          5.44         2.10 o                         
   8   0   7         30.58         23.75         3.22 o                         
   9   0   7         19.37         22.26         3.34 o                         
  -8   1   7         35.15         48.48         4.33 o                         
  -7   1   7         69.77         74.45         4.95 o                         
  -6   1   7         44.84         52.31         4.20 o                         
  -5   1   7        329.77        345.05        11.87 o                         
  -4   1   7         48.88         58.50         4.20 o                         
  -3   1   7         10.05         11.09         1.44 o                         
  -2   1   7        429.99        430.01        13.54 o                         
  -1   1   7         73.97         69.69         2.97 o                         
   0   1   7        414.73        426.12         9.62 o                         
   1   1   7        187.77        175.26         7.48 o                         
   2   1   7         30.38         27.95         3.83 o                         
   3   1   7         25.52         24.16         1.95 o                         
   4   1   7          1.11         -0.89         0.89 o                         
   5   1   7        155.50        157.15         4.60 o                         
   6   1   7        296.53        300.28        10.88 o                         
   7   1   7         48.55         52.69         4.45 o                         
   8   1   7          0.43         -0.25         1.86 o                         
   9   1   7         54.22         54.29         4.95 o                         
  -8   2   7         14.40         16.33         2.84 o                         
  -7   2   7         32.42         34.01         3.59 o                         
  -6   2   7         34.48         40.81         4.08 o                         
  -5   2   7        833.39        842.97        24.86 o                         
  -4   2   7        152.06        166.27         5.01 o                         
  -3   2   7          4.13          2.97         1.14 o                         
  -2   2   7        281.88        266.63         6.73 o                         
  -1   2   7          1.07          0.51         0.95 o                         
   0   2   7        374.38        370.74        10.88 o                         
   1   2   7        413.85        397.07         9.09 o                         
   2   2   7         13.66          8.57         1.30 o                         
   3   2   7         31.06         28.24         2.16 o                         
   4   2   7         29.07         33.65         2.22 o                         
   5   2   7         23.71         22.28         1.75 o                         
   6   2   7         81.99         77.54         5.07 o                         
   7   2   7         78.40         82.24         5.19 o                         
   8   2   7         32.72         28.57         3.34 o                         
   9   2   7         71.01         70.37         5.32 o                         
  -8   3   7         28.21         34.13         3.83 o                         
  -7   3   7         40.29         39.45         3.96 o                         
  -6   3   7          0.85         -1.73         1.73 o                         
  -5   3   7         98.47         99.68         5.81 o                         
  -4   3   7         65.64         63.59         3.14 o                         
  -3   3   7        227.82        238.48         6.38 o                         
  -2   3   7        694.56        692.51        14.60 o                         
  -1   3   7          8.97          6.52         2.04 o                         
   0   3   7         94.74         96.36         3.58 o                         
   1   3   7        378.41        385.83         8.92 o                         
   2   3   7        170.16        178.98         5.63 o                         
   3   3   7          3.64          3.62         1.36 o                         
   4   3   7        157.12        145.84         4.45 o                         
   5   3   7         64.23         55.80         4.14 o                         
   6   3   7        111.49        105.74         5.81 o                         
   7   3   7        181.89        176.36         7.67 o                         
   8   3   7         22.14         22.39         3.09 o                         
   9   3   7         76.09         82.61         5.57 o                         
  -7   4   7         70.27         79.03         5.81 o                         
  -6   4   7          0.80         -0.74         1.86 o                         
  -5   4   7         37.10         39.20         3.96 o                         
  -4   4   7          0.42         -0.01         1.27 o                         
  -3   4   7         41.27         36.55         6.12 o                         
  -2   4   7         77.79         79.76         3.54 o                         
  -1   4   7        407.53        406.43         9.49 o                         
   0   4   7        126.65        125.58         6.06 o                         
   1   4   7        222.51        227.81         6.16 o                         
   2   4   7         84.94         95.54         3.62 o                         
   3   4   7         24.20         29.07         2.47 o                         
   4   4   7        188.50        192.10         5.37 o                         
   5   4   7        123.44        127.64         4.15 o                         
   6   4   7         18.04         17.69         2.72 o                         
   7   4   7        265.37        271.34        10.14 o                         
   8   4   7         18.15         19.17         2.84 o                         
   9   4   7         44.90         39.08         3.96 o                         
  -7   5   7         16.84         19.91         3.46 o                         
  -6   5   7          6.50          6.93         2.47 o                         
  -5   5   7         36.17         41.43         4.33 o                         
  -4   5   7          1.96          2.97         1.49 o                         
  -3   5   7          3.23          2.91         1.49 o                         
  -2   5   7         67.58         63.84         3.71 o                         
  -1   5   7          1.36         -1.13         1.13 o                         
   0   5   7          1.25          0.30         1.21 o                         
   1   5   7        254.77        268.63         7.08 o                         
   2   5   7         84.93         93.75         3.80 o                         
   3   5   7         82.30         86.82         3.66 o                         
   4   5   7        257.01        261.64         6.77 o                         
   5   5   7         82.26         78.04         5.19 o                         
   6   5   7         22.84         22.63         3.09 o                         
   7   5   7         55.84         59.86         4.95 o                         
   8   5   7          0.97          4.70         2.10 o                         
  -6   6   7          7.89          5.32         2.72 o                         
  -5   6   7          9.55          8.66         2.84 o                         
  -4   6   7         73.88         81.51         8.66 o                         
  -3   6   7          0.39         -0.04         1.48 o                         
  -2   6   7         95.28         97.26         4.29 o                         
  -1   6   7        212.61        198.12         6.08 o                         
   0   6   7         31.09         26.70         2.31 o                         
   1   6   7         13.88         14.25         1.87 o                         
   2   6   7         28.81         29.18         2.32 o                         
   3   6   7         93.60         90.09         3.88 o                         
   4   6   7        192.07        187.42         5.68 o                         
   5   6   7        138.22        131.47         7.05 o                         
   6   6   7        214.11        218.78         9.28 o                         
   7   6   7          2.59          5.57         2.47 o                         
   8   6   7          0.31          0.37         2.10 o                         
  -5   7   7          5.41          1.24         2.47 o                         
  -4   7   7         68.18         70.04         4.24 o                         
  -3   7   7          1.60          0.00         2.29 o                         
  -2   7   7        130.21        136.10         5.33 o                         
  -1   7   7        292.51        306.18         8.31 o                         
   0   7   7          2.05         -1.37         1.46 o                         
   1   7   7        310.24        287.73        11.13 o                         
   2   7   7         86.80         97.47         4.32 o                         
   3   7   7          4.96          6.27         1.66 o                         
   4   7   7        107.30        115.35         7.23 o                         
   5   7   7         81.21         78.66         5.81 o                         
   6   7   7         84.04         87.31         6.18 o                         
   7   7   7         24.17         21.02         3.46 o                         
  -4   8   7         33.44         31.41         4.45 o                         
  -3   8   7         15.79         16.14         2.49 o                         
  -2   8   7         48.13         41.49         3.19 o                         
  -1   8   7        134.00        146.80         5.68 o                         
   0   8   7          1.73         -1.57         1.57 o                         
   1   8   7        134.13        130.38         5.24 o                         
   2   8   7         28.89         28.45         2.66 o                         
   3   8   7          6.71          3.99         1.66 o                         
   4   8   7         73.17         72.23         6.06 o                         
   5   8   7         13.26         14.59         3.22 o                         
   6   8   7         14.12         14.59         3.22 o                         
  -3   9   7         22.55         18.43         4.33 o                         
  -2   9   7         25.47         27.97         3.10 o                         
  -1   9   7         96.03        107.52         8.04 o                         
   0   9   7          3.79          6.89         2.11 o                         
   1   9   7          7.49          7.59         1.99 o                         
   2   9   7         28.16         22.02         2.50 o                         
   3   9   7          1.67         -0.99         1.53 o                         
   4   9   7         29.06         24.61         3.83 o                         
   5   9   7          1.56          2.60         2.97 o                         
   0  10   7         14.97         14.19         2.64 o                         
   1  10   7         19.40         20.77         2.73 o                         
   2  10   7         39.81         36.79         3.28 o                         
   3  10   7          4.84          8.90         3.59 o                         
  -1  -8   8          6.65          4.14         2.09 o                         
   0  -8   8         26.16         23.87         4.33 o                         
  -4  -7   8          9.79          8.90         2.97 o                         
  -3  -7   8        140.09        169.06         8.78 o                         
  -2  -7   8          4.99          1.79         1.79 o                         
  -1  -7   8         12.68          6.18         2.14 o                         
   0  -7   8         48.08         49.00         3.63 o                         
   1  -7   8          8.30          3.62         2.01 o                         
   2  -7   8         18.04         18.67         2.62 o                         
   3  -7   8         81.79         91.67         5.16 o                         
  -6  -6   8         23.38         27.46         4.20 o                         
  -5  -6   8         14.49         17.93         3.22 o                         
  -4  -6   8          0.90         -0.62         1.98 o                         
  -3  -6   8         74.49         80.14         5.94 o                         
  -2  -6   8        100.56         99.25         4.63 o                         
  -1  -6   8          9.54         10.64         2.97 o                         
   0  -6   8        100.82        114.77         7.05 o                         
   1  -6   8          0.71         -1.98         1.98 o                         
   2  -6   8         28.53         25.23         3.71 o                         
   3  -6   8         63.97         60.72         5.44 o                         
   4  -6   8         57.73         74.33         5.81 o                         
  -6  -5   8         51.91         56.40         4.95 o                         
  -5  -5   8         92.86         93.13         6.06 o                         
  -4  -5   8         35.97         28.32         3.59 o                         
  -3  -5   8          1.23          1.36         1.98 o                         
  -2  -5   8         22.71         22.76         3.34 o                         
  -1  -5   8         43.13         41.00         3.06 o                         
   0  -5   8        328.66        343.01         9.17 o                         
   1  -5   8        150.86        151.92         5.63 o                         
   2  -5   8          1.64         -1.44         1.44 o                         
   3  -5   8         43.86         47.52         3.50 o                         
   4  -5   8        121.33        121.25         5.25 o                         
   5  -5   8         21.94         11.38         3.34 o                         
  -7  -4   8          1.43          0.62         1.86 o                         
  -6  -4   8         11.33         14.35         2.60 o                         
  -5  -4   8        175.50        179.95         8.16 o                         
  -4  -4   8         32.61         34.63         3.71 o                         
  -3  -4   8         13.14         10.29         1.79 o                         
  -2  -4   8        133.42        117.45         4.54 o                         
  -1  -4   8         46.42         40.78         2.88 o                         
   0  -4   8        337.41        331.26         8.69 o                         
   1  -4   8        297.91        296.81         8.17 o                         
   2  -4   8         53.44         54.89         3.56 o                         
   3  -4   8        122.01        119.28         6.55 o                         
   4  -4   8         33.96         34.62         2.87 o                         
   5  -4   8         17.09         13.11         3.34 o                         
   6  -4   8        105.46         99.19         7.54 o                         
  -7  -3   8          0.22         -1.36         1.48 o                         
  -6  -3   8         17.84         11.38         2.47 o                         
  -5  -3   8         29.86         36.61         3.71 o                         
  -4  -3   8         51.15         50.28         3.02 o                         
  -3  -3   8        262.82        266.13         7.17 o                         
  -2  -3   8        293.69        292.12         7.74 o                         
  -1  -3   8         18.74         16.84         1.87 o                         
   0  -3   8          1.85          1.88         1.25 o                         
   1  -3   8         14.86         13.96         1.78 o                         
   2  -3   8        269.56        265.17         8.22 o                         
   3  -3   8        117.93        121.21         6.06 o                         
   4  -3   8         44.67         43.27         3.05 o                         
   5  -3   8         23.52         23.00         3.71 o                         
   6  -3   8         78.46         72.35         6.18 o                         
   7  -3   8         53.75         57.51         5.69 o                         
  -8  -2   8         39.45         46.13         4.45 o                         
  -7  -2   8         80.03         82.86         5.32 o                         
  -6  -2   8         22.29         21.64         2.97 o                         
  -5  -2   8         14.88         15.34         2.47 o                         
  -4  -2   8          6.78          4.80         1.27 o                         
  -3  -2   8        100.95        108.17         4.07 o                         
  -2  -2   8        753.26        742.44        24.24 o                         
  -1  -2   8        263.25        252.24         6.86 o                         
   0  -2   8        632.80        612.87        13.47 o                         
   1  -2   8        162.02        160.97         6.68 o                         
   2  -2   8         23.05         25.37         2.18 o                         
   3  -2   8         72.03         71.69         6.68 o                         
   4  -2   8        186.91        180.50         5.67 o                         
   5  -2   8         23.67         26.35         2.66 o                         
   6  -2   8         49.55         55.90         5.44 o                         
   7  -2   8         39.25         33.52         4.20 o                         
  -8  -1   8          0.13          0.25         1.73 o                         
  -7  -1   8         82.47         79.89         5.19 o                         
  -6  -1   8         68.23         68.76         4.82 o                         
  -5  -1   8        119.52        122.69         6.18 o                         
  -4  -1   8         11.29         12.50         1.53 o                         
  -3  -1   8          5.06          1.58         1.09 o                         
  -2  -1   8        368.68        364.54         8.97 o                         
  -1  -1   8        350.16        337.11         8.31 o                         
   0  -1   8        290.06        279.83        10.33 o                         
   1  -1   8       1072.15       1062.22        21.64 o                         
   2  -1   8          0.40          1.86         1.48 o                         
   3  -1   8        114.29        112.56         4.17 o                         
   4  -1   8         89.97        101.13         4.27 o                         
   5  -1   8         27.36         31.78         2.47 o                         
   6  -1   8         51.26         47.74         4.82 o                         
   7  -1   8         18.94         17.07         3.09 o                         
   8  -1   8         10.10         11.38         3.09 o                         
  -8   0   8          0.41          1.48         1.98 o                         
  -7   0   8          2.72          6.31         2.10 o                         
  -6   0   8         16.74         13.85         2.60 o                         
  -5   0   8         70.13         72.97         4.82 o                         
  -4   0   8        155.39        159.88         5.87 o                         
  -3   0   8          1.05          0.98         1.04 o                         
  -2   0   8         96.22         87.90         3.58 o                         
  -1   0   8         36.32         37.95         2.44 o                         
   0   0   8        144.55        146.47         4.76 o                         
   1   0   8        862.86        845.11        17.62 o                         
   2   0   8        119.38        123.43         5.94 o                         
   3   0   8         33.79         38.95         3.71 o                         
   4   0   8        377.02        366.75         8.87 o                         
   5   0   8          0.53          0.45         1.10 o                         
   6   0   8        110.45        104.75         6.43 o                         
   7   0   8         38.60         41.43         4.33 o                         
   8   0   8          1.37         -0.49         1.98 o                         
  -8   1   8         30.50         27.58         3.46 o                         
  -7   1   8        113.79        115.64         6.31 o                         
  -6   1   8         56.55         52.31         4.45 o                         
  -5   1   8          1.57          1.11         1.61 o                         
  -4   1   8        155.28        166.90         8.29 o                         
  -3   1   8         58.22         58.11         3.06 o                         
  -2   1   8         93.93         90.16         3.67 o                         
  -1   1   8         36.33         27.72         2.05 o                         
   0   1   8          2.28         -0.84         1.09 o                         
   1   1   8        208.40        190.84         5.59 o                         
   2   1   8         40.66         43.64         2.71 o                         
   3   1   8          8.18          7.93         1.61 o                         
   4   1   8        132.14        121.28         4.26 o                         
   5   1   8          0.44          0.35         1.03 o                         
   6   1   8        146.49        132.83         7.05 o                         
   7   1   8         45.75         38.83         4.08 o                         
   8   1   8         26.36         23.37         3.46 o                         
  -7   2   8         51.23         62.08         5.32 o                         
  -6   2   8         32.42         28.69         3.46 o                         
  -5   2   8        103.46        122.07         6.55 o                         
  -4   2   8        158.18        168.69         5.29 o                         
  -3   2   8         44.04         44.34         2.89 o                         
  -2   2   8        198.21        198.70         5.73 o                         
  -1   2   8        226.49        227.37         6.25 o                         
   0   2   8         33.04         28.18         2.27 o                         
   1   2   8         76.10         69.83         3.32 o                         
   2   2   8         14.72         13.03         1.60 o                         
   3   2   8         94.17         94.90         3.75 o                         
   4   2   8        459.15        436.72        10.05 o                         
   5   2   8         83.98         81.78         3.46 o                         
   6   2   8         25.05         25.23         3.34 o                         
   7   2   8        130.16        133.32         7.05 o                         
   8   2   8         42.86         49.10         4.95 o                         
  -7   3   8         32.28         29.56         3.83 o                         
  -6   3   8          5.51          5.44         2.35 o                         
  -5   3   8          0.32         -0.12         1.86 o                         
  -4   3   8          1.04          4.20         1.98 o                         
  -3   3   8        124.89        119.68         4.46 o                         
  -2   3   8        379.15        381.37        10.08 o                         
  -1   3   8        154.20        152.03         4.94 o                         
   0   3   8         22.17         26.47         2.23 o                         
   1   3   8         75.45         86.64         4.76 o                         
   2   3   8         10.96          6.03         1.30 o                         
   3   3   8         61.88         65.34         3.22 o                         
   4   3   8        382.43        371.85         8.91 o                         
   5   3   8        218.08        209.70         5.92 o                         
   6   3   8         73.81         81.75         5.57 o                         
   7   3   8        100.66         96.47         6.06 o                         
   8   3   8         33.91         34.13         3.83 o                         
  -7   4   8         23.53         24.61         3.59 o                         
  -6   4   8          0.29         -1.86         1.86 o                         
  -5   4   8          4.10          3.22         2.23 o                         
  -4   4   8         10.03         12.06         1.88 o                         
  -3   4   8         23.83         12.61         1.88 o                         
  -2   4   8         32.23         36.20         2.62 o                         
  -1   4   8        131.96        125.86         4.59 o                         
   0   4   8        146.56        149.48         4.98 o                         
   1   4   8        128.73        129.88         4.59 o                         
   2   4   8        129.65        129.83         4.59 o                         
   3   4   8          1.18         -0.03         1.16 o                         
   4   4   8         94.18        103.02         4.09 o                         
   5   4   8         88.75         99.43         6.06 o                         
   6   4   8         50.68         51.57         4.82 o                         
   7   4   8         39.49         36.24         3.83 o                         
   8   4   8         13.42         14.47         2.97 o                         
  -6   5   8          2.83         -0.25         2.35 o                         
  -5   5   8          9.69          6.18         2.60 o                         
  -4   5   8         23.44         27.26         2.57 o                         
  -3   5   8         51.42         56.10         3.63 o                         
  -2   5   8         67.56         78.13         3.93 o                         
  -1   5   8          4.69          6.60         2.04 o                         
   0   5   8          7.51          7.03         1.63 o                         
   1   5   8        177.10        177.49         5.68 o                         
   2   5   8        374.99        365.82        12.43 o                         
   3   5   8         33.30         32.41         3.34 o                         
   4   5   8        286.23        280.93         7.43 o                         
   5   5   8         53.31         64.56         5.44 o                         
   6   5   8         33.74         23.37         3.34 o                         
   7   5   8         49.99         50.21         4.95 o                         
   8   5   8         14.54         14.96         3.09 o                         
  -5   6   8          5.62          2.47         2.60 o                         
  -4   6   8         32.19         27.65         2.71 o                         
  -3   6   8        122.64        127.23         5.81 o                         
  -2   6   8         56.88         68.36         4.51 o                         
  -1   6   8         96.61         99.73         4.50 o                         
   0   6   8         47.17         48.43         3.28 o                         
   1   6   8         43.63         47.95         3.27 o                         
   2   6   8        229.02        221.04         6.60 o                         
   3   6   8         68.28         66.09         3.68 o                         
   4   6   8        214.17        208.19         6.24 o                         
   5   6   8        204.92        225.46         9.77 o                         
   6   6   8          8.89         13.85         3.09 o                         
   7   6   8         76.61         79.89         6.06 o                         
  -4   7   8         16.89         17.07         3.46 o                         
  -3   7   8         39.90         32.45         3.06 o                         
  -2   7   8         44.52         38.16         5.13 o                         
  -1   7   8         38.21         44.92         4.39 o                         
   0   7   8         55.24         56.52         3.67 o                         
   1   7   8          3.26          4.28         1.87 o                         
   2   7   8         95.60         91.43         4.47 o                         
   3   7   8         38.01         34.74         2.75 o                         
   4   7   8         82.77         76.80         6.18 o                         
   5   7   8         72.70         76.31         6.31 o                         
   6   7   8          2.12          2.84         2.60 o                         
   7   7   8         63.01         67.03         6.31 o                         
  -3   8   8         43.42         50.89         3.76 o                         
  -2   8   8         19.16         16.41         2.53 o                         
  -1   8   8          3.82          1.95         1.95 o                         
   0   8   8         17.65         15.09         3.40 o                         
   1   8   8          3.59          4.39         1.87 o                         
   2   8   8         32.44         34.76         3.06 o                         
   3   8   8          0.36          0.70         1.60 o                         
   4   8   8          0.27          1.98         2.72 o                         
   5   8   8         26.53         29.56         4.33 o                         
   6   8   8          2.80          0.74         2.97 o                         
  -1   9   8         58.06         55.65         4.95 o                         
   0   9   8          1.69          2.46         2.47 o                         
   1   9   8         15.11         11.26         2.29 o                         
   2   9   8         21.87         19.15         2.72 o                         
   3   9   8         10.89         12.24         3.59 o                         
   4   9   8          0.93          1.86         2.97 o                         
  -2  -7   9          6.25          0.12         2.60 o                         
  -1  -7   9         21.21         23.75         2.97 o                         
   0  -7   9         42.19         42.98         3.67 o                         
  -4  -6   9         83.03         91.27         6.68 o                         
  -3  -6   9         11.38         12.61         3.22 o                         
  -2  -6   9          2.15         -1.02         1.65 o                         
  -1  -6   9         21.29         24.24         3.96 o                         
   0  -6   9         35.68         36.86         4.45 o                         
   1  -6   9        136.81        151.25         8.53 o                         
   2  -6   9          8.31          8.73         2.29 o                         
   3  -6   9         46.16         52.48         3.98 o                         
  -5  -5   9          1.97          0.99         1.98 o                         
  -4  -5   9          0.36          0.12         1.98 o                         
  -3  -5   9         14.73         17.44         3.09 o                         
  -2  -5   9        123.45        124.66         7.17 o                         
  -1  -5   9         12.98         10.46         7.30 o                         
   0  -5   9         18.35         22.65         2.58 o                         
   1  -5   9         92.68         88.19         4.66 o                         
   2  -5   9         55.26         45.99         3.56 o                         
   3  -5   9        131.43        132.04         5.70 o                         
   4  -5   9         20.64         18.95         2.67 o                         
  -6  -4   9          0.43         -0.25         1.86 o                         
  -5  -4   9          1.23          0.99         1.86 o                         
  -4  -4   9          4.37          3.46         2.10 o                         
  -3  -4   9          0.58          1.34         1.44 o                         
  -2  -4   9         63.87         59.35         3.76 o                         
  -1  -4   9         48.28         44.02         6.68 o                         
   0  -4   9         65.32         68.44         4.01 o                         
   1  -4   9          9.64         11.05         3.52 o                         
   2  -4   9         19.84         18.78         2.36 o                         
   3  -4   9        136.09        144.62         6.18 o                         
   4  -4   9        165.78        158.86         6.25 o                         
   5  -4   9         14.28          7.67         3.22 o                         
  -6  -3   9          7.56          8.66         2.47 o                         
  -5  -3   9         70.57         70.00         5.44 o                         
  -4  -3   9         21.75         20.90         3.22 o                         
  -3  -3   9          2.62          2.97         1.92 o                         
  -2  -3   9        231.79        237.44         6.95 o                         
  -1  -3   9        295.05        277.79         7.78 o                         
   0  -3   9         24.67         20.97         2.31 o                         
   1  -3   9         66.74         63.90         3.68 o                         
   2  -3   9          3.22          1.72         1.48 o                         
   3  -3   9         14.41         12.47         1.99 o                         
   4  -3   9        268.96        290.30         8.29 o                         
   5  -3   9         66.75         68.02         6.31 o                         
   6  -3   9         40.04         39.08         4.95 o                         
  -7  -2   9         26.92         25.60         3.46 o                         
  -6  -2   9          3.04          2.10         1.86 o                         
  -5  -2   9         86.38         94.74         5.94 o                         
  -4  -2   9        179.43        180.19         8.16 o                         
  -3  -2   9         56.69         53.60         3.28 o                         
  -2  -2   9          8.89         10.14         1.74 o                         
  -1  -2   9        227.97        223.95         6.64 o                         
   0  -2   9        389.26        395.32         9.79 o                         
   1  -2   9        181.82        186.58         5.99 o                         
   2  -2   9          7.33          8.95         1.69 o                         
   3  -2   9          3.56          3.69         1.57 o                         
   4  -2   9         47.70         38.64         2.84 o                         
   5  -2   9          5.78          5.44         2.60 o                         
   6  -2   9        101.10        110.32         7.54 o                         
   7  -2   9        174.60        198.75        10.76 o                         
  -7  -1   9         34.15         29.43         3.59 o                         
  -6  -1   9          4.77          3.59         1.98 o                         
  -5  -1   9          5.37          5.32         1.98 o                         
  -4  -1   9        182.95        190.86         5.94 o                         
  -3  -1   9        158.41        152.29         5.12 o                         
  -2  -1   9         85.29         83.62         3.80 o                         
  -1  -1   9         37.42         34.37         2.58 o                         
   0  -1   9          3.44          2.72         2.47 o                         
   1  -1   9          1.45          3.32         1.48 o                         
   2  -1   9        576.76        582.66        16.76 o                         
   3  -1   9         15.60         19.25         2.41 o                         
   4  -1   9         23.52         24.97         2.27 o                         
   5  -1   9          1.73         -0.12         1.86 o                         
   6  -1   9          0.42         -1.61         1.98 o                         
   7  -1   9         50.01         50.83         5.19 o                         
  -7   0   9         44.92         53.43         4.95 o                         
  -6   0   9          2.38          4.70         2.10 o                         
  -5   0   9          0.50          0.99         1.73 o                         
  -4   0   9         21.45         22.11         2.09 o                         
  -3   0   9         73.71         71.25         3.54 o                         
  -2   0   9        196.52        215.76         6.34 o                         
  -1   0   9        113.19        109.12         6.37 o                         
   0   0   9          1.58          0.81         1.19 o                         
   1   0   9         25.92         20.69         2.10 o                         
   2   0   9         55.55         66.17         3.57 o                         
   3   0   9         61.03         64.02         3.47 o                         
   4   0   9        180.14        176.24         5.62 o                         
   5   0   9         30.27         23.99         3.46 o                         
   6   0   9          9.71          5.19         2.47 o                         
   7   0   9         26.85         19.05         3.34 o                         
  -7   1   9        162.00        170.30         8.29 o                         
  -6   1   9         65.35         62.21         5.07 o                         
  -5   1   9          3.37          5.32         2.10 o                         
  -4   1   9         26.31         25.87         2.32 o                         
  -3   1   9          4.47          4.63         1.44 o                         
  -2   1   9         30.45         32.51         2.49 o                         
  -1   1   9        163.48        162.00         5.24 o                         
   0   1   9         64.58         59.81         3.31 o                         
   1   1   9         77.31         78.78         5.01 o                         
   2   1   9          3.74          4.68         1.43 o                         
   3   1   9        119.28        117.43         7.23 o                         
   4   1   9        215.45        233.57         6.67 o                         
   5   1   9        147.27        148.16         7.67 o                         
   6   1   9          6.55          4.70         2.35 o                         
   7   1   9         48.43         53.92         5.44 o                         
   8   1   9          7.20          5.81         2.84 o                         
  -7   2   9          5.92          5.07         2.47 o                         
  -6   2   9         18.86         14.59         2.84 o                         
  -5   2   9         26.18         26.96         3.46 o                         
  -4   2   9        307.15        332.29         8.57 o                         
  -3   2   9          9.22          7.80         2.54 o                         
  -2   2   9          0.50          0.33         1.25 o                         
  -1   2   9         19.89         22.89         2.14 o                         
   0   2   9          7.21          9.76         2.16 o                         
   1   2   9        184.02        183.12         5.76 o                         
   2   2   9        153.50        136.09         5.69 o                         
   3   2   9        133.81        133.02         4.84 o                         
   4   2   9        208.06        212.72         6.27 o                         
   5   2   9         84.08         95.11         6.18 o                         
   6   2   9        161.63        161.64         8.04 o                         
   7   2   9        122.93        136.29         7.67 o                         
   8   2   9         24.63         17.81         3.46 o                         
  -6   3   9          6.09          5.94         2.60 o                         
  -5   3   9         55.93         42.30         4.33 o                         
  -4   3   9        104.77        123.53         4.89 o                         
  -3   3   9        117.39        121.08         4.72 o                         
  -2   3   9          7.77          7.40         1.65 o                         
  -1   3   9         64.93         72.60         3.71 o                         
   0   3   9          0.52          1.12         1.21 o                         
   1   3   9         14.33         19.37         2.66 o                         
   2   3   9         86.91         99.68         4.19 o                         
   3   3   9        100.26        100.19         4.24 o                         
   4   3   9        205.06        197.08         5.98 o                         
   5   3   9         15.09         12.00         2.84 o                         
   6   3   9         29.80         26.10         3.71 o                         
   7   3   9         80.17         93.00         6.43 o                         
   8   3   9        118.74        122.07         7.79 o                         
  -6   4   9         13.69         18.67         3.59 o                         
  -5   4   9          4.69          2.10         2.35 o                         
  -4   4   9         56.53         70.37         4.02 o                         
  -3   4   9         42.99         43.20         3.10 o                         
  -2   4   9          0.69          4.45         1.57 o                         
  -1   4   9        194.00        196.98         6.21 o                         
   0   4   9         20.05         19.63         5.94 o                         
   1   4   9         99.88        101.46         7.61 o                         
   2   4   9        107.85        109.28         4.50 o                         
   3   4   9         68.61         67.49         3.64 o                         
   4   4   9         14.01         16.66         4.33 o                         
   5   4   9         13.71         12.74         2.97 o                         
   6   4   9          5.03          3.83         2.60 o                         
   7   4   9         19.97         16.57         3.22 o                         
  -5   5   9          9.62         12.61         3.22 o                         
  -4   5   9         41.78         42.42         4.58 o                         
  -3   5   9         78.13         76.26         4.33 o                         
  -2   5   9         25.31         23.59         4.95 o                         
  -1   5   9        114.47        129.06         5.07 o                         
   0   5   9        133.23        138.48         5.38 o                         
   1   5   9        129.06        126.13         5.02 o                         
   2   5   9         87.92         89.98         4.27 o                         
   3   5   9        228.78        213.88         6.55 o                         
   4   5   9         45.38         40.66         5.75 o                         
   5   5   9          5.13          7.92         2.72 o                         
   6   5   9          6.62          5.19         2.60 o                         
   7   5   9          7.22          3.96         2.72 o                         
  -4   6   9         40.88         40.57         4.58 o                         
  -3   6   9         61.33         69.14         4.42 o                         
  -2   6   9          7.85          7.00         1.97 o                         
  -1   6   9         20.29         15.27         2.36 o                         
   0   6   9        110.07        102.13         4.84 o                         
   1   6   9        106.60        110.79         4.93 o                         
   2   6   9        157.76        156.09         5.72 o                         
   3   6   9         64.31         71.44         4.20 o                         
   4   6   9         20.33         25.85         3.83 o                         
   5   6   9         24.55         19.42         3.46 o                         
   6   6   9         42.36         31.04         3.96 o                         
  -3   7   9         14.53         13.88         2.40 o                         
  -2   7   9          0.78         -2.16         2.16 o                         
  -1   7   9          9.94         11.02         2.31 o                         
   0   7   9         14.45         12.50         2.29 o                         
   1   7   9          2.99         -1.36         2.35 o                         
   2   7   9         29.18         23.82         2.66 o                         
   3   7   9         23.61         28.15         2.75 o                         
   4   7   9         25.33         22.26         3.71 o                         
   5   7   9         10.17         11.63         3.22 o                         
   6   7   9          2.01          3.09         2.84 o                         
  -2   8   9          2.46          1.03         2.02 o                         
  -1   8   9          0.45          1.16         1.83 o                         
   0   8   9         28.02         22.83         2.79 o                         
   1   8   9          6.08          4.56         2.47 o                         
   2   8   9          4.80          6.39         1.99 o                         
   3   8   9          2.17          2.84         3.09 o                         
   4   8   9          0.57         -2.10         2.72 o                         
   5   8   9         25.45         28.69         4.70 o                         
   1   9   9          0.17         -1.88         1.92 o                         
   2   9   9         17.67         15.71         4.58 o                         
  -2  -6  10        130.62        153.23         9.65 o                         
  -1  -6  10         85.19         87.56         6.80 o                         
   0  -6  10          4.16          3.34         2.60 o                         
  -4  -5  10          0.19         -1.98         1.98 o                         
  -3  -5  10         37.36         32.28         4.33 o                         
  -2  -5  10         49.04         51.84         3.80 o                         
  -1  -5  10        143.95        136.55         7.11 o                         
   0  -5  10         33.93         33.20         3.83 o                         
   1  -5  10        101.47        107.54         6.55 o                         
   2  -5  10          7.58          4.31         2.05 o                         
   3  -5  10          0.54         -2.29         2.35 o                         
  -5  -4  10         46.83         41.93         4.58 o                         
  -4  -4  10        218.36        215.44         9.89 o                         
  -3  -4  10          5.51          2.47         2.10 o                         
  -2  -4  10          9.10          4.21         1.78 o                         
  -1  -4  10         29.15         29.69         3.22 o                         
   0  -4  10          6.18          4.01         1.78 o                         
   1  -4  10        182.47        201.42         9.65 o                         
   2  -4  10        121.25        132.14         5.67 o                         
   3  -4  10         64.52         67.66         4.45 o                         
   4  -4  10          1.44          0.09         1.86 o                         
  -5  -3  10          1.57          2.84         2.23 o                         
  -4  -3  10        170.51        176.61         8.78 o                         
  -3  -3  10        138.59        138.56         5.37 o                         
  -2  -3  10        201.26        207.84         6.77 o                         
  -1  -3  10         33.92         27.32         2.67 o                         
   0  -3  10         38.97         28.99         2.78 o                         
   1  -3  10         20.25         22.58         2.49 o                         
   2  -3  10        179.77        173.17         6.23 o                         
   3  -3  10        106.27        118.69         5.21 o                         
   4  -3  10         49.12         49.11         8.04 o                         
   5  -3  10         48.58         42.92         4.95 o                         
  -6  -2  10         12.92         15.09         2.84 o                         
  -5  -2  10          0.14          1.36         1.98 o                         
  -4  -2  10         39.96         43.78         4.45 o                         
  -3  -2  10         17.23         16.07         3.22 o                         
  -2  -2  10        134.89        137.70         8.10 o                         
  -1  -2  10        154.49        160.56         7.54 o                         
   0  -2  10          1.16          2.17         1.48 o                         
   1  -2  10          1.00          0.45         1.37 o                         
   2  -2  10         23.80         26.74         3.03 o                         
   3  -2  10         43.72         40.89         5.63 o                         
   4  -2  10         45.54         42.28         3.18 o                         
   5  -2  10         32.95         31.78         4.58 o                         
   6  -2  10         32.79         33.27         4.82 o                         
  -6  -1  10         27.37         21.40         3.22 o                         
  -5  -1  10         28.88         30.55         3.83 o                         
  -4  -1  10         60.94         67.90         5.44 o                         
  -3  -1  10          1.13          1.18         1.35 o                         
  -2  -1  10          0.43         -0.82         1.27 o                         
  -1  -1  10        151.24        157.40         6.74 o                         
   0  -1  10          2.00          0.32         1.39 o                         
   1  -1  10         35.71         38.25         3.22 o                         
   2  -1  10          0.54          1.61         1.39 o                         
   3  -1  10          0.70          0.87         1.34 o                         
   4  -1  10         25.50         24.42         2.52 o                         
   5  -1  10         22.67         18.06         3.46 o                         
   6  -1  10          4.30          4.95         2.84 o                         
  -6   0  10          4.22          3.83         2.10 o                         
  -5   0  10         22.90         26.10         3.46 o                         
  -4   0  10        116.55        133.07         7.17 o                         
  -3   0  10         36.01         29.39         2.58 o                         
  -2   0  10          6.75          4.76         1.57 o                         
  -1   0  10         60.20         65.87         3.76 o                         
   0   0  10         28.38         27.73         3.52 o                         
   1   0  10         71.22         82.18         4.10 o                         
   2   0  10        226.72        231.88         6.99 o                         
   3   0  10         15.36         15.21         2.47 o                         
   4   0  10          0.60         -0.29         1.28 o                         
   5   0  10          5.17          9.40         2.84 o                         
   6   0  10         45.81         42.17         4.58 o                         
  -6   1  10         15.38         12.49         2.84 o                         
  -5   1  10          4.28          2.10         2.10 o                         
  -4   1  10         46.58         54.54         5.07 o                         
  -3   1  10         51.00         54.05         3.49 o                         
  -2   1  10          5.86          3.64         1.48 o                         
  -1   1  10         60.98         63.98         6.00 o                         
   0   1  10        113.66        108.62         4.54 o                         
   1   1  10          3.02          7.26         1.69 o                         
   2   1  10        714.59        733.29        16.22 o                         
   3   1  10        109.92        123.98        10.08 o                         
   4   1  10         68.32         72.96         3.83 o                         
   5   1  10         72.90         75.32         6.06 o                         
   6   1  10         10.15          8.29         2.84 o                         
   7   1  10         47.23         47.86         5.19 o                         
  -6   2  10          0.26          0.87         1.98 o                         
  -5   2  10         20.30         17.19         3.22 o                         
  -4   2  10          8.52          6.55         2.47 o                         
  -3   2  10         40.31         40.57         6.25 o                         
  -2   2  10          0.73          1.49         1.44 o                         
  -1   2  10         15.36         21.99         2.31 o                         
   0   2  10         27.50         26.48         2.60 o                         
   1   2  10          0.82          1.59         2.16 o                         
   2   2  10        463.86        466.40        11.32 o                         
   3   2  10        111.53        117.51         5.01 o                         
   4   2  10         26.92         36.51         6.00 o                         
   5   2  10        203.82        210.49         9.77 o                         
   6   2  10         38.21         40.07         4.58 o                         
   7   2  10         63.39         62.70         6.18 o                         
  -5   3  10         12.84          8.66         2.72 o                         
  -4   3  10          1.45          2.35         2.23 o                         
  -3   3  10         19.28         16.75         2.47 o                         
  -2   3  10          4.59          4.66         1.65 o                         
  -1   3  10         55.59         64.32         3.92 o                         
   0   3  10        138.13        136.72         5.24 o                         
   1   3  10          0.48          0.39         1.57 o                         
   2   3  10         23.69         29.16         5.50 o                         
   3   3  10         73.72         74.62         4.20 o                         
   4   3  10          6.63          8.40         2.29 o                         
   5   3  10         80.03         92.14         6.80 o                         
   6   3  10         11.01          7.92         2.97 o                         
   7   3  10         44.43         47.74         5.19 o                         
  -5   4  10         17.35         17.56         3.59 o                         
  -4   4  10         63.28         91.64         6.68 o                         
  -3   4  10         43.16         60.26         4.01 o                         
  -2   4  10         19.10         15.13         2.18 o                         
  -1   4  10         51.59         57.48         4.76 o                         
   0   4  10        182.32        174.22         7.23 o                         
   1   4  10         67.50         72.39         4.09 o                         
   2   4  10         99.83         89.28         4.47 o                         
   3   4  10         11.46         18.93         2.32 o                         
   4   4  10          1.50          0.13         1.39 o                         
   5   4  10         23.18         19.79         3.59 o                         
   6   4  10         52.57         48.23         5.07 o                         
  -4   5  10         42.35         43.53         5.07 o                         
  -3   5  10         30.37         31.74         3.06 o                         
  -2   5  10         21.41         20.46         2.57 o                         
  -1   5  10        149.91        154.15         5.94 o                         
   0   5  10        162.77        159.72         5.99 o                         
   1   5  10         40.36         31.96         2.85 o                         
   2   5  10         71.27         67.61         4.09 o                         
   3   5  10         42.74         37.53         3.34 o                         
   4   5  10          4.00          2.72         2.60 o                         
   5   5  10          6.01          2.72         2.72 o                         
   6   5  10         38.81         34.75         4.45 o                         
  -3   6  10         22.88         22.57         2.84 o                         
  -2   6  10          0.29          0.25         1.84 o                         
  -1   6  10         25.53         21.60         2.71 o                         
   0   6  10         38.18         35.64         3.10 o                         
   1   6  10         60.40         61.42         4.51 o                         
   2   6  10         22.09         22.08         2.62 o                         
   3   6  10         42.68         36.88         4.64 o                         
   4   6  10          0.27         -0.99         2.47 o                         
   5   6  10          6.15          3.83         2.97 o                         
  -2   7  10          0.30         -0.43         1.84 o                         
  -1   7  10         17.08         11.73         2.39 o                         
   0   7  10         11.63         14.79         2.52 o                         
   1   7  10          0.33          0.51         1.72 o                         
   2   7  10          1.82         -1.07         1.60 o                         
   3   7  10         69.92         71.96         4.76 o                         
   4   7  10          4.07          2.72         3.09 o                         
   0   8  10         12.29          6.30         2.29 o                         
   1   8  10         11.81          8.77         2.34 o                         
   2   8  10          0.23         -1.73         1.73 o                         
  -3  -4  11         16.69         15.34         3.83 o                         
  -2  -4  11         54.99         58.00         4.07 o                         
  -1  -4  11         54.41         56.37        10.51 o                         
   0  -4  11         21.46         19.87         3.96 o                         
   1  -4  11          5.68          6.64         2.25 o                         
   2  -4  11        111.27        123.48         5.69 o                         
  -4  -3  11         15.28         17.44         3.46 o                         
  -3  -3  11          0.26         -0.49         1.98 o                         
  -2  -3  11          4.98          5.27         1.83 o                         
  -1  -3  11         61.77         62.93         4.24 o                         
   0  -3  11         33.32         27.32         2.88 o                         
   1  -3  11         55.87         57.45         4.06 o                         
   2  -3  11         20.04         21.87         2.67 o                         
   3  -3  11          0.30          1.46         1.72 o                         
  -4  -2  11         34.87         36.86         4.33 o                         
  -3  -2  11          7.85          6.80         2.60 o                         
  -2  -2  11         18.89         18.06         2.44 o                         
  -1  -2  11          0.61          2.03         1.57 o                         
   0  -2  11          1.22          0.81         1.48 o                         
   1  -2  11         49.01         48.59         6.00 o                         
   2  -2  11         66.99         76.59         4.42 o                         
   3  -2  11          2.48          0.10         1.86 o                         
   4  -2  11          7.65          6.31         1.99 o                         
  -5  -1  11          6.79          4.70         2.47 o                         
  -4  -1  11         42.91         54.17         5.44 o                         
  -3  -1  11         31.30         27.65         2.71 o                         
  -2  -1  11          7.08          4.93         1.74 o                         
  -1  -1  11          1.42          2.29         2.41 o                         
   0  -1  11          3.08          4.66         1.69 o                         
   1  -1  11          3.61          5.56         1.74 o                         
   2  -1  11         62.33         69.96         4.15 o                         
   3  -1  11          9.13          8.84         1.96 o                         
   4  -1  11          0.36          1.50         1.57 o                         
   5  -1  11         51.31         43.29         4.95 o                         
  -5   0  11          0.41          0.49         1.98 o                         
  -4   0  11          0.54          2.23         2.10 o                         
  -3   0  11         22.06         25.29         2.53 o                         
  -2   0  11        119.78        124.34         5.16 o                         
  -1   0  11         67.30         72.91         4.15 o                         
   0   0  11         33.07         31.47         3.34 o                         
   1   0  11         68.15         76.09         9.46 o                         
   2   0  11         77.24         89.86         4.45 o                         
   3   0  11         47.70         45.60         4.02 o                         
   4   0  11          4.28          3.57         1.62 o                         
   5   0  11         70.07         76.31         6.55 o                         
  -5   1  11          9.36          5.44         2.47 o                         
  -4   1  11          0.15         -1.61         1.86 o                         
  -3   1  11          4.69          2.19         1.57 o                         
  -2   1  11          5.15          6.08         3.96 o                         
  -1   1  11        134.62        156.32         5.81 o                         
   0   1  11        129.39        133.89         5.33 o                         
   1   1  11        192.40        198.92         6.64 o                         
   2   1  11          5.64          8.78         1.90 o                         
   3   1  11        104.34        117.27         5.00 o                         
   4   1  11         63.18         72.63         4.13 o                         
   5   1  11         81.02         87.19         7.17 o                         
  -5   2  11          5.35          4.82         2.60 o                         
  -4   2  11          5.37          2.10         2.35 o                         
  -3   2  11          5.37          5.22         1.69 o                         
  -2   2  11          1.55          1.02         1.57 o                         
  -1   2  11         19.10         30.68         2.83 o                         
   0   2  11         33.97         40.47         3.10 o                         
   1   2  11        104.36        110.82         6.62 o                         
   2   2  11         68.85         69.36         5.13 o                         
   3   2  11         21.75         22.63         2.48 o                         
   4   2  11          5.55          5.97         1.72 o                         
   5   2  11         48.88         49.10         5.19 o                         
   6   2  11        105.58        114.65         8.16 o                         
  -4   3  11          6.87          8.78         2.84 o                         
  -3   3  11         26.27         30.21         2.91 o                         
  -2   3  11         19.50         18.14         2.48 o                         
  -1   3  11         57.54         62.60         4.51 o                         
   0   3  11         60.89         64.02         7.30 o                         
   1   3  11          1.07          2.01         1.62 o                         
   2   3  11         95.08        118.43         5.21 o                         
   3   3  11         11.32          9.40         1.99 o                         
   4   3  11         10.53         10.88         3.22 o                         
   5   3  11         27.43         22.76         3.96 o                         
   6   3  11         22.76         27.33         4.70 o                         
  -4   4  11          4.44          4.33         2.72 o                         
  -3   4  11         92.40        105.98         5.16 o                         
  -2   4  11         87.96         99.45         8.84 o                         
  -1   4  11         46.47         42.31         4.45 o                         
   0   4  11         52.81         52.78         7.11 o                         
   1   4  11          2.57          0.95         1.69 o                         
   2   4  11         40.66         36.93         5.01 o                         
   3   4  11         16.03         16.74         2.31 o                         
   4   4  11         12.71         14.47         3.59 o                         
   5   4  11         90.78         90.65         7.67 o                         
  -3   5  11          8.48         13.28         3.03 o                         
  -2   5  11         59.03         46.95         3.63 o                         
  -1   5  11         51.65         63.06         5.32 o                         
   0   5  11         82.26         88.37         7.92 o                         
   1   5  11          0.78          2.17         1.78 o                         
   2   5  11          2.46          2.75         3.03 o                         
   3   5  11          4.90          0.22         1.73 o                         
   4   5  11          0.29          1.36         2.84 o                         
   5   5  11         57.36         70.62         7.05 o                         
  -2   6  11         17.08         12.69         2.53 o                         
  -1   6  11          0.20         -1.19         1.78 o                         
   0   6  11         21.37         17.66         2.62 o                         
   1   6  11          5.96          8.13         2.08 o                         
   2   6  11         20.73         18.45         2.58 o                         
   3   6  11          3.77          5.46         1.99 o                         
   4   6  11          3.46          1.61         3.09 o                         
   1   7  11          0.20          0.07         1.81 o                         
   2   7  11         18.39         14.10         2.61 o                         
   0  -3  12         22.01         22.93         3.01 o                         
  -2  -2  12         25.82         27.19         2.97 o                         
  -1  -2  12          1.68          1.75         1.78 o                         
   0  -2  12         11.89         11.39         2.31 o                         
   1  -2  12          5.34          6.07         1.99 o                         
   2  -2  12         10.54          9.61         2.14 o                         
  -3  -1  12          5.88          1.73         2.35 o                         
  -2  -1  12          5.68          6.19         1.95 o                         
  -1  -1  12         44.55         53.16        10.64 o                         
   0  -1  12        106.27        117.49         5.40 o                         
   1  -1  12         18.94         16.81         2.44 o                         
   2  -1  12          2.85          1.14         1.70 o                         
   3  -1  12          2.74          1.69         1.65 o                         
  -3   0  12         45.88         40.07         4.58 o                         
  -2   0  12         23.66         21.12         2.53 o                         
  -1   0  12         18.28         17.97         2.58 o                         
   0   0  12         79.81         90.11         4.79 o                         
   1   0  12         84.90         91.35         4.84 o                         
   2   0  12         58.16         67.87         4.24 o                         
   3   0  12         17.32         15.71         2.38 o                         
   4   0  12          9.28          8.78         3.22 o                         
  -3   1  12         23.22         28.45         3.96 o                         
  -2   1  12         42.94         39.29         3.52 o                         
  -1   1  12          6.48          7.15         2.10 o                         
   0   1  12         56.45         56.86         3.94 o                         
   1   1  12         13.49         16.63         2.97 o                         
   2   1  12         43.46         50.44         7.98 o                         
   3   1  12         41.82         42.23         3.31 o                         
   4   1  12         34.04         26.59         4.20 o                         
  -3   2  12         22.23         18.80         3.59 o                         
  -2   2  12        101.32        106.29         5.16 o                         
  -1   2  12         10.13         14.70         2.39 o                         
   0   2  12         20.84         27.66         2.87 o                         
   1   2  12         33.06         25.46         2.75 o                         
   2   2  12          0.44          0.75         1.69 o                         
   3   2  12         34.11         32.03         2.97 o                         
   4   2  12         25.29         20.78         4.08 o                         
  -2   3  12         57.27         55.59        11.87 o                         
  -1   3  12         18.97         17.92         2.54 o                         
   0   3  12          9.74         10.55         2.27 o                         
   1   3  12        106.61        116.59         5.44 o                         
   2   3  12          1.21          2.27         1.74 o                         
   3   3  12         64.24         77.81         4.66 o                         
   4   3  12         32.88         30.05         4.70 o                         
  -2   4  12         48.18         38.75         3.45 o                         
  -1   4  12          4.89          4.96         2.05 o                         
   0   4  12          0.61          0.97         2.47 o                         
   1   4  12         24.06         19.43         2.67 o                         
   2   4  12          0.60          1.23         1.74 o                         
   3   4  12         38.08         52.17         3.89 o                         
  -1   5  12         11.07         12.24         4.20 o                         
   0   5  12          0.20          0.49         2.78 o                         
   1   5  12          5.18          3.12         2.05 o                         
   2   5  12          2.02          1.73         2.10 o                         
                                                                                
